# Supplementary material for: Predicting COVID-19 positivity and hospitalization with multi-scale graph neural networks
Source: Sci Rep. 2023 Mar 31;13:5235. doi: 10.1038/s41598-023-31222-6 (PMC10066232; doi:10.1038/s41598-023-31222-6)
Supplement: Supplementary file 1 — Supplementary Information 1. [file 41598_2023_31222_MOESM1_ESM.csv]

name	2020-12-27	2020-12-28	2020-12-29	2020-12-30	2020-12-31	2021-01-01	2021-01-02	2021-01-03	2021-01-04	2021-01-05	2021-01-06	2021-01-07	2021-01-08	2021-01-09	2021-01-10	2021-01-11	2021-01-12	2021-01-13	2021-01-14	2021-01-15	2021-01-16	2021-01-17	2021-01-18	2021-01-19	2021-01-20	2021-01-21	2021-01-22	2021-01-23	2021-01-24	2021-01-25	2021-01-26	2021-01-27	2021-01-28	2021-01-29	2021-01-30	2021-01-31	2021-02-01	2021-02-02	2021-02-03	2021-02-04	2021-02-05	2021-02-06	2021-02-07	2021-02-08	2021-02-09	2021-02-10	2021-02-11	2021-02-12	2021-02-13
010010000	[1-5]	[0-1]	[0-1]	[0-1]	[0-1]	[0-1]	[0-1]	[0-1]	[0-1]	[0-1]	[0-1]	[0-1]	[0-1]	[0-1]	[0-1]	[0-1]	[0-1]	[0-1]	[0-1]	[10-15]	[5-10]	[5-10]	[20-25]	[20-25]	[25-30]	[25-30]	[20-25]	[15-20]	[15-20]	[5-10]	[5-10]	[5-10]	[5-10]	[5-10]	[10-15]	[10-15]	[5-10]	[10-15]	[10-15]	[5-10]	[5-10]	[5-10]	[5-10]	[10-15]	[15-20]	[15-20]	[15-20]	[15-20]	[15-20]
010020000	[0-1]	[0-1]	[15-20]	[25-30]	[25-30]	[30-Max]	[30-Max]	[30-Max]	[30-Max]	[30-Max]	[30-Max]	[30-Max]	[30-Max]	[0-1]	[1-5]	[1-5]	[1-5]	[1-5]	[1-5]	[1-5]	[1-5]	[0-1]	[0-1]	[0-1]	[0-1]	[1-5]	[1-5]	[0-1]	[0-1]	[0-1]	[0-1]	[0-1]	[0-1]	[0-1]	[0-1]	[0-1]	[0-1]	[0-1]	[0-1]	[0-1]	[0-1]	[0-1]	[0-1]	[0-1]	[0-1]	[0-1]	[0-1]	[0-1]	[0-1]
010040101	[5-10]	[1-5]	[5-10]	[1-5]	[1-5]	[1-5]	[1-5]	[1-5]	[5-10]	[5-10]	[10-15]	[20-25]	[20-25]	[20-25]	[15-20]	[10-15]	[10-15]	[5-10]	[5-10]	[5-10]	[5-10]	[5-10]	[5-10]	[5-10]	[5-10]	[5-10]	[1-5]	[1-5]	[1-5]	[0-1]	[0-1]	[0-1]	[0-1]	[1-5]	[1-5]	[1-5]	[1-5]	[1-5]	[1-5]	[1-5]	[1-5]	[1-5]	[0-1]	[1-5]	[1-5]	[1-5]	[1-5]	[1-5]	[1-5]
010040102	[1-5]	[1-5]	[5-10]	[5-10]	[5-10]	[5-10]	[10-15]	[10-15]	[15-20]	[15-20]	[10-15]	[10-15]	[10-15]	[10-15]	[10-15]	[5-10]	[5-10]	[5-10]	[5-10]	[5-10]	[5-10]	[5-10]	[5-10]	[5-10]	[5-10]	[5-10]	[10-15]	[10-15]	[10-15]	[5-10]	[5-10]	[5-10]	[5-10]	[1-5]	[1-5]	[1-5]	[5-10]	[5-10]	[5-10]	[5-10]	[5-10]	[10-15]	[10-15]	[5-10]	[5-10]	[5-10]	[5-10]	[1-5]	[1-5]
010040201	[1-5]	[1-5]	[5-10]	[5-10]	[5-10]	[5-10]	[5-10]	[5-10]	[5-10]	[10-15]	[5-10]	[10-15]	[10-15]	[10-15]	[10-15]	[5-10]	[5-10]	[5-10]	[5-10]	[1-5]	[1-5]	[1-5]	[5-10]	[10-15]	[10-15]	[10-15]	[10-15]	[10-15]	[10-15]	[10-15]	[5-10]	[5-10]	[5-10]	[5-10]	[5-10]	[5-10]	[5-10]	[5-10]	[5-10]	[5-10]	[5-10]	[5-10]	[5-10]	[5-10]	[5-10]	[5-10]	[5-10]	[5-10]	[5-10]
010040202	[1-5]	[1-5]	[5-10]	[5-10]	[5-10]	[5-10]	[5-10]	[5-10]	[5-10]	[5-10]	[10-15]	[15-20]	[10-15]	[15-20]	[15-20]	[15-20]	[15-20]	[15-20]	[10-15]	[10-15]	[5-10]	[5-10]	[10-15]	[10-15]	[10-15]	[10-15]	[10-15]	[10-15]	[10-15]	[5-10]	[5-10]	[5-10]	[5-10]	[5-10]	[5-10]	[5-10]	[5-10]	[5-10]	[5-10]	[5-10]	[5-10]	[5-10]	[5-10]	[1-5]	[1-5]	[1-5]	[1-5]	[5-10]	[5-10]
010050000	[0-1]	[0-1]	[0-1]	[0-1]	[0-1]	[0-1]	[0-1]	[0-1]	[0-1]	[0-1]	[0-1]	[0-1]	[1-5]	[1-5]	[5-10]	[5-10]	[5-10]	[5-10]	[5-10]	[5-10]	[5-10]	[15-20]	[20-25]	[20-25]	[15-20]	[15-20]	[15-20]	[15-20]	[5-10]	[1-5]	[1-5]	[1-5]	[1-5]	[0-1]	[0-1]	[0-1]	[0-1]	[0-1]	[1-5]	[1-5]	[1-5]	[1-5]	[1-5]	[1-5]	[1-5]	[1-5]	[1-5]	[5-10]	[10-15]
010060000	[0-1]	[0-1]	[0-1]	[0-1]	[0-1]	[0-1]	[0-1]	[0-1]	[0-1]	[0-1]	[0-1]	[0-1]	[0-1]	[0-1]	[0-1]	[0-1]	[0-1]	[0-1]	[0-1]	[0-1]	[0-1]	[0-1]	[0-1]	[0-1]	[0-1]	[0-1]	[0-1]	[0-1]	[0-1]	[0-1]	[0-1]	[0-1]	[0-1]	[0-1]	[0-1]	[0-1]	[0-1]	[10-15]	[1-5]	[1-5]	[30-Max]	[30-Max]	[20-25]	[20-25]	[20-25]	[30-Max]	[30-Max]	[0-1]	[0-1]
010070000	[5-10]	[10-15]	[10-15]	[15-20]	[20-25]	[20-25]	[25-30]	[25-30]	[20-25]	[15-20]	[10-15]	[10-15]	[10-15]	[5-10]	[5-10]	[5-10]	[5-10]	[5-10]	[5-10]	[5-10]	[10-15]	[10-15]	[5-10]	[5-10]	[5-10]	[5-10]	[5-10]	[5-10]	[5-10]	[5-10]	[5-10]	[5-10]	[5-10]	[10-15]	[5-10]	[5-10]	[5-10]	[5-10]	[1-5]	[5-10]	[1-5]	[1-5]	[1-5]	[1-5]	[5-10]	[5-10]	[10-15]	[10-15]	[10-15]
010080000	[0-1]	[0-1]	[0-1]	[0-1]	[5-10]	[5-10]	[5-10]	[5-10]	[15-20]	[20-25]	[20-25]	[30-Max]	[25-30]	[25-30]	[25-30]	[20-25]	[15-20]	[20-25]	[10-15]	[10-15]	[5-10]	[5-10]	[5-10]	[5-10]	[5-10]	[1-5]	[5-10]	[5-10]	[5-10]	[5-10]	[1-5]	[1-5]	[5-10]	[5-10]	[5-10]	[5-10]	[5-10]	[5-10]	[1-5]	[0-1]	[5-10]	[5-10]	[5-10]	[5-10]	[15-20]	[15-20]	[15-20]	[10-15]	[10-15]
010090000	[20-25]	[25-30]	[25-30]	[20-25]	[15-20]	[15-20]	[15-20]	[15-20]	[10-15]	[5-10]	[10-15]	[10-15]	[0-1]	[10-15]	[10-15]	[10-15]	[15-20]	[10-15]	[15-20]	[15-20]	[0-1]	[0-1]	[0-1]	[0-1]	[0-1]	[0-1]	[0-1]	[30-Max]	[30-Max]	[20-25]	[5-10]	[10-15]	[10-15]	[5-10]	[0-1]	[0-1]	[0-1]	[5-10]	[5-10]	[5-10]	[10-15]	[10-15]	[10-15]	[10-15]	[15-20]	[15-20]	[15-20]	[15-20]	[15-20]
010100000	[1-5]	[1-5]	[1-5]	[5-10]	[5-10]	[5-10]	[5-10]	[0-1]	[0-1]	[0-1]	[10-15]	[10-15]	[5-10]	[5-10]	[5-10]	[5-10]	[1-5]	[0-1]	[0-1]	[0-1]	[1-5]	[1-5]	[10-15]	[10-15]	[10-15]	[10-15]	[10-15]	[10-15]	[10-15]	[10-15]	[5-10]	[5-10]	[5-10]	[5-10]	[1-5]	[1-5]	[0-1]	[0-1]	[0-1]	[0-1]	[0-1]	[0-1]	[0-1]	[0-1]	[1-5]	[1-5]	[1-5]	[5-10]	[5-10]
010110000	[0-1]	[0-1]	[0-1]	[5-10]	[5-10]	[5-10]	[15-20]	[15-20]	[10-15]	[10-15]	[5-10]	[5-10]	[10-15]	[15-20]	[10-15]	[10-15]	[10-15]	[15-20]	[10-15]	[10-15]	[0-1]	[0-1]	[0-1]	[1-5]	[0-1]	[1-5]	[15-20]	[15-20]	[15-20]	[25-30]	[10-15]	[10-15]	[10-15]	[0-1]	[0-1]	[0-1]	[0-1]	[0-1]	[0-1]	[0-1]	[0-1]	[5-10]	[5-10]	[10-15]	[10-15]	[15-20]	[15-20]	[15-20]	[20-25]
010120000	[0-1]	[10-15]	[10-15]	[10-15]	[10-15]	[10-15]	[15-20]	[20-25]	[15-20]	[15-20]	[15-20]	[15-20]	[15-20]	[5-10]	[0-1]	[0-1]	[0-1]	[0-1]	[0-1]	[0-1]	[0-1]	[0-1]	[0-1]	[0-1]	[0-1]	[0-1]	[0-1]	[0-1]	[0-1]	[0-1]	[0-1]	[0-1]	[0-1]	[0-1]	[0-1]	[0-1]	[0-1]	[0-1]	[0-1]	[0-1]	[0-1]	[0-1]	[0-1]	[0-1]	[0-1]	[0-1]	[0-1]	[0-1]	[0-1]
010130000	[1-5]	[1-5]	[0-1]	[0-1]	[0-1]	[0-1]	[0-1]	[0-1]	[0-1]	[0-1]	[10-15]	[15-20]	[5-10]	[5-10]	[5-10]	[5-10]	[5-10]	[1-5]	[1-5]	[1-5]	[1-5]	[1-5]	[0-1]	[0-1]	[0-1]	[0-1]	[0-1]	[0-1]	[0-1]	[0-1]	[0-1]	[0-1]	[0-1]	[0-1]	[0-1]	[0-1]	[0-1]	[0-1]	[15-20]	[15-20]	[15-20]	[15-20]	[15-20]	[15-20]	[30-Max]	[0-1]	[0-1]	[0-1]	[0-1]
010140000	[5-10]	[5-10]	[5-10]	[10-15]	[10-15]	[10-15]	[15-20]	[15-20]	[15-20]	[15-20]	[15-20]	[15-20]	[15-20]	[15-20]	[15-20]	[10-15]	[10-15]	[5-10]	[5-10]	[5-10]	[5-10]	[5-10]	[5-10]	[10-15]	[10-15]	[10-15]	[10-15]	[10-15]	[10-15]	[10-15]	[15-20]	[15-20]	[15-20]	[10-15]	[15-20]	[10-15]	[15-20]	[10-15]	[10-15]	[10-15]	[5-10]	[10-15]	[10-15]	[10-15]	[10-15]	[15-20]	[15-20]	[15-20]	[10-15]
010150000	[0-1]	[0-1]	[0-1]	[0-1]	[0-1]	[5-10]	[10-15]	[20-25]	[20-25]	[15-20]	[20-25]	[20-25]	[15-20]	[15-20]	[0-1]	[0-1]	[0-1]	[0-1]	[0-1]	[0-1]	[0-1]	[0-1]	[0-1]	[0-1]	[0-1]	[0-1]	[0-1]	[0-1]	[5-10]	[5-10]	[5-10]	[25-30]	[25-30]	[25-30]	[15-20]	[15-20]	[15-20]	[10-15]	[10-15]	[10-15]	[5-10]	[10-15]	[10-15]	[10-15]	[15-20]	[0-1]	[0-1]	[0-1]	[0-1]
010160000	[0-1]	[0-1]	[0-1]	[0-1]	[0-1]	[0-1]	[0-1]	[0-1]	[0-1]	[0-1]	[5-10]	[5-10]	[5-10]	[5-10]	[5-10]	[5-10]	[5-10]	[0-1]	[0-1]	[0-1]	[0-1]	[0-1]	[1-5]	[1-5]	[0-1]	[0-1]	[0-1]	[0-1]	[0-1]	[0-1]	[0-1]	[0-1]	[0-1]	[1-5]	[5-10]	[5-10]	[15-20]	[10-15]	[15-20]	[15-20]	[25-30]	[20-25]	[20-25]	[10-15]	[15-20]	[15-20]	[15-20]	[10-15]	[10-15]
010170000	[15-20]	[15-20]	[20-25]	[30-Max]	[20-25]	[20-25]	[0-1]	[0-1]	[0-1]	[0-1]	[1-5]	[5-10]	[1-5]	[1-5]	[1-5]	[1-5]	[1-5]	[1-5]	[1-5]	[1-5]	[1-5]	[1-5]	[1-5]	[1-5]	[15-20]	[20-25]	[30-Max]	[25-30]	[20-25]	[15-20]	[10-15]	[0-1]	[0-1]	[0-1]	[0-1]	[0-1]	[0-1]	[0-1]	[0-1]	[0-1]	[0-1]	[0-1]	[0-1]	[0-1]	[0-1]	[0-1]	[0-1]	[0-1]	[0-1]
010190000	[0-1]	[0-1]	[0-1]	[0-1]	[0-1]	[0-1]	[0-1]	[0-1]	[0-1]	[0-1]	[0-1]	[0-1]	[0-1]	[0-1]	[0-1]	[0-1]	[0-1]	[0-1]	[0-1]	[0-1]	[0-1]	[0-1]	[0-1]	[0-1]	[0-1]	[0-1]	[0-1]	[0-1]	[0-1]	[0-1]	[0-1]	[0-1]	[0-1]	[0-1]	[0-1]	[0-1]	[0-1]	[0-1]	[0-1]	[0-1]	[0-1]	[0-1]	[0-1]	[0-1]	[0-1]	[0-1]	[0-1]	[0-1]	[0-1]
010210000	[1-5]	[1-5]	[1-5]	[0-1]	[0-1]	[1-5]	[1-5]	[1-5]	[5-10]	[5-10]	[5-10]	[5-10]	[1-5]	[5-10]	[5-10]	[1-5]	[1-5]	[1-5]	[1-5]	[5-10]	[10-15]	[15-20]	[20-25]	[20-25]	[20-25]	[20-25]	[15-20]	[5-10]	[5-10]	[0-1]	[0-1]	[1-5]	[1-5]	[5-10]	[5-10]	[5-10]	[10-15]	[10-15]	[10-15]	[10-15]	[5-10]	[5-10]	[10-15]	[5-10]	[5-10]	[5-10]	[5-10]	[1-5]	[1-5]
010220000	[10-15]	[15-20]	[15-20]	[15-20]	[15-20]	[10-15]	[5-10]	[5-10]	[1-5]	[1-5]	[0-1]	[0-1]	[0-1]	[0-1]	[0-1]	[0-1]	[0-1]	[0-1]	[0-1]	[1-5]	[1-5]	[1-5]	[1-5]	[1-5]	[1-5]	[1-5]	[0-1]	[0-1]	[5-10]	[10-15]	[10-15]	[10-15]	[10-15]	[10-15]	[5-10]	[1-5]	[1-5]	[1-5]	[1-5]	[1-5]	[5-10]	[10-15]	[10-15]	[10-15]	[10-15]	[10-15]	[10-15]	[5-10]	[5-10]
010230000	[1-5]	[1-5]	[0-1]	[0-1]	[0-1]	[0-1]	[0-1]	[0-1]	[0-1]	[0-1]	[0-1]	[0-1]	[0-1]	[0-1]	[0-1]	[0-1]	[0-1]	[0-1]	[0-1]	[0-1]	[0-1]	[0-1]	[0-1]	[0-1]	[0-1]	[0-1]	[0-1]	[0-1]	[0-1]	[0-1]	[0-1]	[0-1]	[0-1]	[0-1]	[0-1]	[0-1]	[0-1]	[0-1]	[0-1]	[0-1]	[0-1]	[0-1]	[0-1]	[0-1]	[0-1]	[0-1]	[15-20]	[20-25]	[15-20]
010240000	[1-5]	[1-5]	[1-5]	[0-1]	[0-1]	[0-1]	[1-5]	[1-5]	[5-10]	[5-10]	[5-10]	[5-10]	[10-15]	[5-10]	[5-10]	[10-15]	[10-15]	[10-15]	[10-15]	[5-10]	[5-10]	[5-10]	[10-15]	[10-15]	[5-10]	[10-15]	[10-15]	[10-15]	[10-15]	[5-10]	[5-10]	[5-10]	[5-10]	[5-10]	[5-10]	[5-10]	[5-10]	[5-10]	[10-15]	[10-15]	[10-15]	[10-15]	[10-15]	[10-15]	[15-20]	[10-15]	[10-15]	[10-15]	[10-15]
010250000	[1-5]	[1-5]	[1-5]	[1-5]	[1-5]	[1-5]	[1-5]	[5-10]	[1-5]	[5-10]	[5-10]	[5-10]	[5-10]	[5-10]	[1-5]	[10-15]	[10-15]	[10-15]	[10-15]	[10-15]	[10-15]	[10-15]	[5-10]	[5-10]	[5-10]	[5-10]	[5-10]	[5-10]	[5-10]	[5-10]	[5-10]	[5-10]	[10-15]	[10-15]	[10-15]	[10-15]	[10-15]	[10-15]	[10-15]	[5-10]	[10-15]	[10-15]	[10-15]	[10-15]	[5-10]	[10-15]	[10-15]	[5-10]	[5-10]
010260000	[0-1]	[0-1]	[0-1]	[0-1]	[0-1]	[5-10]	[5-10]	[5-10]	[5-10]	[10-15]	[10-15]	[5-10]	[5-10]	[5-10]	[5-10]	[5-10]	[1-5]	[1-5]	[1-5]	[1-5]	[1-5]	[1-5]	[1-5]	[5-10]	[5-10]	[5-10]	[5-10]	[5-10]	[5-10]	[10-15]	[5-10]	[5-10]	[5-10]	[5-10]	[5-10]	[5-10]	[1-5]	[5-10]	[5-10]	[5-10]	[1-5]	[1-5]	[1-5]	[1-5]	[0-1]	[0-1]	[1-5]	[1-5]	[1-5]
010270000	[1-5]	[1-5]	[1-5]	[5-10]	[10-15]	[10-15]	[10-15]	[10-15]	[5-10]	[5-10]	[5-10]	[1-5]	[1-5]	[0-1]	[0-1]	[5-10]	[5-10]	[5-10]	[5-10]	[5-10]	[5-10]	[5-10]	[1-5]	[0-1]	[1-5]	[1-5]	[1-5]	[1-5]	[1-5]	[5-10]	[5-10]	[1-5]	[1-5]	[1-5]	[1-5]	[1-5]	[1-5]	[1-5]	[5-10]	[5-10]	[10-15]	[10-15]	[10-15]	[10-15]	[10-15]	[10-15]	[10-15]	[10-15]	[10-15]
010280000	[5-10]	[5-10]	[5-10]	[5-10]	[10-15]	[10-15]	[5-10]	[5-10]	[10-15]	[15-20]	[10-15]	[15-20]	[10-15]	[10-15]	[10-15]	[15-20]	[15-20]	[20-25]	[20-25]	[30-Max]	[25-30]	[25-30]	[10-15]	[10-15]	[10-15]	[5-10]	[1-5]	[10-15]	[10-15]	[10-15]	[5-10]	[5-10]	[5-10]	[5-10]	[0-1]	[0-1]	[5-10]	[5-10]	[5-10]	[5-10]	[5-10]	[5-10]	[5-10]	[10-15]	[10-15]	[10-15]	[10-15]	[5-10]	[5-10]
010290000	[0-1]	[0-1]	[0-1]	[1-5]	[1-5]	[1-5]	[1-5]	[1-5]	[1-5]	[1-5]	[0-1]	[0-1]	[0-1]	[0-1]	[0-1]	[0-1]	[0-1]	[1-5]	[10-15]	[10-15]	[10-15]	[10-15]	[5-10]	[5-10]	[5-10]	[1-5]	[1-5]	[5-10]	[5-10]	[5-10]	[5-10]	[5-10]	[5-10]	[5-10]	[1-5]	[1-5]	[1-5]	[5-10]	[5-10]	[5-10]	[5-10]	[5-10]	[5-10]	[5-10]	[1-5]	[1-5]	[1-5]	[1-5]	[1-5]
010300000	[0-1]	[0-1]	[0-1]	[0-1]	[0-1]	[5-10]	[5-10]	[10-15]	[20-25]	[20-25]	[20-25]	[20-25]	[20-25]	[20-25]	[10-15]	[5-10]	[5-10]	[1-5]	[1-5]	[5-10]	[5-10]	[10-15]	[15-20]	[10-15]	[10-15]	[10-15]	[5-10]	[5-10]	[1-5]	[1-5]	[5-10]	[5-10]	[5-10]	[5-10]	[5-10]	[5-10]	[10-15]	[5-10]	[5-10]	[5-10]	[5-10]	[10-15]	[10-15]	[5-10]	[5-10]	[5-10]	[5-10]	[5-10]	[0-1]
010310000	[5-10]	[5-10]	[5-10]	[5-10]	[5-10]	[1-5]	[1-5]	[1-5]	[1-5]	[1-5]	[1-5]	[1-5]	[1-5]	[5-10]	[5-10]	[5-10]	[10-15]	[10-15]	[10-15]	[10-15]	[10-15]	[10-15]	[15-20]	[5-10]	[10-15]	[10-15]	[10-15]	[30-Max]	[25-30]	[25-30]	[25-30]	[20-25]	[20-25]	[20-25]	[5-10]	[10-15]	[10-15]	[10-15]	[15-20]	[15-20]	[15-20]	[10-15]	[10-15]	[10-15]	[5-10]	[10-15]	[10-15]	[10-15]	[10-15]
010320000	[1-5]	[1-5]	[1-5]	[1-5]	[5-10]	[5-10]	[5-10]	[5-10]	[5-10]	[10-15]	[10-15]	[10-15]	[10-15]	[5-10]	[5-10]	[5-10]	[5-10]	[1-5]	[5-10]	[1-5]	[1-5]	[1-5]	[5-10]	[5-10]	[5-10]	[5-10]	[5-10]	[5-10]	[5-10]	[1-5]	[1-5]	[5-10]	[5-10]	[5-10]	[5-10]	[5-10]	[5-10]	[5-10]	[1-5]	[1-5]	[1-5]	[5-10]	[5-10]	[5-10]	[5-10]	[5-10]	[5-10]	[5-10]	[1-5]
010330102	[5-10]	[10-15]	[10-15]	[10-15]	[10-15]	[15-20]	[10-15]	[10-15]	[20-25]	[20-25]	[20-25]	[20-25]	[20-25]	[20-25]	[20-25]	[15-20]	[10-15]	[10-15]	[5-10]	[5-10]	[5-10]	[5-10]	[10-15]	[10-15]	[15-20]	[15-20]	[10-15]	[10-15]	[10-15]	[15-20]	[20-25]	[20-25]	[15-20]	[20-25]	[20-25]	[15-20]	[15-20]	[15-20]	[15-20]	[15-20]	[10-15]	[10-15]	[10-15]	[10-15]	[10-15]	[10-15]	[10-15]	[5-10]	[5-10]
010330103	[5-10]	[10-15]	[10-15]	[10-15]	[10-15]	[10-15]	[10-15]	[10-15]	[10-15]	[10-15]	[20-25]	[20-25]	[15-20]	[15-20]	[15-20]	[15-20]	[10-15]	[10-15]	[10-15]	[10-15]	[15-20]	[15-20]	[15-20]	[20-25]	[30-Max]	[30-Max]	[30-Max]	[30-Max]	[30-Max]	[30-Max]	[30-Max]	[25-30]	[15-20]	[15-20]	[10-15]	[10-15]	[5-10]	[5-10]	[10-15]	[10-15]	[10-15]	[10-15]	[10-15]	[10-15]	[15-20]	[15-20]	[15-20]	[10-15]	[10-15]
010330201	[10-15]	[10-15]	[15-20]	[15-20]	[15-20]	[15-20]	[25-30]	[25-30]	[30-Max]	[25-30]	[25-30]	[25-30]	[25-30]	[15-20]	[15-20]	[10-15]	[10-15]	[20-25]	[15-20]	[15-20]	[20-25]	[20-25]	[20-25]	[20-25]	[15-20]	[20-25]	[15-20]	[15-20]	[15-20]	[10-15]	[10-15]	[10-15]	[5-10]	[10-15]	[10-15]	[10-15]	[10-15]	[10-15]	[10-15]	[5-10]	[5-10]	[5-10]	[5-10]	[10-15]	[10-15]	[10-15]	[15-20]	[10-15]	[10-15]
010330202	[10-15]	[15-20]	[10-15]	[15-20]	[15-20]	[15-20]	[15-20]	[20-25]	[20-25]	[15-20]	[15-20]	[15-20]	[15-20]	[15-20]	[10-15]	[20-25]	[25-30]	[25-30]	[30-Max]	[30-Max]	[30-Max]	[30-Max]	[25-30]	[20-25]	[20-25]	[20-25]	[15-20]	[15-20]	[15-20]	[20-25]	[20-25]	[20-25]	[20-25]	[20-25]	[20-25]	[20-25]	[15-20]	[15-20]	[15-20]	[15-20]	[20-25]	[20-25]	[20-25]	[25-30]	[25-30]	[20-25]	[25-30]	[10-15]	[10-15]
010330301	[10-15]	[10-15]	[15-20]	[10-15]	[15-20]	[15-20]	[5-10]	[5-10]	[5-10]	[1-5]	[1-5]	[10-15]	[15-20]	[15-20]	[20-25]	[25-30]	[25-30]	[25-30]	[25-30]	[20-25]	[25-30]	[20-25]	[25-30]	[30-Max]	[30-Max]	[30-Max]	[30-Max]	[30-Max]	[30-Max]	[30-Max]	[25-30]	[30-Max]	[30-Max]	[30-Max]	[30-Max]	[30-Max]	[25-30]	[30-Max]	[30-Max]	[25-30]	[25-30]	[25-30]	[20-25]	[20-25]	[20-25]	[15-20]	[10-15]	[5-10]	[5-10]
010330401	[5-10]	[5-10]	[5-10]	[5-10]	[10-15]	[10-15]	[10-15]	[10-15]	[15-20]	[20-25]	[20-25]	[20-25]	[20-25]	[20-25]	[25-30]	[20-25]	[15-20]	[15-20]	[20-25]	[20-25]	[20-25]	[15-20]	[20-25]	[20-25]	[20-25]	[15-20]	[15-20]	[10-15]	[15-20]	[15-20]	[15-20]	[15-20]	[15-20]	[15-20]	[20-25]	[20-25]	[15-20]	[15-20]	[10-15]	[10-15]	[10-15]	[10-15]	[10-15]	[10-15]	[10-15]	[10-15]	[10-15]	[5-10]	[5-10]
010340101	[5-10]	[10-15]	[10-15]	[5-10]	[10-15]	[10-15]	[10-15]	[10-15]	[15-20]	[15-20]	[15-20]	[15-20]	[15-20]	[10-15]	[10-15]	[10-15]	[5-10]	[5-10]	[5-10]	[5-10]	[5-10]	[5-10]	[5-10]	[5-10]	[5-10]	[5-10]	[1-5]	[5-10]	[1-5]	[5-10]	[5-10]	[10-15]	[10-15]	[10-15]	[10-15]	[10-15]	[5-10]	[5-10]	[1-5]	[1-5]	[1-5]	[1-5]	[1-5]	[5-10]	[5-10]	[5-10]	[5-10]	[5-10]	[10-15]
010340102	[10-15]	[10-15]	[10-15]	[5-10]	[5-10]	[5-10]	[5-10]	[5-10]	[5-10]	[5-10]	[5-10]	[10-15]	[10-15]	[5-10]	[5-10]	[5-10]	[10-15]	[10-15]	[5-10]	[5-10]	[5-10]	[5-10]	[1-5]	[0-1]	[0-1]	[0-1]	[0-1]	[0-1]	[0-1]	[1-5]	[5-10]	[10-15]	[10-15]	[10-15]	[10-15]	[15-20]	[10-15]	[10-15]	[5-10]	[5-10]	[5-10]	[5-10]	[1-5]	[1-5]	[5-10]	[10-15]	[10-15]	[10-15]	[10-15]
010340103	[1-5]	[0-1]	[0-1]	[0-1]	[0-1]	[0-1]	[0-1]	[0-1]	[0-1]	[1-5]	[1-5]	[1-5]	[1-5]	[1-5]	[1-5]	[1-5]	[5-10]	[5-10]	[5-10]	[5-10]	[5-10]	[5-10]	[5-10]	[1-5]	[1-5]	[1-5]	[5-10]	[5-10]	[10-15]	[15-20]	[20-25]	[20-25]	[20-25]	[20-25]	[15-20]	[10-15]	[15-20]	[10-15]	[15-20]	[15-20]	[10-15]	[10-15]	[10-15]	[1-5]	[1-5]	[0-1]	[0-1]	[0-1]	[5-10]
010350000	[1-5]	[1-5]	[1-5]	[1-5]	[1-5]	[15-20]	[10-15]	[10-15]	[25-30]	[25-30]	[25-30]	[25-30]	[0-1]	[5-10]	[0-1]	[1-5]	[5-10]	[5-10]	[5-10]	[1-5]	[1-5]	[5-10]	[1-5]	[0-1]	[0-1]	[0-1]	[0-1]	[0-1]	[0-1]	[0-1]	[1-5]	[0-1]	[0-1]	[1-5]	[1-5]	[1-5]	[1-5]	[1-5]	[1-5]	[1-5]	[10-15]	[10-15]	[10-15]	[15-20]	[10-15]	[10-15]	[10-15]	[15-20]	[10-15]
010360000	[1-5]	[5-10]	[5-10]	[5-10]	[5-10]	[5-10]	[10-15]	[15-20]	[15-20]	[15-20]	[15-20]	[15-20]	[10-15]	[5-10]	[5-10]	[0-1]	[0-1]	[0-1]	[0-1]	[0-1]	[0-1]	[0-1]	[0-1]	[1-5]	[1-5]	[1-5]	[1-5]	[1-5]	[5-10]	[5-10]	[1-5]	[1-5]	[1-5]	[1-5]	[1-5]	[1-5]	[1-5]	[1-5]	[1-5]	[1-5]	[1-5]	[10-15]	[5-10]	[5-10]	[10-15]	[10-15]	[10-15]	[10-15]	[1-5]
010370000	[0-1]	[0-1]	[0-1]	[0-1]	[0-1]	[0-1]	[0-1]	[0-1]	[0-1]	[0-1]	[0-1]	[0-1]	[0-1]	[0-1]	[0-1]	[0-1]	[0-1]	[0-1]	[0-1]	[0-1]	[0-1]	[0-1]	[0-1]	[0-1]	[0-1]	[0-1]	[0-1]	[0-1]	[0-1]	[0-1]	[0-1]	[0-1]	[0-1]	[0-1]	[0-1]	[0-1]	[0-1]	[0-1]	[0-1]	[0-1]	[0-1]	[0-1]	[0-1]	[0-1]	[0-1]	[0-1]	[0-1]	[1-5]	[1-5]
010380000	[5-10]	[5-10]	[5-10]	[0-1]	[1-5]	[1-5]	[1-5]	[1-5]	[1-5]	[1-5]	[1-5]	[0-1]	[0-1]	[0-1]	[0-1]	[1-5]	[1-5]	[1-5]	[1-5]	[1-5]	[5-10]	[5-10]	[10-15]	[15-20]	[10-15]	[10-15]	[10-15]	[10-15]	[10-15]	[5-10]	[1-5]	[1-5]	[1-5]	[1-5]	[1-5]	[1-5]	[1-5]	[1-5]	[1-5]	[1-5]	[1-5]	[1-5]	[1-5]	[5-10]	[10-15]	[10-15]	[10-15]	[10-15]	[10-15]
010390000	[15-20]	[10-15]	[10-15]	[10-15]	[5-10]	[5-10]	[0-1]	[0-1]	[0-1]	[0-1]	[0-1]	[0-1]	[0-1]	[0-1]	[0-1]	[0-1]	[0-1]	[0-1]	[0-1]	[0-1]	[0-1]	[0-1]	[0-1]	[0-1]	[0-1]	[1-5]	[1-5]	[1-5]	[1-5]	[1-5]	[1-5]	[1-5]	[0-1]	[0-1]	[0-1]	[0-1]	[0-1]	[0-1]	[0-1]	[0-1]	[0-1]	[0-1]	[0-1]	[0-1]	[1-5]	[1-5]	[1-5]	[0-1]	[0-1]
010400000	[5-10]	[5-10]	[5-10]	[5-10]	[5-10]	[5-10]	[0-1]	[0-1]	[0-1]	[0-1]	[0-1]	[1-5]	[10-15]	[10-15]	[10-15]	[10-15]	[10-15]	[10-15]	[10-15]	[0-1]	[0-1]	[0-1]	[0-1]	[0-1]	[0-1]	[0-1]	[0-1]	[0-1]	[0-1]	[0-1]	[0-1]	[0-1]	[15-20]	[10-15]	[10-15]	[10-15]	[10-15]	[15-20]	[15-20]	[5-10]	[5-10]	[5-10]	[5-10]	[5-10]	[1-5]	[1-5]	[1-5]	[1-5]	[1-5]
010410000	[0-1]	[0-1]	[0-1]	[10-15]	[5-10]	[5-10]	[5-10]	[5-10]	[5-10]	[10-15]	[10-15]	[30-Max]	[30-Max]	[25-30]	[25-30]	[30-Max]	[25-30]	[15-20]	[1-5]	[1-5]	[1-5]	[1-5]	[0-1]	[0-1]	[0-1]	[0-1]	[0-1]	[0-1]	[0-1]	[0-1]	[0-1]	[0-1]	[0-1]	[0-1]	[0-1]	[0-1]	[5-10]	[15-20]	[15-20]	[20-25]	[20-25]	[15-20]	[15-20]	[15-20]	[10-15]	[10-15]	[1-5]	[1-5]	[1-5]
010420000	[0-1]	[0-1]	[0-1]	[1-5]	[1-5]	[1-5]	[1-5]	[1-5]	[1-5]	[15-20]	[25-30]	[25-30]	[30-Max]	[30-Max]	[30-Max]	[30-Max]	[30-Max]	[20-25]	[20-25]	[0-1]	[0-1]	[0-1]	[0-1]	[1-5]	[1-5]	[1-5]	[1-5]	[1-5]	[1-5]	[1-5]	[1-5]	[0-1]	[10-15]	[10-15]	[10-15]	[10-15]	[10-15]	[10-15]	[5-10]	[1-5]	[1-5]	[1-5]	[1-5]	[1-5]	[1-5]	[1-5]	[0-1]	[0-1]	[0-1]
010430000	[1-5]	[1-5]	[1-5]	[1-5]	[1-5]	[1-5]	[1-5]	[1-5]	[1-5]	[5-10]	[5-10]	[5-10]	[5-10]	[5-10]	[5-10]	[5-10]	[5-10]	[5-10]	[10-15]	[10-15]	[10-15]	[10-15]	[10-15]	[10-15]	[10-15]	[10-15]	[5-10]	[5-10]	[5-10]	[5-10]	[5-10]	[5-10]	[5-10]	[1-5]	[5-10]	[5-10]	[1-5]	[5-10]	[1-5]	[5-10]	[1-5]	[1-5]	[1-5]	[1-5]	[1-5]	[1-5]	[1-5]	[1-5]	[1-5]
010440000	[1-5]	[1-5]	[1-5]	[1-5]	[1-5]	[1-5]	[0-1]	[0-1]	[1-5]	[1-5]	[1-5]	[1-5]	[1-5]	[1-5]	[1-5]	[1-5]	[1-5]	[1-5]	[1-5]	[1-5]	[1-5]	[1-5]	[10-15]	[10-15]	[10-15]	[20-25]	[20-25]	[25-30]	[25-30]	[20-25]	[20-25]	[25-30]	[25-30]	[30-Max]	[20-25]	[20-25]	[20-25]	[25-30]	[20-25]	[15-20]	[20-25]	[20-25]	[20-25]	[20-25]	[15-20]	[10-15]	[10-15]	[5-10]	[5-10]
010450000	[0-1]	[0-1]	[0-1]	[0-1]	[0-1]	[0-1]	[0-1]	[0-1]	[0-1]	[0-1]	[0-1]	[0-1]	[0-1]	[0-1]	[0-1]	[0-1]	[0-1]	[0-1]	[0-1]	[0-1]	[0-1]	[0-1]	[1-5]	[5-10]	[1-5]	[1-5]	[1-5]	[1-5]	[1-5]	[1-5]	[1-5]	[1-5]	[0-1]	[0-1]	[0-1]	[0-1]	[0-1]	[0-1]	[0-1]	[0-1]	[0-1]	[0-1]	[0-1]	[0-1]	[0-1]	[0-1]	[0-1]	[0-1]	[0-1]
010460000	[0-1]	[0-1]	[1-5]	[1-5]	[5-10]	[5-10]	[5-10]	[5-10]	[10-15]	[10-15]	[10-15]	[1-5]	[10-15]	[10-15]	[10-15]	[10-15]	[5-10]	[15-20]	[20-25]	[10-15]	[10-15]	[10-15]	[10-15]	[10-15]	[5-10]	[1-5]	[1-5]	[1-5]	[1-5]	[1-5]	[1-5]	[0-1]	[1-5]	[1-5]	[1-5]	[1-5]	[1-5]	[1-5]	[1-5]	[1-5]	[1-5]	[1-5]	[1-5]	[5-10]	[5-10]	[5-10]	[5-10]	[5-10]	[5-10]
010470000	[1-5]	[5-10]	[5-10]	[10-15]	[10-15]	[10-15]	[5-10]	[5-10]	[1-5]	[1-5]	[5-10]	[5-10]	[5-10]	[5-10]	[5-10]	[5-10]	[5-10]	[5-10]	[5-10]	[5-10]	[5-10]	[5-10]	[15-20]	[15-20]	[10-15]	[10-15]	[10-15]	[10-15]	[10-15]	[5-10]	[5-10]	[5-10]	[10-15]	[10-15]	[10-15]	[10-15]	[5-10]	[5-10]	[5-10]	[5-10]	[1-5]	[5-10]	[5-10]	[10-15]	[10-15]	[5-10]	[1-5]	[1-5]	[1-5]
010490000	[0-1]	[0-1]	[1-5]	[1-5]	[1-5]	[1-5]	[1-5]	[1-5]	[1-5]	[5-10]	[5-10]	[5-10]	[5-10]	[5-10]	[5-10]	[5-10]	[10-15]	[10-15]	[10-15]	[10-15]	[10-15]	[10-15]	[10-15]	[5-10]	[5-10]	[5-10]	[5-10]	[5-10]	[5-10]	[1-5]	[1-5]	[5-10]	[5-10]	[10-15]	[10-15]	[5-10]	[10-15]	[5-10]	[1-5]	[1-5]	[1-5]	[1-5]	[1-5]	[1-5]	[1-5]	[1-5]	[0-1]	[1-5]	[1-5]
010500000	[0-1]	[0-1]	[0-1]	[0-1]	[0-1]	[0-1]	[1-5]	[1-5]	[0-1]	[0-1]	[1-5]	[1-5]	[1-5]	[1-5]	[1-5]	[1-5]	[1-5]	[1-5]	[1-5]	[15-20]	[15-20]	[15-20]	[30-Max]	[25-30]	[20-25]	[20-25]	[10-15]	[15-20]	[15-20]	[15-20]	[15-20]	[15-20]	[15-20]	[15-20]	[15-20]	[15-20]	[15-20]	[15-20]	[15-20]	[5-10]	[10-15]	[10-15]	[10-15]	[10-15]	[10-15]	[10-15]	[15-20]	[5-10]	[10-15]
010510000	[0-1]	[0-1]	[0-1]	[0-1]	[0-1]	[0-1]	[0-1]	[0-1]	[0-1]	[0-1]	[0-1]	[0-1]	[0-1]	[0-1]	[0-1]	[0-1]	[10-15]	[10-15]	[10-15]	[10-15]	[10-15]	[15-20]	[15-20]	[5-10]	[5-10]	[5-10]	[0-1]	[0-1]	[0-1]	[0-1]	[0-1]	[0-1]	[0-1]	[0-1]	[1-5]	[1-5]	[5-10]	[5-10]	[5-10]	[5-10]	[30-Max]	[30-Max]	[30-Max]	[20-25]	[20-25]	[20-25]	[20-25]	[0-1]	[0-1]
010520000	[0-1]	[0-1]	[0-1]	[0-1]	[0-1]	[0-1]	[0-1]	[0-1]	[0-1]	[0-1]	[0-1]	[0-1]	[0-1]	[0-1]	[0-1]	[0-1]	[1-5]	[1-5]	[1-5]	[0-1]	[0-1]	[0-1]	[0-1]	[1-5]	[1-5]	[1-5]	[1-5]	[1-5]	[1-5]	[1-5]	[15-20]	[5-10]	[5-10]	[5-10]	[5-10]	[5-10]	[5-10]	[0-1]	[15-20]	[10-15]	[10-15]	[5-10]	[5-10]	[10-15]	[10-15]	[0-1]	[15-20]	[30-Max]	[25-30]
010530101	[1-5]	[1-5]	[1-5]	[1-5]	[5-10]	[5-10]	[5-10]	[5-10]	[5-10]	[5-10]	[5-10]	[10-15]	[10-15]	[10-15]	[10-15]	[10-15]	[10-15]	[10-15]	[10-15]	[5-10]	[5-10]	[5-10]	[15-20]	[10-15]	[15-20]	[10-15]	[10-15]	[10-15]	[10-15]	[5-10]	[5-10]	[5-10]	[5-10]	[5-10]	[5-10]	[5-10]	[5-10]	[1-5]	[1-5]	[1-5]	[1-5]	[1-5]	[1-5]	[1-5]	[1-5]	[1-5]	[1-5]	[1-5]	[1-5]
010530102	[1-5]	[1-5]	[1-5]	[1-5]	[5-10]	[5-10]	[5-10]	[5-10]	[5-10]	[10-15]	[10-15]	[10-15]	[10-15]	[5-10]	[5-10]	[5-10]	[10-15]	[10-15]	[5-10]	[5-10]	[5-10]	[5-10]	[10-15]	[5-10]	[5-10]	[5-10]	[10-15]	[10-15]	[10-15]	[10-15]	[10-15]	[10-15]	[5-10]	[5-10]	[10-15]	[10-15]	[5-10]	[5-10]	[5-10]	[10-15]	[10-15]	[5-10]	[5-10]	[5-10]	[5-10]	[5-10]	[5-10]	[5-10]	[5-10]
010530103	[1-5]	[1-5]	[1-5]	[5-10]	[5-10]	[5-10]	[5-10]	[5-10]	[5-10]	[10-15]	[5-10]	[10-15]	[10-15]	[10-15]	[10-15]	[5-10]	[5-10]	[5-10]	[5-10]	[5-10]	[5-10]	[5-10]	[5-10]	[10-15]	[5-10]	[5-10]	[5-10]	[5-10]	[5-10]	[5-10]	[5-10]	[5-10]	[1-5]	[1-5]	[5-10]	[5-10]	[10-15]	[5-10]	[5-10]	[5-10]	[5-10]	[5-10]	[5-10]	[1-5]	[5-10]	[5-10]	[5-10]	[5-10]	[5-10]
010530201	[1-5]	[1-5]	[1-5]	[1-5]	[1-5]	[1-5]	[5-10]	[5-10]	[5-10]	[5-10]	[5-10]	[5-10]	[5-10]	[1-5]	[1-5]	[1-5]	[1-5]	[5-10]	[5-10]	[10-15]	[10-15]	[10-15]	[10-15]	[10-15]	[1-5]	[5-10]	[5-10]	[5-10]	[5-10]	[5-10]	[5-10]	[5-10]	[5-10]	[5-10]	[5-10]	[5-10]	[5-10]	[5-10]	[5-10]	[5-10]	[5-10]	[5-10]	[5-10]	[5-10]	[1-5]	[1-5]	[1-5]	[1-5]	[1-5]
010530202	[1-5]	[1-5]	[1-5]	[5-10]	[5-10]	[5-10]	[5-10]	[5-10]	[5-10]	[1-5]	[1-5]	[1-5]	[1-5]	[1-5]	[1-5]	[1-5]	[1-5]	[5-10]	[1-5]	[1-5]	[5-10]	[5-10]	[5-10]	[5-10]	[5-10]	[5-10]	[5-10]	[5-10]	[5-10]	[5-10]	[5-10]	[5-10]	[1-5]	[1-5]	[5-10]	[5-10]	[5-10]	[1-5]	[1-5]	[1-5]	[1-5]	[1-5]	[1-5]	[1-5]	[5-10]	[1-5]	[5-10]	[5-10]	[5-10]
010530203	[1-5]	[1-5]	[5-10]	[5-10]	[5-10]	[5-10]	[5-10]	[5-10]	[10-15]	[10-15]	[5-10]	[5-10]	[5-10]	[5-10]	[5-10]	[5-10]	[5-10]	[5-10]	[5-10]	[5-10]	[5-10]	[5-10]	[1-5]	[1-5]	[1-5]	[5-10]	[5-10]	[5-10]	[5-10]	[5-10]	[5-10]	[5-10]	[5-10]	[5-10]	[5-10]	[5-10]	[5-10]	[5-10]	[5-10]	[5-10]	[1-5]	[1-5]	[1-5]	[5-10]	[5-10]	[10-15]	[15-20]	[15-20]	[15-20]
010530301	[1-5]	[1-5]	[1-5]	[1-5]	[1-5]	[5-10]	[1-5]	[1-5]	[1-5]	[1-5]	[1-5]	[1-5]	[1-5]	[1-5]	[1-5]	[1-5]	[1-5]	[1-5]	[1-5]	[1-5]	[1-5]	[1-5]	[1-5]	[1-5]	[1-5]	[5-10]	[5-10]	[5-10]	[5-10]	[5-10]	[5-10]	[5-10]	[5-10]	[5-10]	[5-10]	[5-10]	[5-10]	[5-10]	[5-10]	[5-10]	[5-10]	[1-5]	[1-5]	[1-5]	[1-5]	[1-5]	[1-5]	[1-5]	[1-5]
010530302	[1-5]	[1-5]	[1-5]	[1-5]	[1-5]	[1-5]	[1-5]	[1-5]	[5-10]	[5-10]	[1-5]	[1-5]	[5-10]	[5-10]	[5-10]	[5-10]	[5-10]	[5-10]	[5-10]	[5-10]	[1-5]	[1-5]	[1-5]	[5-10]	[5-10]	[5-10]	[5-10]	[5-10]	[5-10]	[5-10]	[5-10]	[5-10]	[5-10]	[5-10]	[5-10]	[5-10]	[5-10]	[5-10]	[5-10]	[5-10]	[5-10]	[5-10]	[5-10]	[5-10]	[5-10]	[10-15]	[10-15]	[10-15]	[10-15]
010530401	[1-5]	[1-5]	[1-5]	[5-10]	[10-15]	[10-15]	[10-15]	[10-15]	[5-10]	[5-10]	[5-10]	[5-10]	[5-10]	[5-10]	[5-10]	[5-10]	[5-10]	[5-10]	[5-10]	[5-10]	[5-10]	[5-10]	[5-10]	[5-10]	[5-10]	[1-5]	[5-10]	[5-10]	[5-10]	[10-15]	[10-15]	[10-15]	[15-20]	[15-20]	[15-20]	[15-20]	[10-15]	[10-15]	[10-15]	[10-15]	[5-10]	[5-10]	[5-10]	[5-10]	[5-10]	[5-10]	[5-10]	[5-10]	[5-10]
010530402	[1-5]	[5-10]	[5-10]	[10-15]	[10-15]	[15-20]	[10-15]	[10-15]	[10-15]	[5-10]	[5-10]	[5-10]	[5-10]	[5-10]	[5-10]	[5-10]	[10-15]	[5-10]	[5-10]	[5-10]	[5-10]	[5-10]	[5-10]	[5-10]	[5-10]	[5-10]	[5-10]	[5-10]	[5-10]	[5-10]	[10-15]	[10-15]	[10-15]	[10-15]	[5-10]	[5-10]	[5-10]	[5-10]	[1-5]	[1-5]	[1-5]	[1-5]	[1-5]	[1-5]	[5-10]	[5-10]	[5-10]	[5-10]	[5-10]
010530501	[1-5]	[1-5]	[1-5]	[5-10]	[10-15]	[10-15]	[10-15]	[10-15]	[10-15]	[10-15]	[1-5]	[10-15]	[5-10]	[5-10]	[5-10]	[5-10]	[5-10]	[5-10]	[5-10]	[5-10]	[5-10]	[5-10]	[5-10]	[5-10]	[10-15]	[10-15]	[10-15]	[10-15]	[10-15]	[10-15]	[10-15]	[10-15]	[5-10]	[5-10]	[5-10]	[5-10]	[5-10]	[5-10]	[5-10]	[5-10]	[5-10]	[5-10]	[1-5]	[1-5]	[5-10]	[5-10]	[5-10]	[5-10]	[5-10]
010530502	[1-5]	[5-10]	[15-20]	[30-Max]	[30-Max]	[30-Max]	[30-Max]	[30-Max]	[30-Max]	[25-30]	[15-20]	[20-25]	[20-25]	[20-25]	[20-25]	[20-25]	[20-25]	[15-20]	[10-15]	[10-15]	[10-15]	[10-15]	[15-20]	[15-20]	[15-20]	[15-20]	[10-15]	[10-15]	[10-15]	[5-10]	[10-15]	[10-15]	[5-10]	[5-10]	[5-10]	[5-10]	[5-10]	[5-10]	[5-10]	[5-10]	[1-5]	[1-5]	[1-5]	[1-5]	[5-10]	[5-10]	[5-10]	[5-10]	[5-10]
010530503	[1-5]	[1-5]	[5-10]	[5-10]	[5-10]	[5-10]	[5-10]	[5-10]	[5-10]	[1-5]	[1-5]	[1-5]	[1-5]	[1-5]	[5-10]	[5-10]	[1-5]	[1-5]	[5-10]	[5-10]	[5-10]	[1-5]	[1-5]	[5-10]	[5-10]	[5-10]	[5-10]	[5-10]	[10-15]	[10-15]	[10-15]	[10-15]	[10-15]	[10-15]	[10-15]	[5-10]	[5-10]	[5-10]	[5-10]	[5-10]	[5-10]	[1-5]	[1-5]	[1-5]	[1-5]	[1-5]	[1-5]	[1-5]	[1-5]
010530601	[1-5]	[1-5]	[1-5]	[1-5]	[5-10]	[5-10]	[5-10]	[5-10]	[1-5]	[1-5]	[1-5]	[1-5]	[1-5]	[1-5]	[1-5]	[1-5]	[1-5]	[5-10]	[1-5]	[5-10]	[5-10]	[5-10]	[10-15]	[10-15]	[15-20]	[15-20]	[10-15]	[10-15]	[10-15]	[5-10]	[5-10]	[5-10]	[1-5]	[5-10]	[5-10]	[5-10]	[5-10]	[1-5]	[1-5]	[1-5]	[1-5]	[1-5]	[1-5]	[1-5]	[1-5]	[1-5]	[1-5]	[1-5]	[1-5]
010530602	[1-5]	[1-5]	[1-5]	[1-5]	[5-10]	[5-10]	[5-10]	[5-10]	[5-10]	[5-10]	[5-10]	[10-15]	[10-15]	[10-15]	[10-15]	[10-15]	[10-15]	[15-20]	[10-15]	[10-15]	[10-15]	[10-15]	[10-15]	[5-10]	[5-10]	[5-10]	[5-10]	[5-10]	[10-15]	[10-15]	[10-15]	[10-15]	[10-15]	[5-10]	[5-10]	[5-10]	[5-10]	[5-10]	[5-10]	[5-10]	[1-5]	[1-5]	[1-5]	[5-10]	[5-10]	[1-5]	[1-5]	[5-10]	[5-10]
010530603	[5-10]	[10-15]	[10-15]	[10-15]	[15-20]	[10-15]	[10-15]	[10-15]	[1-5]	[1-5]	[1-5]	[1-5]	[1-5]	[1-5]	[1-5]	[1-5]	[5-10]	[5-10]	[10-15]	[10-15]	[10-15]	[10-15]	[10-15]	[10-15]	[5-10]	[5-10]	[5-10]	[5-10]	[10-15]	[10-15]	[10-15]	[5-10]	[5-10]	[10-15]	[10-15]	[1-5]	[1-5]	[1-5]	[1-5]	[1-5]	[1-5]	[1-5]	[1-5]	[1-5]	[1-5]	[1-5]	[1-5]	[1-5]	[1-5]
010530604	[0-1]	[0-1]	[1-5]	[1-5]	[1-5]	[1-5]	[1-5]	[1-5]	[1-5]	[1-5]	[1-5]	[1-5]	[1-5]	[1-5]	[5-10]	[5-10]	[5-10]	[10-15]	[10-15]	[5-10]	[5-10]	[5-10]	[10-15]	[15-20]	[15-20]	[15-20]	[15-20]	[20-25]	[20-25]	[10-15]	[15-20]	[10-15]	[15-20]	[5-10]	[5-10]	[5-10]	[5-10]	[5-10]	[5-10]	[5-10]	[5-10]	[5-10]	[5-10]	[5-10]	[5-10]	[5-10]	[5-10]	[5-10]	[5-10]
010530701	[1-5]	[5-10]	[5-10]	[5-10]	[5-10]	[5-10]	[5-10]	[5-10]	[5-10]	[5-10]	[5-10]	[5-10]	[5-10]	[5-10]	[5-10]	[10-15]	[5-10]	[5-10]	[5-10]	[5-10]	[10-15]	[5-10]	[5-10]	[5-10]	[5-10]	[5-10]	[5-10]	[5-10]	[5-10]	[5-10]	[10-15]	[10-15]	[10-15]	[10-15]	[10-15]	[10-15]	[10-15]	[10-15]	[10-15]	[10-15]	[5-10]	[5-10]	[5-10]	[1-5]	[1-5]	[5-10]	[1-5]	[1-5]	[1-5]
010540000	[1-5]	[1-5]	[1-5]	[1-5]	[0-1]	[0-1]	[5-10]	[5-10]	[1-5]	[5-10]	[15-20]	[10-15]	[5-10]	[1-5]	[1-5]	[1-5]	[1-5]	[0-1]	[0-1]	[0-1]	[0-1]	[0-1]	[0-1]	[0-1]	[0-1]	[1-5]	[5-10]	[10-15]	[10-15]	[15-20]	[10-15]	[10-15]	[15-20]	[15-20]	[10-15]	[15-20]	[10-15]	[10-15]	[10-15]	[1-5]	[5-10]	[5-10]	[5-10]	[10-15]	[10-15]	[10-15]	[20-25]	[25-30]	[25-30]
010560000	[30-Max]	[30-Max]	[30-Max]	[30-Max]	[30-Max]	[20-25]	[15-20]	[10-15]	[15-20]	[10-15]	[0-1]	[1-5]	[1-5]	[1-5]	[1-5]	[1-5]	[1-5]	[1-5]	[0-1]	[0-1]	[0-1]	[10-15]	[20-25]	[20-25]	[15-20]	[15-20]	[15-20]	[15-20]	[10-15]	[0-1]	[0-1]	[0-1]	[0-1]	[0-1]	[0-1]	[0-1]	[0-1]	[5-10]	[5-10]	[5-10]	[5-10]	[5-10]	[5-10]	[5-10]	[0-1]	[0-1]	[0-1]	[0-1]	[0-1]
010570000	[5-10]	[15-20]	[30-Max]	[30-Max]	[30-Max]	[30-Max]	[30-Max]	[30-Max]	[20-25]	[5-10]	[5-10]	[5-10]	[5-10]	[5-10]	[5-10]	[0-1]	[0-1]	[0-1]	[0-1]	[0-1]	[0-1]	[0-1]	[0-1]	[1-5]	[1-5]	[1-5]	[1-5]	[5-10]	[5-10]	[15-20]	[15-20]	[20-25]	[15-20]	[10-15]	[5-10]	[5-10]	[5-10]	[5-10]	[10-15]	[10-15]	[10-15]	[10-15]	[10-15]	[10-15]	[15-20]	[10-15]	[10-15]	[10-15]	[10-15]
010580000	[0-1]	[0-1]	[0-1]	[0-1]	[0-1]	[0-1]	[5-10]	[5-10]	[5-10]	[5-10]	[5-10]	[5-10]	[5-10]	[0-1]	[0-1]	[0-1]	[0-1]	[0-1]	[0-1]	[0-1]	[0-1]	[0-1]	[0-1]	[0-1]	[5-10]	[10-15]	[10-15]	[10-15]	[15-20]	[15-20]	[10-15]	[10-15]	[5-10]	[0-1]	[0-1]	[0-1]	[0-1]	[0-1]	[5-10]	[5-10]	[10-15]	[15-20]	[15-20]	[15-20]	[10-15]	[5-10]	[5-10]	[5-10]	[10-15]
010600000	[0-1]	[0-1]	[0-1]	[0-1]	[0-1]	[0-1]	[0-1]	[0-1]	[0-1]	[0-1]	[0-1]	[0-1]	[0-1]	[1-5]	[1-5]	[1-5]	[5-10]	[5-10]	[5-10]	[15-20]	[15-20]	[15-20]	[15-20]	[5-10]	[5-10]	[5-10]	[0-1]	[0-1]	[0-1]	[0-1]	[0-1]	[0-1]	[0-1]	[0-1]	[0-1]	[0-1]	[0-1]	[0-1]	[0-1]	[0-1]	[0-1]	[0-1]	[0-1]	[0-1]	[0-1]	[0-1]	[0-1]	[5-10]	[5-10]
010610000	[1-5]	[5-10]	[5-10]	[1-5]	[5-10]	[5-10]	[5-10]	[0-1]	[0-1]	[0-1]	[0-1]	[0-1]	[0-1]	[0-1]	[0-1]	[0-1]	[0-1]	[0-1]	[0-1]	[0-1]	[5-10]	[5-10]	[5-10]	[5-10]	[5-10]	[5-10]	[5-10]	[0-1]	[0-1]	[0-1]	[10-15]	[10-15]	[5-10]	[15-20]	[10-15]	[15-20]	[15-20]	[15-20]	[20-25]	[15-20]	[15-20]	[20-25]	[15-20]	[15-20]	[15-20]	[15-20]	[15-20]	[15-20]	[10-15]
010620000	[0-1]	[0-1]	[0-1]	[1-5]	[1-5]	[1-5]	[1-5]	[1-5]	[1-5]	[0-1]	[0-1]	[0-1]	[0-1]	[0-1]	[0-1]	[0-1]	[0-1]	[0-1]	[0-1]	[0-1]	[0-1]	[0-1]	[0-1]	[0-1]	[0-1]	[0-1]	[1-5]	[1-5]	[1-5]	[5-10]	[5-10]	[5-10]	[5-10]	[5-10]	[1-5]	[1-5]	[0-1]	[0-1]	[0-1]	[0-1]	[0-1]	[0-1]	[0-1]	[5-10]	[10-15]	[5-10]	[5-10]	[10-15]	[10-15]
010630000	[10-15]	[10-15]	[10-15]	[10-15]	[15-20]	[30-Max]	[10-15]	[10-15]	[25-30]	[25-30]	[20-25]	[15-20]	[15-20]	[15-20]	[20-25]	[5-10]	[5-10]	[5-10]	[5-10]	[5-10]	[0-1]	[10-15]	[15-20]	[10-15]	[10-15]	[10-15]	[10-15]	[15-20]	[5-10]	[5-10]	[10-15]	[10-15]	[10-15]	[1-5]	[0-1]	[0-1]	[0-1]	[0-1]	[0-1]	[0-1]	[5-10]	[10-15]	[5-10]	[10-15]	[10-15]	[10-15]	[10-15]	[5-10]	[0-1]
010640000	[0-1]	[0-1]	[0-1]	[0-1]	[0-1]	[0-1]	[0-1]	[0-1]	[10-15]	[10-15]	[10-15]	[10-15]	[5-10]	[5-10]	[5-10]	[0-1]	[0-1]	[10-15]	[10-15]	[15-20]	[15-20]	[15-20]	[15-20]	[15-20]	[0-1]	[0-1]	[0-1]	[0-1]	[0-1]	[0-1]	[0-1]	[0-1]	[0-1]	[0-1]	[0-1]	[0-1]	[0-1]	[5-10]	[10-15]	[5-10]	[10-15]	[10-15]	[10-15]	[10-15]	[5-10]	[5-10]	[5-10]	[10-15]	[10-15]
010650000	[0-1]	[1-5]	[1-5]	[1-5]	[5-10]	[5-10]	[5-10]	[5-10]	[1-5]	[1-5]	[1-5]	[1-5]	[1-5]	[5-10]	[5-10]	[5-10]	[5-10]	[5-10]	[10-15]	[5-10]	[5-10]	[5-10]	[1-5]	[1-5]	[1-5]	[1-5]	[5-10]	[10-15]	[10-15]	[15-20]	[15-20]	[10-15]	[10-15]	[10-15]	[5-10]	[5-10]	[1-5]	[1-5]	[1-5]	[1-5]	[1-5]	[1-5]	[1-5]	[1-5]	[1-5]	[5-10]	[5-10]	[5-10]	[5-10]
010660000	[0-1]	[0-1]	[0-1]	[0-1]	[0-1]	[0-1]	[0-1]	[0-1]	[0-1]	[0-1]	[0-1]	[0-1]	[0-1]	[0-1]	[0-1]	[0-1]	[0-1]	[0-1]	[0-1]	[10-15]	[10-15]	[10-15]	[15-20]	[15-20]	[10-15]	[10-15]	[0-1]	[0-1]	[0-1]	[0-1]	[20-25]	[20-25]	[20-25]	[25-30]	[30-Max]	[10-15]	[10-15]	[1-5]	[1-5]	[1-5]	[0-1]	[0-1]	[0-1]	[0-1]	[0-1]	[1-5]	[1-5]	[1-5]	[10-15]
010670000	[0-1]	[0-1]	[0-1]	[0-1]	[0-1]	[0-1]	[0-1]	[0-1]	[0-1]	[0-1]	[0-1]	[0-1]	[0-1]	[0-1]	[0-1]	[0-1]	[0-1]	[0-1]	[0-1]	[0-1]	[0-1]	[0-1]	[0-1]	[1-5]	[1-5]	[1-5]	[1-5]	[1-5]	[1-5]	[1-5]	[1-5]	[1-5]	[1-5]	[1-5]	[1-5]	[25-30]	[25-30]	[30-Max]	[30-Max]	[30-Max]	[30-Max]	[25-30]	[20-25]	[30-Max]	[30-Max]	[30-Max]	[30-Max]	[30-Max]	[30-Max]
010680000	[15-20]	[10-15]	[10-15]	[5-10]	[5-10]	[0-1]	[0-1]	[0-1]	[0-1]	[0-1]	[0-1]	[0-1]	[0-1]	[0-1]	[0-1]	[0-1]	[1-5]	[10-15]	[10-15]	[5-10]	[5-10]	[10-15]	[10-15]	[10-15]	[10-15]	[10-15]	[15-20]	[20-25]	[10-15]	[10-15]	[10-15]	[15-20]	[15-20]	[10-15]	[10-15]	[15-20]	[15-20]	[20-25]	[15-20]	[15-20]	[20-25]	[15-20]	[10-15]	[15-20]	[10-15]	[15-20]	[10-15]	[10-15]	[10-15]
010690000	[1-5]	[1-5]	[5-10]	[5-10]	[5-10]	[5-10]	[5-10]	[5-10]	[1-5]	[5-10]	[5-10]	[5-10]	[5-10]	[5-10]	[5-10]	[5-10]	[1-5]	[20-25]	[15-20]	[15-20]	[15-20]	[15-20]	[15-20]	[15-20]	[5-10]	[10-15]	[10-15]	[10-15]	[10-15]	[15-20]	[10-15]	[10-15]	[5-10]	[5-10]	[5-10]	[5-10]	[5-10]	[5-10]	[5-10]	[5-10]	[5-10]	[5-10]	[5-10]	[1-5]	[1-5]	[5-10]	[5-10]	[5-10]	[1-5]
010710000	[5-10]	[1-5]	[5-10]	[5-10]	[5-10]	[5-10]	[5-10]	[5-10]	[5-10]	[5-10]	[5-10]	[5-10]	[5-10]	[5-10]	[5-10]	[5-10]	[5-10]	[5-10]	[10-15]	[10-15]	[10-15]	[10-15]	[10-15]	[10-15]	[10-15]	[10-15]	[10-15]	[5-10]	[5-10]	[5-10]	[5-10]	[5-10]	[5-10]	[5-10]	[5-10]	[5-10]	[5-10]	[5-10]	[1-5]	[1-5]	[1-5]	[1-5]	[1-5]	[1-5]	[1-5]	[1-5]	[1-5]	[1-5]	[1-5]
010720000	[1-5]	[5-10]	[5-10]	[5-10]	[5-10]	[5-10]	[5-10]	[5-10]	[5-10]	[5-10]	[5-10]	[5-10]	[5-10]	[5-10]	[5-10]	[5-10]	[5-10]	[5-10]	[5-10]	[5-10]	[5-10]	[5-10]	[1-5]	[5-10]	[5-10]	[5-10]	[10-15]	[10-15]	[10-15]	[10-15]	[5-10]	[5-10]	[5-10]	[5-10]	[5-10]	[5-10]	[5-10]	[5-10]	[5-10]	[5-10]	[5-10]	[5-10]	[5-10]	[5-10]	[5-10]	[5-10]	[1-5]	[1-5]	[1-5]
010730000	[0-1]	[0-1]	[0-1]	[0-1]	[0-1]	[15-20]	[15-20]	[20-25]	[15-20]	[15-20]	[30-Max]	[30-Max]	[15-20]	[20-25]	[15-20]	[15-20]	[15-20]	[5-10]	[5-10]	[5-10]	[5-10]	[5-10]	[5-10]	[0-1]	[0-1]	[1-5]	[1-5]	[1-5]	[1-5]	[1-5]	[1-5]	[1-5]	[0-1]	[0-1]	[0-1]	[0-1]	[1-5]	[1-5]	[1-5]	[1-5]	[5-10]	[5-10]	[5-10]	[5-10]	[5-10]	[5-10]	[5-10]	[10-15]	[10-15]
010740000	[1-5]	[1-5]	[5-10]	[15-20]	[15-20]	[15-20]	[20-25]	[20-25]	[25-30]	[20-25]	[15-20]	[15-20]	[15-20]	[10-15]	[10-15]	[5-10]	[5-10]	[5-10]	[5-10]	[5-10]	[10-15]	[10-15]	[10-15]	[10-15]	[10-15]	[5-10]	[5-10]	[1-5]	[1-5]	[1-5]	[5-10]	[5-10]	[1-5]	[1-5]	[1-5]	[1-5]	[1-5]	[1-5]	[1-5]	[5-10]	[5-10]	[5-10]	[5-10]	[5-10]	[5-10]	[10-15]	[10-15]	[5-10]	[5-10]
010750000	[1-5]	[0-1]	[0-1]	[0-1]	[0-1]	[0-1]	[0-1]	[0-1]	[1-5]	[1-5]	[1-5]	[1-5]	[1-5]	[1-5]	[1-5]	[1-5]	[1-5]	[0-1]	[0-1]	[0-1]	[0-1]	[0-1]	[0-1]	[0-1]	[0-1]	[0-1]	[1-5]	[1-5]	[1-5]	[5-10]	[1-5]	[1-5]	[1-5]	[5-10]	[5-10]	[5-10]	[10-15]	[10-15]	[10-15]	[15-20]	[5-10]	[5-10]	[5-10]	[0-1]	[0-1]	[1-5]	[1-5]	[10-15]	[10-15]
010760000	[0-1]	[0-1]	[0-1]	[0-1]	[0-1]	[0-1]	[0-1]	[0-1]	[0-1]	[0-1]	[1-5]	[1-5]	[0-1]	[0-1]	[0-1]	[0-1]	[0-1]	[1-5]	[1-5]	[1-5]	[1-5]	[1-5]	[1-5]	[1-5]	[0-1]	[0-1]	[0-1]	[0-1]	[0-1]	[0-1]	[0-1]	[0-1]	[0-1]	[0-1]	[0-1]	[0-1]	[0-1]	[0-1]	[0-1]	[0-1]	[0-1]	[0-1]	[0-1]	[0-1]	[0-1]	[0-1]	[0-1]	[0-1]	[0-1]
010770000	[15-20]	[0-1]	[0-1]	[0-1]	[0-1]	[10-15]	[10-15]	[10-15]	[15-20]	[15-20]	[15-20]	[15-20]	[0-1]	[0-1]	[0-1]	[0-1]	[5-10]	[5-10]	[5-10]	[10-15]	[10-15]	[10-15]	[10-15]	[1-5]	[1-5]	[1-5]	[0-1]	[0-1]	[0-1]	[0-1]	[0-1]	[0-1]	[0-1]	[0-1]	[0-1]	[1-5]	[1-5]	[5-10]	[5-10]	[5-10]	[10-15]	[5-10]	[5-10]	[1-5]	[1-5]	[1-5]	[1-5]	[0-1]	[0-1]
010780000	[1-5]	[10-15]	[10-15]	[15-20]	[15-20]	[15-20]	[15-20]	[15-20]	[15-20]	[15-20]	[15-20]	[5-10]	[5-10]	[5-10]	[5-10]	[1-5]	[1-5]	[1-5]	[5-10]	[5-10]	[5-10]	[10-15]	[0-1]	[0-1]	[0-1]	[0-1]	[0-1]	[0-1]	[0-1]	[1-5]	[1-5]	[1-5]	[10-15]	[10-15]	[5-10]	[5-10]	[10-15]	[15-20]	[10-15]	[10-15]	[10-15]	[10-15]	[10-15]	[5-10]	[5-10]	[1-5]	[1-5]	[0-1]	[0-1]
010790000	[15-20]	[15-20]	[10-15]	[5-10]	[5-10]	[5-10]	[5-10]	[0-1]	[0-1]	[0-1]	[0-1]	[0-1]	[5-10]	[5-10]	[10-15]	[10-15]	[10-15]	[10-15]	[10-15]	[0-1]	[0-1]	[0-1]	[0-1]	[0-1]	[0-1]	[0-1]	[0-1]	[0-1]	[0-1]	[0-1]	[10-15]	[10-15]	[10-15]	[15-20]	[10-15]	[20-25]	[10-15]	[5-10]	[5-10]	[5-10]	[5-10]	[5-10]	[10-15]	[10-15]	[10-15]	[10-15]	[15-20]	[15-20]	[10-15]
010800000	[0-1]	[0-1]	[0-1]	[0-1]	[0-1]	[5-10]	[5-10]	[10-15]	[5-10]	[5-10]	[5-10]	[5-10]	[0-1]	[1-5]	[5-10]	[10-15]	[5-10]	[5-10]	[5-10]	[5-10]	[1-5]	[0-1]	[0-1]	[0-1]	[0-1]	[0-1]	[0-1]	[1-5]	[1-5]	[1-5]	[5-10]	[5-10]	[5-10]	[10-15]	[5-10]	[5-10]	[5-10]	[5-10]	[5-10]	[5-10]	[5-10]	[0-1]	[0-1]	[0-1]	[0-1]	[0-1]	[0-1]	[0-1]	[0-1]
010810000	[5-10]	[0-1]	[0-1]	[0-1]	[1-5]	[1-5]	[1-5]	[1-5]	[1-5]	[1-5]	[1-5]	[0-1]	[5-10]	[10-15]	[10-15]	[10-15]	[20-25]	[20-25]	[20-25]	[10-15]	[1-5]	[1-5]	[1-5]	[1-5]	[1-5]	[1-5]	[1-5]	[10-15]	[10-15]	[5-10]	[5-10]	[1-5]	[1-5]	[1-5]	[1-5]	[1-5]	[1-5]	[5-10]	[5-10]	[5-10]	[5-10]	[0-1]	[0-1]	[0-1]	[0-1]	[0-1]	[0-1]	[0-1]	[0-1]
010820000	[0-1]	[0-1]	[0-1]	[0-1]	[0-1]	[0-1]	[0-1]	[0-1]	[1-5]	[0-1]	[1-5]	[0-1]	[1-5]	[1-5]	[1-5]	[1-5]	[1-5]	[1-5]	[1-5]	[0-1]	[0-1]	[0-1]	[0-1]	[0-1]	[0-1]	[0-1]	[0-1]	[0-1]	[0-1]	[0-1]	[0-1]	[0-1]	[0-1]	[5-10]	[5-10]	[5-10]	[20-25]	[15-20]	[15-20]	[15-20]	[15-20]	[15-20]	[15-20]	[5-10]	[15-20]	[15-20]	[10-15]	[10-15]	[5-10]
010830000	[0-1]	[0-1]	[0-1]	[0-1]	[0-1]	[5-10]	[5-10]	[5-10]	[5-10]	[5-10]	[5-10]	[5-10]	[0-1]	[0-1]	[0-1]	[0-1]	[0-1]	[0-1]	[0-1]	[0-1]	[0-1]	[0-1]	[5-10]	[10-15]	[10-15]	[10-15]	[10-15]	[10-15]	[10-15]	[10-15]	[10-15]	[10-15]	[10-15]	[5-10]	[10-15]	[10-15]	[10-15]	[10-15]	[15-20]	[20-25]	[20-25]	[20-25]	[20-25]	[20-25]	[25-30]	[25-30]	[20-25]	[20-25]	[15-20]
010840000	[0-1]	[0-1]	[0-1]	[0-1]	[0-1]	[0-1]	[5-10]	[5-10]	[5-10]	[15-20]	[20-25]	[30-Max]	[25-30]	[20-25]	[25-30]	[30-Max]	[20-25]	[10-15]	[10-15]	[10-15]	[10-15]	[1-5]	[0-1]	[1-5]	[1-5]	[1-5]	[5-10]	[5-10]	[5-10]	[5-10]	[5-10]	[1-5]	[1-5]	[0-1]	[0-1]	[0-1]	[0-1]	[0-1]	[1-5]	[1-5]	[1-5]	[1-5]	[1-5]	[0-1]	[0-1]	[0-1]	[0-1]	[0-1]	[0-1]
010850000	[5-10]	[5-10]	[1-5]	[0-1]	[0-1]	[0-1]	[0-1]	[0-1]	[0-1]	[1-5]	[1-5]	[1-5]	[1-5]	[1-5]	[1-5]	[10-15]	[5-10]	[10-15]	[20-25]	[20-25]	[20-25]	[20-25]	[10-15]	[15-20]	[10-15]	[5-10]	[5-10]	[10-15]	[10-15]	[25-30]	[25-30]	[30-Max]	[20-25]	[15-20]	[10-15]	[10-15]	[0-1]	[0-1]	[0-1]	[0-1]	[1-5]	[1-5]	[10-15]	[10-15]	[10-15]	[5-10]	[10-15]	[10-15]	[20-25]
010870000	[25-30]	[15-20]	[15-20]	[15-20]	[15-20]	[15-20]	[15-20]	[15-20]	[30-Max]	[30-Max]	[30-Max]	[30-Max]	[0-1]	[0-1]	[0-1]	[1-5]	[1-5]	[1-5]	[1-5]	[1-5]	[1-5]	[1-5]	[0-1]	[0-1]	[0-1]	[0-1]	[0-1]	[0-1]	[0-1]	[0-1]	[0-1]	[0-1]	[0-1]	[0-1]	[10-15]	[10-15]	[10-15]	[15-20]	[15-20]	[15-20]	[15-20]	[0-1]	[0-1]	[0-1]	[10-15]	[10-15]	[10-15]	[10-15]	[15-20]
010880000	[0-1]	[1-5]	[5-10]	[15-20]	[15-20]	[15-20]	[15-20]	[15-20]	[20-25]	[20-25]	[20-25]	[15-20]	[15-20]	[15-20]	[15-20]	[5-10]	[5-10]	[5-10]	[5-10]	[1-5]	[1-5]	[1-5]	[5-10]	[0-1]	[0-1]	[0-1]	[0-1]	[0-1]	[0-1]	[0-1]	[0-1]	[0-1]	[0-1]	[1-5]	[0-1]	[0-1]	[0-1]	[0-1]	[5-10]	[5-10]	[5-10]	[10-15]	[10-15]	[10-15]	[15-20]	[5-10]	[5-10]	[1-5]	[1-5]
010890000	[1-5]	[1-5]	[1-5]	[1-5]	[1-5]	[1-5]	[1-5]	[1-5]	[5-10]	[5-10]	[5-10]	[10-15]	[10-15]	[10-15]	[10-15]	[10-15]	[15-20]	[15-20]	[10-15]	[10-15]	[10-15]	[10-15]	[5-10]	[5-10]	[5-10]	[5-10]	[1-5]	[1-5]	[1-5]	[5-10]	[5-10]	[5-10]	[5-10]	[5-10]	[10-15]	[10-15]	[5-10]	[10-15]	[10-15]	[10-15]	[15-20]	[10-15]	[10-15]	[10-15]	[5-10]	[1-5]	[1-5]	[1-5]	[1-5]
010900000	[0-1]	[0-1]	[0-1]	[0-1]	[0-1]	[0-1]	[0-1]	[0-1]	[1-5]	[1-5]	[1-5]	[1-5]	[20-25]	[20-25]	[20-25]	[25-30]	[30-Max]	[30-Max]	[20-25]	[0-1]	[0-1]	[0-1]	[0-1]	[0-1]	[0-1]	[0-1]	[0-1]	[0-1]	[0-1]	[0-1]	[0-1]	[0-1]	[0-1]	[0-1]	[0-1]	[0-1]	[0-1]	[0-1]	[0-1]	[0-1]	[0-1]	[0-1]	[0-1]	[0-1]	[0-1]	[0-1]	[0-1]	[0-1]	[0-1]
010920000	[1-5]	[1-5]	[5-10]	[5-10]	[1-5]	[1-5]	[5-10]	[5-10]	[5-10]	[10-15]	[10-15]	[15-20]	[15-20]	[10-15]	[10-15]	[10-15]	[5-10]	[5-10]	[5-10]	[5-10]	[5-10]	[10-15]	[10-15]	[10-15]	[10-15]	[10-15]	[10-15]	[1-5]	[1-5]	[5-10]	[5-10]	[5-10]	[1-5]	[5-10]	[10-15]	[10-15]	[5-10]	[5-10]	[5-10]	[5-10]	[5-10]	[1-5]	[1-5]	[1-5]	[0-1]	[0-1]	[0-1]	[5-10]	[5-10]
010930000	[1-5]	[1-5]	[1-5]	[5-10]	[1-5]	[1-5]	[1-5]	[1-5]	[1-5]	[10-15]	[10-15]	[10-15]	[10-15]	[10-15]	[10-15]	[10-15]	[5-10]	[5-10]	[5-10]	[5-10]	[5-10]	[5-10]	[5-10]	[10-15]	[10-15]	[10-15]	[10-15]	[10-15]	[10-15]	[10-15]	[5-10]	[5-10]	[5-10]	[5-10]	[5-10]	[5-10]	[5-10]	[5-10]	[5-10]	[5-10]	[5-10]	[5-10]	[5-10]	[5-10]	[5-10]	[5-10]	[5-10]	[1-5]	[1-5]
010940000	[1-5]	[0-1]	[0-1]	[0-1]	[0-1]	[0-1]	[0-1]	[0-1]	[0-1]	[0-1]	[0-1]	[0-1]	[0-1]	[0-1]	[0-1]	[0-1]	[0-1]	[0-1]	[15-20]	[10-15]	[15-20]	[15-20]	[15-20]	[15-20]	[15-20]	[10-15]	[15-20]	[10-15]	[10-15]	[20-25]	[25-30]	[25-30]	[20-25]	[15-20]	[15-20]	[15-20]	[10-15]	[1-5]	[5-10]	[1-5]	[1-5]	[1-5]	[1-5]	[5-10]	[10-15]	[10-15]	[20-25]	[25-30]	[25-30]
010950000	[5-10]	[5-10]	[1-5]	[1-5]	[1-5]	[1-5]	[1-5]	[1-5]	[1-5]	[1-5]	[1-5]	[1-5]	[5-10]	[10-15]	[10-15]	[10-15]	[15-20]	[20-25]	[20-25]	[20-25]	[25-30]	[25-30]	[20-25]	[15-20]	[10-15]	[10-15]	[5-10]	[5-10]	[5-10]	[10-15]	[5-10]	[5-10]	[5-10]	[5-10]	[5-10]	[5-10]	[5-10]	[5-10]	[5-10]	[1-5]	[1-5]	[1-5]	[1-5]	[1-5]	[1-5]	[1-5]	[1-5]	[1-5]	[1-5]
010960000	[15-20]	[20-25]	[25-30]	[20-25]	[20-25]	[20-25]	[20-25]	[20-25]	[25-30]	[25-30]	[15-20]	[20-25]	[25-30]	[25-30]	[25-30]	[10-15]	[15-20]	[15-20]	[20-25]	[10-15]	[10-15]	[10-15]	[10-15]	[5-10]	[5-10]	[1-5]	[1-5]	[1-5]	[1-5]	[5-10]	[5-10]	[5-10]	[10-15]	[10-15]	[10-15]	[10-15]	[10-15]	[10-15]	[20-25]	[20-25]	[20-25]	[20-25]	[20-25]	[20-25]	[30-Max]	[25-30]	[20-25]	[25-30]	[25-30]
010980000	[0-1]	[0-1]	[0-1]	[0-1]	[0-1]	[0-1]	[10-15]	[10-15]	[10-15]	[10-15]	[10-15]	[10-15]	[5-10]	[5-10]	[5-10]	[10-15]	[15-20]	[20-25]	[20-25]	[20-25]	[15-20]	[10-15]	[10-15]	[10-15]	[5-10]	[5-10]	[5-10]	[5-10]	[5-10]	[5-10]	[0-1]	[5-10]	[5-10]	[5-10]	[1-5]	[1-5]	[1-5]	[1-5]	[1-5]	[1-5]	[0-1]	[1-5]	[1-5]	[1-5]	[1-5]	[0-1]	[0-1]	[5-10]	[5-10]
010990000	[1-5]	[1-5]	[1-5]	[1-5]	[1-5]	[1-5]	[1-5]	[1-5]	[1-5]	[5-10]	[5-10]	[5-10]	[10-15]	[10-15]	[10-15]	[5-10]	[5-10]	[5-10]	[5-10]	[1-5]	[1-5]	[1-5]	[5-10]	[5-10]	[5-10]	[5-10]	[1-5]	[1-5]	[1-5]	[0-1]	[0-1]	[1-5]	[1-5]	[1-5]	[1-5]	[1-5]	[1-5]	[1-5]	[1-5]	[5-10]	[5-10]	[5-10]	[5-10]	[15-20]	[20-25]	[15-20]	[15-20]	[15-20]	[15-20]
011000000	[0-1]	[0-1]	[0-1]	[0-1]	[0-1]	[0-1]	[0-1]	[0-1]	[0-1]	[0-1]	[0-1]	[0-1]	[0-1]	[0-1]	[0-1]	[0-1]	[0-1]	[0-1]	[0-1]	[1-5]	[1-5]	[1-5]	[1-5]	[15-20]	[10-15]	[10-15]	[0-1]	[0-1]	[0-1]	[0-1]	[10-15]	[15-20]	[15-20]	[30-Max]	[5-10]	[5-10]	[5-10]	[1-5]	[1-5]	[1-5]	[30-Max]	[30-Max]	[30-Max]	[30-Max]	[30-Max]	[30-Max]	[30-Max]	[10-15]	[15-20]
011010000	[0-1]	[0-1]	[0-1]	[0-1]	[0-1]	[0-1]	[0-1]	[0-1]	[0-1]	[0-1]	[0-1]	[0-1]	[0-1]	[0-1]	[0-1]	[0-1]	[0-1]	[30-Max]	[30-Max]	[25-30]	[25-30]	[25-30]	[25-30]	[30-Max]	[1-5]	[1-5]	[5-10]	[10-15]	[15-20]	[10-15]	[1-5]	[0-1]	[0-1]	[0-1]	[10-15]	[5-10]	[5-10]	[10-15]	[10-15]	[10-15]	[10-15]	[0-1]	[0-1]	[1-5]	[5-10]	[30-Max]	[30-Max]	[30-Max]	[30-Max]
011020000	[5-10]	[5-10]	[5-10]	[1-5]	[5-10]	[5-10]	[1-5]	[1-5]	[0-1]	[10-15]	[15-20]	[20-25]	[10-15]	[20-25]	[20-25]	[15-20]	[1-5]	[1-5]	[1-5]	[5-10]	[1-5]	[1-5]	[5-10]	[10-15]	[10-15]	[15-20]	[10-15]	[10-15]	[10-15]	[5-10]	[5-10]	[10-15]	[10-15]	[20-25]	[25-30]	[25-30]	[30-Max]	[30-Max]	[30-Max]	[30-Max]	[30-Max]	[30-Max]	[30-Max]	[20-25]	[20-25]	[20-25]	[15-20]	[5-10]	[5-10]
011030000	[10-15]	[5-10]	[5-10]	[5-10]	[5-10]	[10-15]	[0-1]	[0-1]	[1-5]	[1-5]	[1-5]	[5-10]	[1-5]	[1-5]	[1-5]	[1-5]	[5-10]	[5-10]	[1-5]	[1-5]	[1-5]	[1-5]	[1-5]	[0-1]	[0-1]	[0-1]	[0-1]	[1-5]	[1-5]	[1-5]	[1-5]	[1-5]	[5-10]	[5-10]	[5-10]	[5-10]	[10-15]	[5-10]	[5-10]	[5-10]	[5-10]	[5-10]	[5-10]	[1-5]	[5-10]	[10-15]	[1-5]	[1-5]	[1-5]
011040000	[5-10]	[0-1]	[0-1]	[0-1]	[5-10]	[5-10]	[5-10]	[5-10]	[5-10]	[15-20]	[5-10]	[0-1]	[0-1]	[0-1]	[0-1]	[1-5]	[1-5]	[1-5]	[5-10]	[5-10]	[20-25]	[20-25]	[30-Max]	[25-30]	[25-30]	[20-25]	[25-30]	[15-20]	[15-20]	[1-5]	[5-10]	[5-10]	[1-5]	[1-5]	[0-1]	[0-1]	[0-1]	[0-1]	[0-1]	[0-1]	[0-1]	[0-1]	[0-1]	[0-1]	[0-1]	[0-1]	[0-1]	[0-1]	[0-1]
011050000	[5-10]	[5-10]	[5-10]	[5-10]	[5-10]	[10-15]	[10-15]	[10-15]	[10-15]	[5-10]	[5-10]	[10-15]	[5-10]	[5-10]	[5-10]	[5-10]	[10-15]	[10-15]	[10-15]	[10-15]	[10-15]	[5-10]	[10-15]	[10-15]	[5-10]	[5-10]	[5-10]	[10-15]	[15-20]	[10-15]	[10-15]	[10-15]	[10-15]	[10-15]	[5-10]	[5-10]	[1-5]	[1-5]	[1-5]	[1-5]	[1-5]	[1-5]	[1-5]	[1-5]	[1-5]	[1-5]	[1-5]	[1-5]	[1-5]
011060000	[5-10]	[5-10]	[1-5]	[1-5]	[1-5]	[1-5]	[1-5]	[1-5]	[5-10]	[5-10]	[5-10]	[5-10]	[5-10]	[5-10]	[5-10]	[1-5]	[1-5]	[1-5]	[1-5]	[1-5]	[1-5]	[1-5]	[1-5]	[1-5]	[1-5]	[1-5]	[20-25]	[15-20]	[15-20]	[20-25]	[25-30]	[25-30]	[20-25]	[5-10]	[1-5]	[1-5]	[1-5]	[1-5]	[1-5]	[1-5]	[1-5]	[1-5]	[1-5]	[1-5]	[1-5]	[1-5]	[1-5]	[1-5]	[1-5]
011070000	[0-1]	[0-1]	[0-1]	[0-1]	[0-1]	[0-1]	[0-1]	[0-1]	[0-1]	[0-1]	[5-10]	[10-15]	[0-1]	[0-1]	[0-1]	[0-1]	[0-1]	[0-1]	[0-1]	[1-5]	[1-5]	[1-5]	[1-5]	[1-5]	[0-1]	[0-1]	[0-1]	[0-1]	[0-1]	[0-1]	[0-1]	[0-1]	[0-1]	[0-1]	[0-1]	[0-1]	[0-1]	[0-1]	[0-1]	[20-25]	[10-15]	[5-10]	[5-10]	[5-10]	[5-10]	[5-10]	[0-1]	[0-1]	[0-1]
011080000	[5-10]	[5-10]	[5-10]	[1-5]	[1-5]	[1-5]	[1-5]	[0-1]	[0-1]	[0-1]	[0-1]	[5-10]	[15-20]	[25-30]	[20-25]	[20-25]	[15-20]	[15-20]	[15-20]	[5-10]	[5-10]	[5-10]	[5-10]	[5-10]	[5-10]	[5-10]	[5-10]	[1-5]	[1-5]	[1-5]	[5-10]	[5-10]	[5-10]	[5-10]	[10-15]	[10-15]	[10-15]	[5-10]	[5-10]	[1-5]	[1-5]	[1-5]	[1-5]	[1-5]	[1-5]	[1-5]	[1-5]	[1-5]	[1-5]
011090000	[5-10]	[5-10]	[5-10]	[5-10]	[10-15]	[10-15]	[10-15]	[10-15]	[15-20]	[15-20]	[20-25]	[15-20]	[15-20]	[15-20]	[15-20]	[10-15]	[10-15]	[5-10]	[5-10]	[1-5]	[1-5]	[1-5]	[1-5]	[5-10]	[10-15]	[15-20]	[20-25]	[20-25]	[20-25]	[15-20]	[15-20]	[10-15]	[10-15]	[10-15]	[10-15]	[10-15]	[15-20]	[20-25]	[15-20]	[5-10]	[5-10]	[5-10]	[5-10]	[5-10]	[1-5]	[1-5]	[1-5]	[1-5]	[1-5]
011100000	[0-1]	[0-1]	[0-1]	[0-1]	[0-1]	[0-1]	[0-1]	[0-1]	[0-1]	[0-1]	[0-1]	[0-1]	[1-5]	[0-1]	[0-1]	[0-1]	[0-1]	[0-1]	[0-1]	[0-1]	[0-1]	[0-1]	[0-1]	[0-1]	[0-1]	[0-1]	[0-1]	[0-1]	[0-1]	[0-1]	[0-1]	[0-1]	[0-1]	[1-5]	[30-Max]	[30-Max]	[20-25]	[15-20]	[15-20]	[15-20]	[15-20]	[0-1]	[1-5]	[1-5]	[1-5]	[0-1]	[0-1]	[0-1]	[0-1]
011110000	[10-15]	[20-25]	[0-1]	[0-1]	[0-1]	[0-1]	[0-1]	[0-1]	[0-1]	[0-1]	[30-Max]	[30-Max]	[25-30]	[25-30]	[25-30]	[20-25]	[20-25]	[10-15]	[10-15]	[15-20]	[0-1]	[0-1]	[0-1]	[0-1]	[0-1]	[0-1]	[0-1]	[0-1]	[0-1]	[0-1]	[0-1]	[0-1]	[0-1]	[20-25]	[20-25]	[20-25]	[30-Max]	[30-Max]	[30-Max]	[30-Max]	[20-25]	[15-20]	[15-20]	[0-1]	[0-1]	[0-1]	[0-1]	[0-1]	[0-1]
011120000	[0-1]	[0-1]	[0-1]	[0-1]	[0-1]	[0-1]	[0-1]	[0-1]	[0-1]	[0-1]	[0-1]	[0-1]	[0-1]	[0-1]	[0-1]	[0-1]	[0-1]	[0-1]	[0-1]	[0-1]	[0-1]	[0-1]	[0-1]	[1-5]	[1-5]	[1-5]	[1-5]	[1-5]	[1-5]	[1-5]	[1-5]	[1-5]	[1-5]	[1-5]	[1-5]	[1-5]	[1-5]	[10-15]	[10-15]	[10-15]	[10-15]	[10-15]	[15-20]	[10-15]	[1-5]	[1-5]	[1-5]	[1-5]	[1-5]
011130000	[10-15]	[10-15]	[5-10]	[0-1]	[0-1]	[0-1]	[1-5]	[1-5]	[1-5]	[0-1]	[15-20]	[10-15]	[10-15]	[5-10]	[10-15]	[10-15]	[15-20]	[15-20]	[10-15]	[10-15]	[10-15]	[10-15]	[10-15]	[5-10]	[1-5]	[1-5]	[1-5]	[1-5]	[1-5]	[10-15]	[5-10]	[10-15]	[10-15]	[10-15]	[5-10]	[5-10]	[0-1]	[15-20]	[15-20]	[10-15]	[10-15]	[10-15]	[10-15]	[10-15]	[0-1]	[0-1]	[0-1]	[0-1]	[0-1]
011140000	[15-20]	[15-20]	[15-20]	[10-15]	[5-10]	[5-10]	[10-15]	[10-15]	[15-20]	[20-25]	[25-30]	[30-Max]	[30-Max]	[20-25]	[30-Max]	[30-Max]	[30-Max]	[15-20]	[15-20]	[20-25]	[20-25]	[20-25]	[15-20]	[15-20]	[20-25]	[25-30]	[20-25]	[15-20]	[10-15]	[10-15]	[15-20]	[15-20]	[15-20]	[10-15]	[10-15]	[10-15]	[10-15]	[1-5]	[1-5]	[1-5]	[5-10]	[5-10]	[5-10]	[15-20]	[15-20]	[10-15]	[10-15]	[5-10]	[5-10]
011150000	[0-1]	[1-5]	[1-5]	[1-5]	[5-10]	[5-10]	[1-5]	[1-5]	[1-5]	[1-5]	[1-5]	[1-5]	[1-5]	[1-5]	[5-10]	[5-10]	[10-15]	[10-15]	[10-15]	[10-15]	[5-10]	[5-10]	[1-5]	[1-5]	[1-5]	[1-5]	[1-5]	[1-5]	[1-5]	[5-10]	[5-10]	[5-10]	[1-5]	[10-15]	[10-15]	[10-15]	[10-15]	[5-10]	[5-10]	[10-15]	[10-15]	[10-15]	[5-10]	[5-10]	[20-25]	[20-25]	[20-25]	[20-25]	[20-25]
011160000	[10-15]	[0-1]	[0-1]	[0-1]	[0-1]	[0-1]	[0-1]	[0-1]	[5-10]	[5-10]	[5-10]	[5-10]	[10-15]	[10-15]	[10-15]	[0-1]	[0-1]	[0-1]	[0-1]	[0-1]	[0-1]	[0-1]	[0-1]	[0-1]	[0-1]	[0-1]	[0-1]	[0-1]	[10-15]	[10-15]	[25-30]	[20-25]	[20-25]	[25-30]	[20-25]	[15-20]	[10-15]	[5-10]	[5-10]	[5-10]	[1-5]	[1-5]	[1-5]	[1-5]	[1-5]	[0-1]	[0-1]	[0-1]	[10-15]
011170000	[30-Max]	[30-Max]	[30-Max]	[30-Max]	[30-Max]	[30-Max]	[30-Max]	[0-1]	[0-1]	[0-1]	[0-1]	[0-1]	[0-1]	[0-1]	[0-1]	[0-1]	[0-1]	[0-1]	[0-1]	[0-1]	[0-1]	[0-1]	[0-1]	[0-1]	[20-25]	[20-25]	[30-Max]	[30-Max]	[20-25]	[25-30]	[25-30]	[25-30]	[25-30]	[15-20]	[10-15]	[15-20]	[0-1]	[0-1]	[1-5]	[1-5]	[1-5]	[1-5]	[1-5]	[1-5]	[1-5]	[0-1]	[0-1]	[0-1]	[0-1]
011180000	[0-1]	[0-1]	[0-1]	[0-1]	[1-5]	[1-5]	[1-5]	[1-5]	[10-15]	[5-10]	[10-15]	[20-25]	[30-Max]	[30-Max]	[30-Max]	[25-30]	[30-Max]	[30-Max]	[30-Max]	[5-10]	[10-15]	[5-10]	[10-15]	[5-10]	[5-10]	[5-10]	[5-10]	[1-5]	[1-5]	[1-5]	[1-5]	[1-5]	[5-10]	[5-10]	[5-10]	[10-15]	[10-15]	[10-15]	[10-15]	[1-5]	[1-5]	[1-5]	[0-1]	[0-1]	[0-1]	[1-5]	[1-5]	[1-5]	[1-5]
011210000	[0-1]	[0-1]	[0-1]	[0-1]	[0-1]	[0-1]	[0-1]	[0-1]	[0-1]	[0-1]	[0-1]	[0-1]	[0-1]	[15-20]	[10-15]	[10-15]	[0-1]	[1-5]	[1-5]	[1-5]	[0-1]	[0-1]	[0-1]	[0-1]	[0-1]	[0-1]	[0-1]	[0-1]	[0-1]	[0-1]	[0-1]	[1-5]	[1-5]	[0-1]	[0-1]	[0-1]	[0-1]	[0-1]	[0-1]	[0-1]	[0-1]	[0-1]	[0-1]	[0-1]	[0-1]	[0-1]	[0-1]	[0-1]	[0-1]
011230000	[0-1]	[0-1]	[5-10]	[10-15]	[10-15]	[10-15]	[10-15]	[10-15]	[10-15]	[5-10]	[5-10]	[5-10]	[5-10]	[5-10]	[5-10]	[5-10]	[5-10]	[1-5]	[1-5]	[0-1]	[1-5]	[1-5]	[10-15]	[15-20]	[15-20]	[15-20]	[15-20]	[15-20]	[15-20]	[10-15]	[5-10]	[5-10]	[5-10]	[1-5]	[1-5]	[1-5]	[1-5]	[1-5]	[1-5]	[1-5]	[5-10]	[5-10]	[5-10]	[1-5]	[5-10]	[10-15]	[10-15]	[5-10]	[5-10]
011240000	[5-10]	[0-1]	[0-1]	[0-1]	[30-Max]	[30-Max]	[30-Max]	[30-Max]	[30-Max]	[30-Max]	[30-Max]	[0-1]	[0-1]	[0-1]	[0-1]	[0-1]	[1-5]	[1-5]	[1-5]	[1-5]	[1-5]	[1-5]	[1-5]	[1-5]	[0-1]	[1-5]	[5-10]	[5-10]	[5-10]	[10-15]	[10-15]	[20-25]	[20-25]	[15-20]	[15-20]	[20-25]	[25-30]	[25-30]	[20-25]	[15-20]	[15-20]	[15-20]	[5-10]	[0-1]	[1-5]	[1-5]	[1-5]	[1-5]	[1-5]
011250000	[1-5]	[5-10]	[1-5]	[1-5]	[1-5]	[1-5]	[1-5]	[1-5]	[1-5]	[1-5]	[1-5]	[1-5]	[5-10]	[5-10]	[10-15]	[10-15]	[10-15]	[10-15]	[10-15]	[5-10]	[5-10]	[1-5]	[1-5]	[5-10]	[5-10]	[5-10]	[10-15]	[15-20]	[15-20]	[20-25]	[10-15]	[10-15]	[15-20]	[15-20]	[10-15]	[10-15]	[5-10]	[10-15]	[10-15]	[1-5]	[1-5]	[1-5]	[1-5]	[1-5]	[1-5]	[1-5]	[1-5]	[1-5]	[1-5]
011270000	[1-5]	[0-1]	[1-5]	[1-5]	[1-5]	[1-5]	[1-5]	[1-5]	[1-5]	[1-5]	[1-5]	[1-5]	[1-5]	[1-5]	[1-5]	[1-5]	[1-5]	[1-5]	[1-5]	[10-15]	[15-20]	[15-20]	[10-15]	[10-15]	[10-15]	[5-10]	[1-5]	[1-5]	[1-5]	[1-5]	[1-5]	[1-5]	[1-5]	[1-5]	[1-5]	[1-5]	[1-5]	[1-5]	[1-5]	[1-5]	[1-5]	[1-5]	[1-5]	[1-5]	[1-5]	[1-5]	[1-5]	[1-5]	[1-5]
011280000	[0-1]	[0-1]	[0-1]	[0-1]	[0-1]	[0-1]	[0-1]	[0-1]	[0-1]	[0-1]	[0-1]	[0-1]	[0-1]	[0-1]	[0-1]	[0-1]	[0-1]	[1-5]	[10-15]	[10-15]	[10-15]	[10-15]	[10-15]	[10-15]	[10-15]	[0-1]	[1-5]	[1-5]	[1-5]	[1-5]	[5-10]	[5-10]	[20-25]	[15-20]	[15-20]	[15-20]	[10-15]	[10-15]	[10-15]	[1-5]	[1-5]	[0-1]	[0-1]	[0-1]	[0-1]	[1-5]	[1-5]	[1-5]	[1-5]
011290000	[0-1]	[0-1]	[0-1]	[0-1]	[0-1]	[0-1]	[15-20]	[15-20]	[15-20]	[15-20]	[20-25]	[25-30]	[25-30]	[10-15]	[10-15]	[10-15]	[10-15]	[0-1]	[10-15]	[10-15]	[10-15]	[10-15]	[10-15]	[10-15]	[10-15]	[0-1]	[0-1]	[0-1]	[0-1]	[0-1]	[0-1]	[0-1]	[0-1]	[1-5]	[1-5]	[0-1]	[0-1]	[0-1]	[0-1]	[0-1]	[0-1]	[0-1]	[0-1]	[0-1]	[0-1]	[0-1]	[0-1]	[0-1]	[0-1]
011300000	[0-1]	[0-1]	[0-1]	[0-1]	[0-1]	[0-1]	[1-5]	[1-5]	[1-5]	[1-5]	[5-10]	[15-20]	[15-20]	[10-15]	[10-15]	[10-15]	[10-15]	[5-10]	[10-15]	[5-10]	[10-15]	[10-15]	[10-15]	[10-15]	[10-15]	[5-10]	[10-15]	[10-15]	[10-15]	[15-20]	[15-20]	[15-20]	[10-15]	[10-15]	[10-15]	[10-15]	[5-10]	[10-15]	[10-15]	[20-25]	[20-25]	[15-20]	[15-20]	[20-25]	[20-25]	[20-25]	[15-20]	[15-20]	[15-20]
011330000	[30-Max]	[30-Max]	[30-Max]	[30-Max]	[30-Max]	[30-Max]	[25-30]	[30-Max]	[30-Max]	[30-Max]	[30-Max]	[30-Max]	[30-Max]	[25-30]	[25-30]	[5-10]	[5-10]	[5-10]	[5-10]	[0-1]	[10-15]	[10-15]	[15-20]	[15-20]	[25-30]	[30-Max]	[30-Max]	[1-5]	[1-5]	[1-5]	[1-5]	[1-5]	[0-1]	[0-1]	[0-1]	[0-1]	[15-20]	[15-20]	[15-20]	[15-20]	[15-20]	[15-20]	[25-30]	[20-25]	[15-20]	[20-25]	[20-25]	[20-25]	[20-25]
011340000	[1-5]	[5-10]	[5-10]	[10-15]	[10-15]	[10-15]	[10-15]	[10-15]	[5-10]	[5-10]	[5-10]	[5-10]	[10-15]	[10-15]	[10-15]	[10-15]	[10-15]	[10-15]	[15-20]	[10-15]	[10-15]	[15-20]	[10-15]	[10-15]	[10-15]	[5-10]	[5-10]	[5-10]	[5-10]	[5-10]	[5-10]	[1-5]	[5-10]	[10-15]	[5-10]	[10-15]	[10-15]	[10-15]	[10-15]	[5-10]	[1-5]	[5-10]	[1-5]	[1-5]	[1-5]	[1-5]	[5-10]	[5-10]	[5-10]
011350000	[5-10]	[1-5]	[5-10]	[10-15]	[10-15]	[10-15]	[5-10]	[5-10]	[10-15]	[5-10]	[5-10]	[1-5]	[1-5]	[1-5]	[1-5]	[1-5]	[0-1]	[0-1]	[0-1]	[0-1]	[0-1]	[0-1]	[0-1]	[0-1]	[1-5]	[10-15]	[10-15]	[10-15]	[10-15]	[10-15]	[10-15]	[10-15]	[5-10]	[1-5]	[1-5]	[1-5]	[5-10]	[5-10]	[10-15]	[10-15]	[5-10]	[5-10]	[5-10]	[5-10]	[5-10]	[1-5]	[1-5]	[5-10]	[5-10]
011360000	[1-5]	[1-5]	[5-10]	[5-10]	[5-10]	[5-10]	[5-10]	[10-15]	[20-25]	[10-15]	[5-10]	[10-15]	[5-10]	[5-10]	[5-10]	[0-1]	[0-1]	[1-5]	[0-1]	[0-1]	[0-1]	[0-1]	[0-1]	[1-5]	[1-5]	[1-5]	[1-5]	[1-5]	[1-5]	[1-5]	[1-5]	[1-5]	[5-10]	[10-15]	[10-15]	[10-15]	[10-15]	[10-15]	[5-10]	[1-5]	[1-5]	[1-5]	[1-5]	[1-5]	[1-5]	[1-5]	[1-5]	[1-5]	[0-1]
011380000	[1-5]	[1-5]	[1-5]	[5-10]	[5-10]	[5-10]	[10-15]	[20-25]	[20-25]	[15-20]	[10-15]	[10-15]	[10-15]	[5-10]	[1-5]	[1-5]	[1-5]	[1-5]	[1-5]	[1-5]	[1-5]	[1-5]	[1-5]	[1-5]	[1-5]	[5-10]	[5-10]	[5-10]	[10-15]	[10-15]	[10-15]	[10-15]	[10-15]	[10-15]	[10-15]	[10-15]	[5-10]	[5-10]	[5-10]	[5-10]	[1-5]	[1-5]	[1-5]	[5-10]	[5-10]	[5-10]	[5-10]	[10-15]	[15-20]
011390000	[0-1]	[5-10]	[15-20]	[15-20]	[25-30]	[25-30]	[25-30]	[25-30]	[15-20]	[0-1]	[0-1]	[0-1]	[0-1]	[0-1]	[0-1]	[0-1]	[1-5]	[1-5]	[1-5]	[1-5]	[1-5]	[1-5]	[1-5]	[10-15]	[5-10]	[5-10]	[25-30]	[30-Max]	[30-Max]	[30-Max]	[30-Max]	[30-Max]	[30-Max]	[5-10]	[5-10]	[5-10]	[1-5]	[1-5]	[1-5]	[1-5]	[1-5]	[1-5]	[1-5]	[0-1]	[1-5]	[1-5]	[1-5]	[1-5]	[1-5]
011400000	[5-10]	[10-15]	[10-15]	[10-15]	[10-15]	[10-15]	[5-10]	[5-10]	[1-5]	[1-5]	[1-5]	[10-15]	[10-15]	[10-15]	[10-15]	[5-10]	[10-15]	[5-10]	[1-5]	[1-5]	[5-10]	[5-10]	[5-10]	[5-10]	[5-10]	[1-5]	[5-10]	[1-5]	[1-5]	[5-10]	[5-10]	[5-10]	[15-20]	[10-15]	[10-15]	[10-15]	[5-10]	[5-10]	[1-5]	[1-5]	[1-5]	[1-5]	[1-5]	[1-5]	[1-5]	[1-5]	[1-5]	[1-5]	[1-5]
011410000	[0-1]	[0-1]	[0-1]	[1-5]	[1-5]	[1-5]	[0-1]	[0-1]	[0-1]	[0-1]	[10-15]	[10-15]	[15-20]	[20-25]	[25-30]	[25-30]	[25-30]	[15-20]	[15-20]	[10-15]	[10-15]	[0-1]	[0-1]	[0-1]	[0-1]	[0-1]	[0-1]	[0-1]	[0-1]	[0-1]	[0-1]	[0-1]	[0-1]	[0-1]	[10-15]	[10-15]	[5-10]	[5-10]	[10-15]	[10-15]	[10-15]	[1-5]	[1-5]	[10-15]	[10-15]	[10-15]	[10-15]	[10-15]	[5-10]
011420000	[1-5]	[1-5]	[1-5]	[1-5]	[1-5]	[1-5]	[1-5]	[1-5]	[5-10]	[5-10]	[5-10]	[5-10]	[10-15]	[10-15]	[10-15]	[10-15]	[5-10]	[5-10]	[5-10]	[1-5]	[5-10]	[5-10]	[5-10]	[5-10]	[5-10]	[10-15]	[10-15]	[10-15]	[10-15]	[5-10]	[5-10]	[5-10]	[5-10]	[1-5]	[1-5]	[1-5]	[1-5]	[1-5]	[1-5]	[1-5]	[1-5]	[0-1]	[0-1]	[1-5]	[5-10]	[5-10]	[5-10]	[5-10]	[5-10]
011430101	[1-5]	[1-5]	[1-5]	[1-5]	[1-5]	[1-5]	[1-5]	[1-5]	[1-5]	[1-5]	[1-5]	[1-5]	[1-5]	[0-1]	[0-1]	[1-5]	[1-5]	[1-5]	[1-5]	[5-10]	[1-5]	[1-5]	[1-5]	[1-5]	[1-5]	[1-5]	[1-5]	[1-5]	[1-5]	[1-5]	[5-10]	[5-10]	[5-10]	[5-10]	[5-10]	[5-10]	[5-10]	[5-10]	[1-5]	[1-5]	[1-5]	[1-5]	[1-5]	[1-5]	[5-10]	[5-10]	[5-10]	[10-15]	[10-15]
011430102	[0-1]	[1-5]	[1-5]	[1-5]	[5-10]	[1-5]	[1-5]	[5-10]	[1-5]	[1-5]	[5-10]	[1-5]	[5-10]	[5-10]	[5-10]	[5-10]	[5-10]	[1-5]	[1-5]	[0-1]	[0-1]	[0-1]	[1-5]	[1-5]	[5-10]	[5-10]	[5-10]	[5-10]	[5-10]	[5-10]	[1-5]	[1-5]	[5-10]	[5-10]	[5-10]	[5-10]	[10-15]	[10-15]	[10-15]	[5-10]	[5-10]	[5-10]	[5-10]	[1-5]	[1-5]	[1-5]	[5-10]	[5-10]	[5-10]
011430103	[1-5]	[1-5]	[1-5]	[5-10]	[1-5]	[1-5]	[5-10]	[5-10]	[5-10]	[5-10]	[1-5]	[1-5]	[5-10]	[5-10]	[5-10]	[5-10]	[1-5]	[5-10]	[5-10]	[5-10]	[5-10]	[5-10]	[5-10]	[10-15]	[5-10]	[5-10]	[5-10]	[1-5]	[1-5]	[5-10]	[5-10]	[5-10]	[10-15]	[10-15]	[10-15]	[10-15]	[5-10]	[5-10]	[1-5]	[1-5]	[1-5]	[1-5]	[1-5]	[1-5]	[1-5]	[1-5]	[1-5]	[1-5]	[1-5]
011450000	[5-10]	[1-5]	[5-10]	[10-15]	[10-15]	[10-15]	[10-15]	[10-15]	[15-20]	[20-25]	[15-20]	[20-25]	[20-25]	[15-20]	[15-20]	[5-10]	[10-15]	[10-15]	[10-15]	[5-10]	[10-15]	[10-15]	[10-15]	[5-10]	[1-5]	[1-5]	[1-5]	[1-5]	[1-5]	[1-5]	[1-5]	[1-5]	[1-5]	[0-1]	[0-1]	[0-1]	[1-5]	[1-5]	[5-10]	[5-10]	[5-10]	[5-10]	[5-10]	[1-5]	[10-15]	[10-15]	[15-20]	[15-20]	[15-20]
011460000	[10-15]	[10-15]	[15-20]	[15-20]	[15-20]	[15-20]	[10-15]	[15-20]	[15-20]	[15-20]	[15-20]	[10-15]	[10-15]	[10-15]	[10-15]	[15-20]	[10-15]	[20-25]	[30-Max]	[30-Max]	[30-Max]	[30-Max]	[30-Max]	[30-Max]	[25-30]	[1-5]	[10-15]	[10-15]	[15-20]	[10-15]	[10-15]	[5-10]	[5-10]	[0-1]	[0-1]	[0-1]	[0-1]	[0-1]	[5-10]	[1-5]	[1-5]	[1-5]	[1-5]	[5-10]	[5-10]	[0-1]	[0-1]	[0-1]	[0-1]
011470000	[0-1]	[0-1]	[0-1]	[0-1]	[0-1]	[0-1]	[0-1]	[0-1]	[0-1]	[0-1]	[0-1]	[0-1]	[15-20]	[15-20]	[15-20]	[15-20]	[15-20]	[15-20]	[15-20]	[1-5]	[1-5]	[1-5]	[1-5]	[1-5]	[1-5]	[1-5]	[1-5]	[1-5]	[1-5]	[1-5]	[1-5]	[1-5]	[10-15]	[5-10]	[5-10]	[5-10]	[5-10]	[5-10]	[5-10]	[1-5]	[1-5]	[1-5]	[1-5]	[1-5]	[1-5]	[1-5]	[1-5]	[1-5]	[1-5]
011480000	[5-10]	[10-15]	[10-15]	[5-10]	[5-10]	[1-5]	[0-1]	[0-1]	[0-1]	[1-5]	[1-5]	[1-5]	[1-5]	[5-10]	[10-15]	[10-15]	[10-15]	[10-15]	[10-15]	[10-15]	[5-10]	[5-10]	[1-5]	[1-5]	[5-10]	[1-5]	[1-5]	[5-10]	[5-10]	[5-10]	[10-15]	[10-15]	[10-15]	[10-15]	[10-15]	[10-15]	[10-15]	[10-15]	[10-15]	[10-15]	[10-15]	[10-15]	[10-15]	[10-15]	[5-10]	[5-10]	[10-15]	[15-20]	[15-20]
011490000	[1-5]	[1-5]	[0-1]	[0-1]	[1-5]	[1-5]	[10-15]	[10-15]	[15-20]	[15-20]	[20-25]	[20-25]	[15-20]	[10-15]	[5-10]	[5-10]	[5-10]	[5-10]	[0-1]	[0-1]	[0-1]	[0-1]	[1-5]	[5-10]	[5-10]	[5-10]	[5-10]	[5-10]	[5-10]	[5-10]	[1-5]	[5-10]	[10-15]	[10-15]	[5-10]	[5-10]	[5-10]	[5-10]	[1-5]	[1-5]	[1-5]	[5-10]	[5-10]	[5-10]	[10-15]	[15-20]	[10-15]	[20-25]	[25-30]
011500000	[1-5]	[1-5]	[1-5]	[1-5]	[1-5]	[1-5]	[5-10]	[5-10]	[5-10]	[5-10]	[5-10]	[1-5]	[1-5]	[1-5]	[1-5]	[1-5]	[1-5]	[5-10]	[5-10]	[5-10]	[5-10]	[5-10]	[5-10]	[1-5]	[1-5]	[5-10]	[5-10]	[5-10]	[5-10]	[5-10]	[5-10]	[5-10]	[1-5]	[5-10]	[5-10]	[5-10]	[1-5]	[1-5]	[1-5]	[1-5]	[1-5]	[1-5]	[1-5]	[1-5]	[1-5]	[1-5]	[1-5]	[1-5]	[1-5]
011510000	[1-5]	[5-10]	[5-10]	[5-10]	[10-15]	[10-15]	[5-10]	[5-10]	[5-10]	[5-10]	[10-15]	[15-20]	[15-20]	[20-25]	[20-25]	[20-25]	[20-25]	[20-25]	[10-15]	[10-15]	[5-10]	[5-10]	[5-10]	[5-10]	[1-5]	[1-5]	[1-5]	[1-5]	[1-5]	[5-10]	[5-10]	[10-15]	[10-15]	[10-15]	[20-25]	[20-25]	[15-20]	[20-25]	[15-20]	[10-15]	[5-10]	[1-5]	[1-5]	[1-5]	[1-5]	[0-1]	[0-1]	[0-1]	[1-5]
011520000	[1-5]	[30-Max]	[30-Max]	[30-Max]	[30-Max]	[30-Max]	[30-Max]	[30-Max]	[0-1]	[0-1]	[0-1]	[0-1]	[0-1]	[1-5]	[5-10]	[5-10]	[10-15]	[10-15]	[10-15]	[5-10]	[5-10]	[15-20]	[15-20]	[10-15]	[10-15]	[10-15]	[5-10]	[5-10]	[0-1]	[0-1]	[0-1]	[1-5]	[1-5]	[5-10]	[5-10]	[1-5]	[5-10]	[5-10]	[5-10]	[5-10]	[5-10]	[5-10]	[5-10]	[5-10]	[0-1]	[1-5]	[0-1]	[5-10]	[5-10]
011530000	[5-10]	[5-10]	[5-10]	[10-15]	[10-15]	[10-15]	[10-15]	[10-15]	[15-20]	[15-20]	[15-20]	[15-20]	[15-20]	[15-20]	[15-20]	[5-10]	[5-10]	[5-10]	[5-10]	[5-10]	[10-15]	[10-15]	[10-15]	[10-15]	[5-10]	[5-10]	[1-5]	[0-1]	[0-1]	[0-1]	[0-1]	[0-1]	[1-5]	[5-10]	[15-20]	[15-20]	[15-20]	[15-20]	[15-20]	[15-20]	[10-15]	[1-5]	[1-5]	[1-5]	[1-5]	[5-10]	[5-10]	[5-10]	[5-10]
011550000	[0-1]	[0-1]	[0-1]	[0-1]	[0-1]	[0-1]	[0-1]	[0-1]	[0-1]	[0-1]	[0-1]	[0-1]	[1-5]	[0-1]	[0-1]	[0-1]	[0-1]	[0-1]	[0-1]	[0-1]	[0-1]	[0-1]	[0-1]	[0-1]	[0-1]	[0-1]	[0-1]	[0-1]	[0-1]	[0-1]	[0-1]	[0-1]	[0-1]	[0-1]	[0-1]	[0-1]	[0-1]	[0-1]	[0-1]	[0-1]	[0-1]	[0-1]	[0-1]	[0-1]	[0-1]	[0-1]	[0-1]	[0-1]	[0-1]
011560000	[5-10]	[0-1]	[0-1]	[0-1]	[1-5]	[1-5]	[1-5]	[1-5]	[15-20]	[15-20]	[30-Max]	[30-Max]	[25-30]	[25-30]	[25-30]	[25-30]	[20-25]	[15-20]	[10-15]	[10-15]	[5-10]	[10-15]	[5-10]	[5-10]	[0-1]	[0-1]	[0-1]	[1-5]	[1-5]	[1-5]	[1-5]	[1-5]	[1-5]	[5-10]	[5-10]	[5-10]	[5-10]	[5-10]	[5-10]	[5-10]	[0-1]	[20-25]	[20-25]	[20-25]	[20-25]	[15-20]	[15-20]	[15-20]	[5-10]
011570000	[1-5]	[1-5]	[1-5]	[1-5]	[0-1]	[0-1]	[1-5]	[5-10]	[5-10]	[5-10]	[5-10]	[5-10]	[5-10]	[10-15]	[5-10]	[5-10]	[5-10]	[5-10]	[5-10]	[1-5]	[0-1]	[0-1]	[0-1]	[1-5]	[1-5]	[1-5]	[1-5]	[1-5]	[5-10]	[5-10]	[1-5]	[5-10]	[5-10]	[10-15]	[10-15]	[10-15]	[5-10]	[10-15]	[10-15]	[15-20]	[10-15]	[10-15]	[10-15]	[10-15]	[10-15]	[10-15]	[10-15]	[10-15]	[15-20]
011580000	[5-10]	[5-10]	[5-10]	[5-10]	[1-5]	[1-5]	[5-10]	[5-10]	[5-10]	[10-15]	[10-15]	[15-20]	[15-20]	[15-20]	[5-10]	[5-10]	[5-10]	[5-10]	[15-20]	[15-20]	[15-20]	[20-25]	[20-25]	[15-20]	[15-20]	[1-5]	[10-15]	[5-10]	[5-10]	[10-15]	[10-15]	[5-10]	[5-10]	[1-5]	[1-5]	[1-5]	[5-10]	[15-20]	[10-15]	[10-15]	[10-15]	[10-15]	[10-15]	[5-10]	[1-5]	[5-10]	[10-15]	[10-15]	[10-15]
011590000	[1-5]	[1-5]	[1-5]	[1-5]	[1-5]	[1-5]	[1-5]	[1-5]	[5-10]	[5-10]	[5-10]	[5-10]	[5-10]	[10-15]	[10-15]	[10-15]	[10-15]	[10-15]	[10-15]	[5-10]	[5-10]	[5-10]	[1-5]	[5-10]	[5-10]	[5-10]	[5-10]	[5-10]	[5-10]	[5-10]	[5-10]	[1-5]	[1-5]	[5-10]	[5-10]	[5-10]	[1-5]	[1-5]	[5-10]	[1-5]	[1-5]	[1-5]	[1-5]	[1-5]	[1-5]	[1-5]	[5-10]	[1-5]	[1-5]
011600101	[1-5]	[1-5]	[5-10]	[5-10]	[5-10]	[5-10]	[5-10]	[5-10]	[5-10]	[5-10]	[5-10]	[5-10]	[5-10]	[5-10]	[5-10]	[5-10]	[5-10]	[10-15]	[10-15]	[10-15]	[10-15]	[10-15]	[10-15]	[15-20]	[10-15]	[10-15]	[5-10]	[5-10]	[5-10]	[15-20]	[10-15]	[15-20]	[15-20]	[10-15]	[10-15]	[10-15]	[5-10]	[5-10]	[5-10]	[5-10]	[5-10]	[5-10]	[5-10]	[5-10]	[10-15]	[5-10]	[5-10]	[5-10]	[5-10]
011600102	[5-10]	[5-10]	[1-5]	[5-10]	[5-10]	[5-10]	[5-10]	[5-10]	[5-10]	[5-10]	[0-1]	[0-1]	[1-5]	[1-5]	[1-5]	[1-5]	[1-5]	[1-5]	[5-10]	[5-10]	[10-15]	[10-15]	[10-15]	[15-20]	[15-20]	[10-15]	[10-15]	[5-10]	[5-10]	[5-10]	[1-5]	[1-5]	[5-10]	[5-10]	[5-10]	[5-10]	[5-10]	[10-15]	[10-15]	[10-15]	[10-15]	[5-10]	[5-10]	[10-15]	[5-10]	[5-10]	[5-10]	[10-15]	[10-15]
011600103	[5-10]	[5-10]	[10-15]	[15-20]	[10-15]	[10-15]	[10-15]	[10-15]	[10-15]	[5-10]	[5-10]	[10-15]	[10-15]	[10-15]	[5-10]	[5-10]	[5-10]	[5-10]	[5-10]	[10-15]	[10-15]	[10-15]	[10-15]	[10-15]	[10-15]	[15-20]	[5-10]	[5-10]	[5-10]	[5-10]	[5-10]	[5-10]	[5-10]	[5-10]	[5-10]	[5-10]	[10-15]	[10-15]	[10-15]	[10-15]	[10-15]	[15-20]	[15-20]	[10-15]	[10-15]	[5-10]	[10-15]	[10-15]	[5-10]
011620000	[0-1]	[0-1]	[0-1]	[0-1]	[0-1]	[0-1]	[0-1]	[0-1]	[0-1]	[0-1]	[0-1]	[0-1]	[0-1]	[0-1]	[0-1]	[0-1]	[0-1]	[0-1]	[0-1]	[0-1]	[0-1]	[0-1]	[0-1]	[0-1]	[0-1]	[5-10]	[10-15]	[10-15]	[0-1]	[0-1]	[0-1]	[0-1]	[0-1]	[0-1]	[0-1]	[0-1]	[0-1]	[0-1]	[0-1]	[0-1]	[0-1]	[0-1]	[0-1]	[0-1]	[5-10]	[5-10]	[5-10]	[0-1]	[0-1]
011630000	[1-5]	[5-10]	[10-15]	[10-15]	[15-20]	[15-20]	[15-20]	[15-20]	[10-15]	[5-10]	[5-10]	[1-5]	[1-5]	[1-5]	[1-5]	[5-10]	[5-10]	[10-15]	[15-20]	[5-10]	[5-10]	[5-10]	[0-1]	[0-1]	[0-1]	[1-5]	[1-5]	[1-5]	[1-5]	[5-10]	[5-10]	[5-10]	[5-10]	[5-10]	[10-15]	[10-15]	[10-15]	[5-10]	[5-10]	[1-5]	[1-5]	[1-5]	[1-5]	[1-5]	[1-5]	[5-10]	[5-10]	[5-10]	[5-10]
011650000	[1-5]	[1-5]	[1-5]	[0-1]	[0-1]	[0-1]	[1-5]	[1-5]	[1-5]	[5-10]	[5-10]	[5-10]	[5-10]	[1-5]	[1-5]	[1-5]	[10-15]	[10-15]	[10-15]	[20-25]	[20-25]	[20-25]	[20-25]	[10-15]	[15-20]	[10-15]	[0-1]	[1-5]	[1-5]	[1-5]	[1-5]	[5-10]	[5-10]	[15-20]	[15-20]	[15-20]	[10-15]	[20-25]	[15-20]	[15-20]	[10-15]	[10-15]	[10-15]	[10-15]	[5-10]	[5-10]	[15-20]	[10-15]	[15-20]
011660000	[1-5]	[5-10]	[5-10]	[5-10]	[5-10]	[10-15]	[10-15]	[15-20]	[10-15]	[10-15]	[5-10]	[5-10]	[5-10]	[5-10]	[5-10]	[5-10]	[5-10]	[5-10]	[5-10]	[5-10]	[5-10]	[5-10]	[5-10]	[5-10]	[10-15]	[10-15]	[5-10]	[5-10]	[5-10]	[5-10]	[10-15]	[5-10]	[5-10]	[5-10]	[10-15]	[10-15]	[5-10]	[5-10]	[5-10]	[5-10]	[5-10]	[5-10]	[5-10]	[10-15]	[10-15]	[10-15]	[10-15]	[10-15]	[10-15]
011670000	[10-15]	[10-15]	[5-10]	[0-1]	[0-1]	[0-1]	[0-1]	[0-1]	[0-1]	[0-1]	[0-1]	[0-1]	[5-10]	[5-10]	[5-10]	[5-10]	[5-10]	[5-10]	[5-10]	[1-5]	[5-10]	[5-10]	[5-10]	[5-10]	[0-1]	[0-1]	[0-1]	[0-1]	[0-1]	[0-1]	[0-1]	[0-1]	[0-1]	[0-1]	[0-1]	[0-1]	[0-1]	[0-1]	[0-1]	[0-1]	[0-1]	[0-1]	[0-1]	[0-1]	[0-1]	[0-1]	[0-1]	[0-1]	[0-1]
011690000	[0-1]	[1-5]	[1-5]	[1-5]	[1-5]	[1-5]	[1-5]	[1-5]	[0-1]	[0-1]	[0-1]	[1-5]	[10-15]	[15-20]	[15-20]	[25-30]	[20-25]	[15-20]	[25-30]	[15-20]	[10-15]	[10-15]	[10-15]	[10-15]	[15-20]	[0-1]	[0-1]	[1-5]	[1-5]	[1-5]	[1-5]	[5-10]	[10-15]	[10-15]	[15-20]	[15-20]	[10-15]	[15-20]	[15-20]	[10-15]	[15-20]	[20-25]	[20-25]	[25-30]	[25-30]	[15-20]	[15-20]	[15-20]	[10-15]
011700000	[1-5]	[1-5]	[1-5]	[0-1]	[0-1]	[0-1]	[0-1]	[0-1]	[0-1]	[0-1]	[0-1]	[5-10]	[5-10]	[10-15]	[15-20]	[10-15]	[20-25]	[20-25]	[15-20]	[20-25]	[20-25]	[15-20]	[15-20]	[10-15]	[10-15]	[10-15]	[5-10]	[5-10]	[10-15]	[10-15]	[10-15]	[10-15]	[5-10]	[1-5]	[1-5]	[0-1]	[0-1]	[0-1]	[0-1]	[0-1]	[0-1]	[0-1]	[1-5]	[15-20]	[20-25]	[20-25]	[20-25]	[20-25]	[20-25]
011710000	[0-1]	[0-1]	[0-1]	[0-1]	[0-1]	[0-1]	[0-1]	[0-1]	[0-1]	[0-1]	[0-1]	[0-1]	[0-1]	[0-1]	[0-1]	[0-1]	[5-10]	[10-15]	[10-15]	[10-15]	[5-10]	[10-15]	[15-20]	[15-20]	[15-20]	[15-20]	[15-20]	[20-25]	[15-20]	[10-15]	[5-10]	[0-1]	[0-1]	[0-1]	[5-10]	[1-5]	[1-5]	[1-5]	[1-5]	[5-10]	[10-15]	[5-10]	[10-15]	[10-15]	[5-10]	[10-15]	[5-10]	[5-10]	[5-10]
011730101	[1-5]	[1-5]	[1-5]	[5-10]	[5-10]	[5-10]	[5-10]	[5-10]	[10-15]	[10-15]	[15-20]	[15-20]	[15-20]	[15-20]	[15-20]	[15-20]	[15-20]	[10-15]	[10-15]	[10-15]	[10-15]	[5-10]	[5-10]	[5-10]	[5-10]	[5-10]	[5-10]	[5-10]	[5-10]	[5-10]	[10-15]	[5-10]	[5-10]	[5-10]	[5-10]	[5-10]	[5-10]	[0-1]	[1-5]	[1-5]	[1-5]	[1-5]	[1-5]	[5-10]	[5-10]	[5-10]	[5-10]	[1-5]	[1-5]
011730102	[1-5]	[1-5]	[5-10]	[10-15]	[5-10]	[5-10]	[10-15]	[10-15]	[10-15]	[5-10]	[10-15]	[15-20]	[10-15]	[10-15]	[10-15]	[10-15]	[10-15]	[10-15]	[10-15]	[15-20]	[15-20]	[15-20]	[20-25]	[15-20]	[15-20]	[10-15]	[5-10]	[5-10]	[5-10]	[5-10]	[5-10]	[5-10]	[5-10]	[1-5]	[1-5]	[1-5]	[5-10]	[5-10]	[5-10]	[5-10]	[5-10]	[5-10]	[5-10]	[5-10]	[1-5]	[1-5]	[5-10]	[5-10]	[5-10]
011730103	[5-10]	[5-10]	[5-10]	[5-10]	[5-10]	[5-10]	[5-10]	[5-10]	[5-10]	[5-10]	[10-15]	[10-15]	[10-15]	[10-15]	[10-15]	[5-10]	[5-10]	[10-15]	[10-15]	[10-15]	[10-15]	[10-15]	[10-15]	[5-10]	[5-10]	[5-10]	[5-10]	[5-10]	[5-10]	[5-10]	[5-10]	[5-10]	[5-10]	[5-10]	[5-10]	[5-10]	[5-10]	[5-10]	[5-10]	[5-10]	[5-10]	[5-10]	[5-10]	[5-10]	[5-10]	[1-5]	[1-5]	[1-5]	[5-10]
011740000	[0-1]	[0-1]	[0-1]	[1-5]	[10-15]	[10-15]	[1-5]	[1-5]	[1-5]	[1-5]	[0-1]	[0-1]	[0-1]	[0-1]	[0-1]	[0-1]	[30-Max]	[30-Max]	[30-Max]	[30-Max]	[30-Max]	[30-Max]	[30-Max]	[1-5]	[1-5]	[1-5]	[0-1]	[0-1]	[0-1]	[0-1]	[0-1]	[0-1]	[0-1]	[0-1]	[0-1]	[0-1]	[0-1]	[30-Max]	[30-Max]	[25-30]	[20-25]	[10-15]	[10-15]	[15-20]	[5-10]	[5-10]	[5-10]	[5-10]	[5-10]
011750000	[0-1]	[0-1]	[0-1]	[0-1]	[0-1]	[0-1]	[5-10]	[5-10]	[5-10]	[5-10]	[5-10]	[15-20]	[15-20]	[10-15]	[10-15]	[10-15]	[15-20]	[15-20]	[10-15]	[5-10]	[5-10]	[5-10]	[10-15]	[10-15]	[10-15]	[5-10]	[10-15]	[10-15]	[10-15]	[10-15]	[20-25]	[15-20]	[15-20]	[15-20]	[15-20]	[15-20]	[15-20]	[5-10]	[10-15]	[10-15]	[10-15]	[5-10]	[5-10]	[5-10]	[5-10]	[5-10]	[5-10]	[5-10]	[5-10]
011770000	[5-10]	[5-10]	[1-5]	[1-5]	[1-5]	[1-5]	[1-5]	[1-5]	[1-5]	[5-10]	[5-10]	[5-10]	[5-10]	[5-10]	[5-10]	[1-5]	[1-5]	[1-5]	[1-5]	[1-5]	[1-5]	[1-5]	[1-5]	[1-5]	[5-10]	[5-10]	[1-5]	[1-5]	[1-5]	[1-5]	[1-5]	[1-5]	[1-5]	[1-5]	[1-5]	[1-5]	[1-5]	[5-10]	[5-10]	[5-10]	[1-5]	[1-5]	[1-5]	[1-5]	[0-1]	[1-5]	[1-5]	[1-5]	[1-5]
011790000	[1-5]	[5-10]	[5-10]	[10-15]	[10-15]	[10-15]	[10-15]	[10-15]	[10-15]	[10-15]	[10-15]	[10-15]	[10-15]	[10-15]	[10-15]	[10-15]	[10-15]	[5-10]	[5-10]	[5-10]	[5-10]	[5-10]	[5-10]	[5-10]	[10-15]	[10-15]	[10-15]	[10-15]	[10-15]	[5-10]	[10-15]	[5-10]	[1-5]	[1-5]	[1-5]	[1-5]	[1-5]	[1-5]	[1-5]	[1-5]	[1-5]	[1-5]	[1-5]	[1-5]	[1-5]	[1-5]	[1-5]	[1-5]	[1-5]
011800000	[0-1]	[0-1]	[5-10]	[5-10]	[10-15]	[10-15]	[10-15]	[10-15]	[10-15]	[10-15]	[15-20]	[10-15]	[10-15]	[10-15]	[10-15]	[5-10]	[1-5]	[1-5]	[0-1]	[1-5]	[1-5]	[1-5]	[5-10]	[10-15]	[10-15]	[15-20]	[15-20]	[15-20]	[15-20]	[5-10]	[5-10]	[10-15]	[5-10]	[5-10]	[10-15]	[10-15]	[20-25]	[10-15]	[10-15]	[5-10]	[15-20]	[10-15]	[10-15]	[10-15]	[20-25]	[25-30]	[25-30]	[25-30]	[25-30]
011810000	[1-5]	[5-10]	[5-10]	[5-10]	[5-10]	[1-5]	[1-5]	[5-10]	[5-10]	[5-10]	[5-10]	[5-10]	[5-10]	[10-15]	[10-15]	[5-10]	[10-15]	[10-15]	[10-15]	[15-20]	[10-15]	[10-15]	[5-10]	[5-10]	[5-10]	[5-10]	[1-5]	[1-5]	[1-5]	[1-5]	[1-5]	[1-5]	[1-5]	[1-5]	[1-5]	[1-5]	[1-5]	[1-5]	[1-5]	[1-5]	[1-5]	[1-5]	[5-10]	[10-15]	[15-20]	[15-20]	[15-20]	[15-20]	[15-20]
011830000	[1-5]	[1-5]	[1-5]	[1-5]	[1-5]	[1-5]	[1-5]	[1-5]	[5-10]	[5-10]	[5-10]	[5-10]	[5-10]	[5-10]	[5-10]	[5-10]	[1-5]	[5-10]	[5-10]	[5-10]	[5-10]	[5-10]	[5-10]	[5-10]	[0-1]	[0-1]	[0-1]	[1-5]	[1-5]	[5-10]	[5-10]	[5-10]	[5-10]	[5-10]	[10-15]	[10-15]	[5-10]	[10-15]	[15-20]	[20-25]	[20-25]	[20-25]	[20-25]	[20-25]	[15-20]	[10-15]	[5-10]	[10-15]	[10-15]
011840000	[1-5]	[1-5]	[1-5]	[1-5]	[1-5]	[1-5]	[1-5]	[1-5]	[15-20]	[15-20]	[10-15]	[15-20]	[20-25]	[25-30]	[25-30]	[15-20]	[15-20]	[20-25]	[20-25]	[10-15]	[10-15]	[10-15]	[5-10]	[5-10]	[5-10]	[1-5]	[1-5]	[1-5]	[1-5]	[1-5]	[1-5]	[1-5]	[1-5]	[1-5]	[1-5]	[1-5]	[1-5]	[1-5]	[1-5]	[1-5]	[1-5]	[1-5]	[1-5]	[1-5]	[1-5]	[1-5]	[1-5]	[1-5]	[1-5]
011850000	[0-1]	[1-5]	[1-5]	[0-1]	[0-1]	[1-5]	[1-5]	[5-10]	[5-10]	[5-10]	[5-10]	[5-10]	[10-15]	[10-15]	[10-15]	[10-15]	[5-10]	[5-10]	[5-10]	[5-10]	[5-10]	[1-5]	[1-5]	[1-5]	[1-5]	[1-5]	[1-5]	[1-5]	[1-5]	[0-1]	[1-5]	[1-5]	[1-5]	[1-5]	[1-5]	[1-5]	[1-5]	[1-5]	[1-5]	[1-5]	[1-5]	[1-5]	[1-5]	[1-5]	[1-5]	[1-5]	[1-5]	[1-5]	[1-5]
011870000	[15-20]	[15-20]	[15-20]	[15-20]	[15-20]	[0-1]	[5-10]	[10-15]	[10-15]	[5-10]	[5-10]	[5-10]	[10-15]	[0-1]	[0-1]	[0-1]	[0-1]	[0-1]	[0-1]	[0-1]	[0-1]	[0-1]	[0-1]	[0-1]	[0-1]	[0-1]	[0-1]	[0-1]	[0-1]	[0-1]	[0-1]	[0-1]	[0-1]	[0-1]	[0-1]	[0-1]	[0-1]	[0-1]	[0-1]	[0-1]	[0-1]	[0-1]	[0-1]	[0-1]	[0-1]	[0-1]	[0-1]	[0-1]	[5-10]
011880000	[0-1]	[0-1]	[0-1]	[0-1]	[0-1]	[0-1]	[0-1]	[0-1]	[0-1]	[5-10]	[30-Max]	[25-30]	[30-Max]	[30-Max]	[30-Max]	[30-Max]	[30-Max]	[25-30]	[25-30]	[15-20]	[10-15]	[10-15]	[15-20]	[5-10]	[0-1]	[0-1]	[0-1]	[0-1]	[0-1]	[0-1]	[0-1]	[0-1]	[0-1]	[0-1]	[0-1]	[0-1]	[0-1]	[0-1]	[0-1]	[0-1]	[5-10]	[5-10]	[10-15]	[10-15]	[10-15]	[10-15]	[10-15]	[5-10]	[5-10]
011890000	[1-5]	[1-5]	[1-5]	[1-5]	[1-5]	[1-5]	[1-5]	[1-5]	[1-5]	[1-5]	[10-15]	[5-10]	[10-15]	[10-15]	[20-25]	[20-25]	[25-30]	[20-25]	[20-25]	[20-25]	[20-25]	[5-10]	[10-15]	[10-15]	[15-20]	[25-30]	[25-30]	[25-30]	[25-30]	[15-20]	[15-20]	[10-15]	[5-10]	[1-5]	[1-5]	[1-5]	[1-5]	[1-5]	[1-5]	[1-5]	[1-5]	[1-5]	[1-5]	[5-10]	[5-10]	[5-10]	[5-10]	[5-10]	[5-10]
011900000	[0-1]	[0-1]	[0-1]	[0-1]	[0-1]	[0-1]	[0-1]	[0-1]	[0-1]	[0-1]	[0-1]	[0-1]	[0-1]	[0-1]	[0-1]	[0-1]	[0-1]	[0-1]	[0-1]	[0-1]	[0-1]	[0-1]	[0-1]	[0-1]	[0-1]	[0-1]	[0-1]	[0-1]	[0-1]	[0-1]	[0-1]	[0-1]	[0-1]	[0-1]	[0-1]	[0-1]	[0-1]	[1-5]	[5-10]	[5-10]	[5-10]	[5-10]	[5-10]	[5-10]	[5-10]	[0-1]	[0-1]	[0-1]	[0-1]
011910000	[0-1]	[0-1]	[0-1]	[0-1]	[0-1]	[30-Max]	[25-30]	[30-Max]	[30-Max]	[30-Max]	[30-Max]	[30-Max]	[25-30]	[30-Max]	[30-Max]	[0-1]	[0-1]	[0-1]	[0-1]	[0-1]	[0-1]	[0-1]	[0-1]	[1-5]	[1-5]	[1-5]	[1-5]	[1-5]	[1-5]	[1-5]	[1-5]	[1-5]	[1-5]	[1-5]	[1-5]	[1-5]	[1-5]	[1-5]	[1-5]	[1-5]	[1-5]	[0-1]	[1-5]	[1-5]	[10-15]	[10-15]	[10-15]	[10-15]	[10-15]
011920000	[1-5]	[1-5]	[1-5]	[0-1]	[0-1]	[0-1]	[5-10]	[5-10]	[5-10]	[5-10]	[5-10]	[5-10]	[5-10]	[1-5]	[5-10]	[5-10]	[5-10]	[5-10]	[5-10]	[15-20]	[10-15]	[10-15]	[10-15]	[15-20]	[15-20]	[15-20]	[5-10]	[10-15]	[5-10]	[5-10]	[1-5]	[1-5]	[1-5]	[1-5]	[0-1]	[0-1]	[1-5]	[5-10]	[5-10]	[5-10]	[10-15]	[10-15]	[10-15]	[10-15]	[10-15]	[5-10]	[5-10]	[1-5]	[1-5]
011930000	[1-5]	[5-10]	[5-10]	[1-5]	[1-5]	[1-5]	[0-1]	[0-1]	[0-1]	[0-1]	[0-1]	[0-1]	[0-1]	[0-1]	[0-1]	[0-1]	[0-1]	[0-1]	[0-1]	[0-1]	[0-1]	[0-1]	[0-1]	[0-1]	[0-1]	[0-1]	[0-1]	[0-1]	[20-25]	[15-20]	[30-Max]	[30-Max]	[30-Max]	[30-Max]	[30-Max]	[30-Max]	[30-Max]	[0-1]	[1-5]	[1-5]	[0-1]	[1-5]	[1-5]	[1-5]	[1-5]	[1-5]	[5-10]	[0-1]	[0-1]
011940101	[1-5]	[1-5]	[1-5]	[1-5]	[1-5]	[1-5]	[5-10]	[5-10]	[5-10]	[10-15]	[10-15]	[10-15]	[10-15]	[10-15]	[10-15]	[10-15]	[10-15]	[10-15]	[10-15]	[5-10]	[5-10]	[5-10]	[1-5]	[1-5]	[1-5]	[1-5]	[5-10]	[5-10]	[5-10]	[10-15]	[10-15]	[10-15]	[10-15]	[10-15]	[10-15]	[5-10]	[5-10]	[5-10]	[5-10]	[5-10]	[5-10]	[1-5]	[1-5]	[1-5]	[1-5]	[5-10]	[5-10]	[5-10]	[5-10]
011940102	[0-1]	[0-1]	[0-1]	[0-1]	[0-1]	[1-5]	[5-10]	[10-15]	[15-20]	[15-20]	[20-25]	[20-25]	[20-25]	[15-20]	[10-15]	[10-15]	[15-20]	[10-15]	[10-15]	[10-15]	[10-15]	[10-15]	[5-10]	[1-5]	[1-5]	[1-5]	[10-15]	[10-15]	[10-15]	[15-20]	[15-20]	[15-20]	[15-20]	[5-10]	[5-10]	[5-10]	[1-5]	[5-10]	[1-5]	[1-5]	[1-5]	[1-5]	[1-5]	[5-10]	[1-5]	[1-5]	[1-5]	[5-10]	[5-10]
011950000	[15-20]	[15-20]	[5-10]	[1-5]	[1-5]	[1-5]	[1-5]	[1-5]	[1-5]	[1-5]	[1-5]	[1-5]	[1-5]	[1-5]	[1-5]	[1-5]	[1-5]	[1-5]	[1-5]	[1-5]	[1-5]	[5-10]	[5-10]	[5-10]	[10-15]	[20-25]	[20-25]	[20-25]	[15-20]	[15-20]	[10-15]	[10-15]	[1-5]	[1-5]	[1-5]	[1-5]	[5-10]	[5-10]	[5-10]	[5-10]	[5-10]	[5-10]	[5-10]	[1-5]	[1-5]	[1-5]	[5-10]	[5-10]	[5-10]
011960000	[1-5]	[1-5]	[1-5]	[0-1]	[0-1]	[0-1]	[0-1]	[0-1]	[5-10]	[5-10]	[10-15]	[10-15]	[10-15]	[10-15]	[10-15]	[5-10]	[10-15]	[5-10]	[5-10]	[5-10]	[5-10]	[5-10]	[5-10]	[0-1]	[0-1]	[0-1]	[0-1]	[0-1]	[0-1]	[5-10]	[10-15]	[10-15]	[10-15]	[10-15]	[5-10]	[5-10]	[5-10]	[1-5]	[1-5]	[5-10]	[10-15]	[10-15]	[10-15]	[15-20]	[15-20]	[20-25]	[15-20]	[10-15]	[10-15]
011970000	[1-5]	[1-5]	[1-5]	[1-5]	[1-5]	[1-5]	[20-25]	[20-25]	[25-30]	[15-20]	[15-20]	[15-20]	[15-20]	[5-10]	[5-10]	[1-5]	[1-5]	[1-5]	[1-5]	[1-5]	[1-5]	[1-5]	[1-5]	[1-5]	[1-5]	[1-5]	[5-10]	[5-10]	[5-10]	[5-10]	[5-10]	[1-5]	[1-5]	[1-5]	[1-5]	[1-5]	[1-5]	[1-5]	[1-5]	[1-5]	[1-5]	[1-5]	[1-5]	[1-5]	[1-5]	[1-5]	[1-5]	[1-5]	[1-5]
011980000	[0-1]	[0-1]	[0-1]	[1-5]	[1-5]	[1-5]	[1-5]	[1-5]	[1-5]	[1-5]	[1-5]	[1-5]	[1-5]	[1-5]	[1-5]	[1-5]	[0-1]	[0-1]	[0-1]	[0-1]	[0-1]	[1-5]	[1-5]	[30-Max]	[15-20]	[5-10]	[5-10]	[10-15]	[20-25]	[20-25]	[15-20]	[20-25]	[30-Max]	[20-25]	[20-25]	[10-15]	[10-15]	[5-10]	[5-10]	[5-10]	[10-15]	[0-1]	[0-1]	[15-20]	[15-20]	[15-20]	[15-20]	[15-20]	[15-20]
011990000	[5-10]	[5-10]	[5-10]	[10-15]	[10-15]	[10-15]	[10-15]	[10-15]	[10-15]	[10-15]	[10-15]	[15-20]	[15-20]	[15-20]	[15-20]	[15-20]	[15-20]	[15-20]	[10-15]	[10-15]	[10-15]	[10-15]	[15-20]	[10-15]	[15-20]	[15-20]	[15-20]	[15-20]	[15-20]	[5-10]	[10-15]	[10-15]	[10-15]	[5-10]	[5-10]	[5-10]	[10-15]	[10-15]	[10-15]	[10-15]	[5-10]	[5-10]	[5-10]	[5-10]	[0-1]	[1-5]	[1-5]	[1-5]	[1-5]
012000000	[25-30]	[30-Max]	[30-Max]	[30-Max]	[30-Max]	[30-Max]	[30-Max]	[30-Max]	[30-Max]	[30-Max]	[30-Max]	[30-Max]	[25-30]	[30-Max]	[0-1]	[0-1]	[5-10]	[5-10]	[5-10]	[5-10]	[1-5]	[1-5]	[1-5]	[0-1]	[0-1]	[0-1]	[0-1]	[0-1]	[0-1]	[0-1]	[0-1]	[0-1]	[0-1]	[0-1]	[0-1]	[0-1]	[1-5]	[1-5]	[1-5]	[1-5]	[5-10]	[5-10]	[10-15]	[5-10]	[5-10]	[10-15]	[10-15]	[0-1]	[0-1]
012020101	[1-5]	[1-5]	[1-5]	[1-5]	[1-5]	[1-5]	[5-10]	[1-5]	[5-10]	[5-10]	[10-15]	[10-15]	[10-15]	[10-15]	[5-10]	[10-15]	[10-15]	[10-15]	[10-15]	[10-15]	[15-20]	[15-20]	[10-15]	[10-15]	[10-15]	[10-15]	[10-15]	[10-15]	[10-15]	[10-15]	[10-15]	[10-15]	[10-15]	[10-15]	[5-10]	[10-15]	[5-10]	[5-10]	[5-10]	[5-10]	[10-15]	[5-10]	[5-10]	[5-10]	[5-10]	[5-10]	[5-10]	[1-5]	[1-5]
012020102	[5-10]	[1-5]	[5-10]	[1-5]	[1-5]	[1-5]	[5-10]	[5-10]	[5-10]	[5-10]	[10-15]	[5-10]	[5-10]	[5-10]	[5-10]	[5-10]	[5-10]	[1-5]	[1-5]	[1-5]	[1-5]	[1-5]	[1-5]	[1-5]	[5-10]	[15-20]	[15-20]	[15-20]	[15-20]	[15-20]	[15-20]	[15-20]	[10-15]	[10-15]	[10-15]	[10-15]	[5-10]	[5-10]	[5-10]	[5-10]	[5-10]	[5-10]	[5-10]	[5-10]	[5-10]	[5-10]	[5-10]	[5-10]	[5-10]
012030000	[1-5]	[1-5]	[0-1]	[1-5]	[1-5]	[1-5]	[1-5]	[1-5]	[1-5]	[5-10]	[5-10]	[5-10]	[5-10]	[5-10]	[5-10]	[10-15]	[5-10]	[5-10]	[5-10]	[1-5]	[5-10]	[5-10]	[5-10]	[5-10]	[5-10]	[5-10]	[5-10]	[5-10]	[5-10]	[5-10]	[5-10]	[1-5]	[1-5]	[1-5]	[1-5]	[1-5]	[1-5]	[1-5]	[5-10]	[5-10]	[5-10]	[5-10]	[5-10]	[5-10]	[10-15]	[5-10]	[10-15]	[15-20]	[10-15]
012040000	[1-5]	[5-10]	[5-10]	[5-10]	[5-10]	[5-10]	[5-10]	[5-10]	[0-1]	[5-10]	[5-10]	[5-10]	[10-15]	[15-20]	[15-20]	[20-25]	[20-25]	[25-30]	[25-30]	[20-25]	[20-25]	[20-25]	[10-15]	[10-15]	[5-10]	[5-10]	[5-10]	[1-5]	[5-10]	[10-15]	[10-15]	[10-15]	[15-20]	[10-15]	[15-20]	[15-20]	[15-20]	[10-15]	[10-15]	[5-10]	[5-10]	[1-5]	[0-1]	[0-1]	[0-1]	[1-5]	[0-1]	[5-10]	[5-10]
012060000	[0-1]	[0-1]	[0-1]	[0-1]	[0-1]	[10-15]	[10-15]	[15-20]	[15-20]	[10-15]	[10-15]	[10-15]	[0-1]	[0-1]	[0-1]	[0-1]	[0-1]	[0-1]	[0-1]	[30-Max]	[20-25]	[15-20]	[10-15]	[15-20]	[15-20]	[15-20]	[1-5]	[1-5]	[1-5]	[1-5]	[1-5]	[1-5]	[1-5]	[0-1]	[0-1]	[0-1]	[0-1]	[0-1]	[0-1]	[0-1]	[1-5]	[0-1]	[1-5]	[5-10]	[10-15]	[15-20]	[15-20]	[30-Max]	[30-Max]
012070000	[0-1]	[0-1]	[0-1]	[0-1]	[0-1]	[0-1]	[0-1]	[0-1]	[0-1]	[0-1]	[0-1]	[0-1]	[0-1]	[0-1]	[10-15]	[10-15]	[15-20]	[20-25]	[25-30]	[30-Max]	[25-30]	[10-15]	[5-10]	[5-10]	[0-1]	[1-5]	[10-15]	[10-15]	[10-15]	[10-15]	[10-15]	[15-20]	[5-10]	[0-1]	[0-1]	[0-1]	[0-1]	[0-1]	[0-1]	[0-1]	[0-1]	[0-1]	[0-1]	[0-1]	[0-1]	[0-1]	[0-1]	[0-1]	[0-1]
012080000	[0-1]	[0-1]	[0-1]	[15-20]	[15-20]	[15-20]	[20-25]	[15-20]	[15-20]	[15-20]	[0-1]	[0-1]	[0-1]	[0-1]	[0-1]	[0-1]	[0-1]	[0-1]	[0-1]	[0-1]	[0-1]	[0-1]	[0-1]	[0-1]	[0-1]	[15-20]	[1-5]	[1-5]	[0-1]	[0-1]	[0-1]	[0-1]	[0-1]	[0-1]	[0-1]	[0-1]	[0-1]	[0-1]	[0-1]	[0-1]	[0-1]	[0-1]	[0-1]	[0-1]	[0-1]	[0-1]	[0-1]	[0-1]	[0-1]
012090000	[1-5]	[1-5]	[1-5]	[1-5]	[1-5]	[1-5]	[1-5]	[1-5]	[1-5]	[1-5]	[1-5]	[1-5]	[10-15]	[10-15]	[10-15]	[20-25]	[25-30]	[25-30]	[30-Max]	[20-25]	[15-20]	[15-20]	[10-15]	[5-10]	[5-10]	[1-5]	[10-15]	[10-15]	[10-15]	[15-20]	[25-30]	[30-Max]	[30-Max]	[30-Max]	[30-Max]	[30-Max]	[30-Max]	[25-30]	[20-25]	[20-25]	[15-20]	[15-20]	[15-20]	[15-20]	[15-20]	[10-15]	[10-15]	[10-15]	[10-15]
012100000	[10-15]	[15-20]	[15-20]	[30-Max]	[30-Max]	[30-Max]	[1-5]	[1-5]	[1-5]	[1-5]	[1-5]	[0-1]	[0-1]	[0-1]	[0-1]	[1-5]	[1-5]	[1-5]	[20-25]	[25-30]	[20-25]	[20-25]	[20-25]	[30-Max]	[30-Max]	[30-Max]	[30-Max]	[30-Max]	[30-Max]	[30-Max]	[30-Max]	[30-Max]	[1-5]	[1-5]	[0-1]	[0-1]	[0-1]	[0-1]	[0-1]	[0-1]	[0-1]	[0-1]	[0-1]	[0-1]	[0-1]	[0-1]	[0-1]	[0-1]	[0-1]
012110000	[1-5]	[5-10]	[1-5]	[10-15]	[10-15]	[10-15]	[10-15]	[10-15]	[5-10]	[5-10]	[1-5]	[1-5]	[10-15]	[10-15]	[10-15]	[15-20]	[15-20]	[15-20]	[10-15]	[5-10]	[5-10]	[5-10]	[1-5]	[1-5]	[1-5]	[1-5]	[5-10]	[10-15]	[10-15]	[15-20]	[15-20]	[15-20]	[15-20]	[15-20]	[5-10]	[5-10]	[1-5]	[1-5]	[1-5]	[1-5]	[1-5]	[1-5]	[1-5]	[5-10]	[1-5]	[1-5]	[1-5]	[1-5]	[5-10]
012120000	[0-1]	[0-1]	[0-1]	[0-1]	[0-1]	[0-1]	[0-1]	[0-1]	[0-1]	[0-1]	[0-1]	[0-1]	[0-1]	[0-1]	[0-1]	[0-1]	[0-1]	[1-5]	[1-5]	[1-5]	[1-5]	[1-5]	[1-5]	[15-20]	[10-15]	[20-25]	[25-30]	[25-30]	[25-30]	[30-Max]	[20-25]	[25-30]	[25-30]	[20-25]	[20-25]	[20-25]	[15-20]	[15-20]	[5-10]	[5-10]	[5-10]	[1-5]	[1-5]	[1-5]	[1-5]	[5-10]	[1-5]	[1-5]	[1-5]
012130000	[1-5]	[1-5]	[1-5]	[0-1]	[0-1]	[0-1]	[0-1]	[1-5]	[1-5]	[5-10]	[5-10]	[10-15]	[10-15]	[10-15]	[5-10]	[10-15]	[5-10]	[5-10]	[1-5]	[1-5]	[1-5]	[5-10]	[0-1]	[0-1]	[0-1]	[0-1]	[0-1]	[5-10]	[5-10]	[1-5]	[1-5]	[1-5]	[1-5]	[1-5]	[0-1]	[0-1]	[0-1]	[0-1]	[1-5]	[1-5]	[1-5]	[1-5]	[1-5]	[5-10]	[5-10]	[5-10]	[5-10]	[10-15]	[5-10]
012140000	[0-1]	[0-1]	[0-1]	[0-1]	[0-1]	[0-1]	[0-1]	[0-1]	[0-1]	[0-1]	[0-1]	[0-1]	[0-1]	[0-1]	[0-1]	[0-1]	[5-10]	[1-5]	[1-5]	[1-5]	[1-5]	[1-5]	[1-5]	[0-1]	[0-1]	[0-1]	[0-1]	[0-1]	[0-1]	[0-1]	[0-1]	[0-1]	[0-1]	[0-1]	[0-1]	[0-1]	[1-5]	[1-5]	[1-5]	[1-5]	[5-10]	[5-10]	[20-25]	[20-25]	[30-Max]	[30-Max]	[30-Max]	[30-Max]	[30-Max]
012150000	[0-1]	[0-1]	[0-1]	[0-1]	[10-15]	[10-15]	[10-15]	[10-15]	[10-15]	[1-5]	[1-5]	[1-5]	[1-5]	[1-5]	[1-5]	[1-5]	[5-10]	[5-10]	[1-5]	[0-1]	[0-1]	[0-1]	[0-1]	[0-1]	[0-1]	[30-Max]	[30-Max]	[30-Max]	[30-Max]	[30-Max]	[20-25]	[20-25]	[0-1]	[0-1]	[0-1]	[1-5]	[1-5]	[1-5]	[1-5]	[1-5]	[1-5]	[1-5]	[0-1]	[0-1]	[0-1]	[1-5]	[10-15]	[20-25]	[25-30]
012160000	[1-5]	[1-5]	[1-5]	[5-10]	[5-10]	[5-10]	[5-10]	[0-1]	[10-15]	[10-15]	[10-15]	[15-20]	[15-20]	[15-20]	[15-20]	[10-15]	[5-10]	[5-10]	[5-10]	[5-10]	[5-10]	[5-10]	[0-1]	[0-1]	[0-1]	[0-1]	[0-1]	[0-1]	[0-1]	[5-10]	[5-10]	[15-20]	[15-20]	[15-20]	[15-20]	[15-20]	[10-15]	[10-15]	[5-10]	[5-10]	[5-10]	[5-10]	[5-10]	[5-10]	[5-10]	[0-1]	[10-15]	[10-15]	[5-10]
012190000	[0-1]	[0-1]	[0-1]	[0-1]	[0-1]	[0-1]	[0-1]	[0-1]	[0-1]	[0-1]	[0-1]	[0-1]	[0-1]	[0-1]	[0-1]	[0-1]	[0-1]	[0-1]	[0-1]	[0-1]	[0-1]	[0-1]	[0-1]	[0-1]	[0-1]	[0-1]	[0-1]	[0-1]	[0-1]	[0-1]	[0-1]	[0-1]	[0-1]	[0-1]	[0-1]	[0-1]	[0-1]	[25-30]	[30-Max]	[30-Max]	[30-Max]	[30-Max]	[30-Max]	[25-30]	[25-30]	[0-1]	[0-1]	[0-1]	[0-1]
012240000	[1-5]	[1-5]	[1-5]	[5-10]	[5-10]	[5-10]	[5-10]	[10-15]	[10-15]	[10-15]	[5-10]	[5-10]	[5-10]	[5-10]	[5-10]	[5-10]	[5-10]	[10-15]	[10-15]	[10-15]	[10-15]	[10-15]	[15-20]	[15-20]	[10-15]	[10-15]	[10-15]	[15-20]	[15-20]	[5-10]	[5-10]	[5-10]	[5-10]	[5-10]	[1-5]	[1-5]	[5-10]	[1-5]	[5-10]	[5-10]	[5-10]	[5-10]	[5-10]	[5-10]	[5-10]	[5-10]	[5-10]	[5-10]	[5-10]
012250000	[1-5]	[1-5]	[1-5]	[1-5]	[1-5]	[1-5]	[1-5]	[1-5]	[0-1]	[10-15]	[15-20]	[10-15]	[10-15]	[10-15]	[10-15]	[10-15]	[5-10]	[5-10]	[5-10]	[0-1]	[0-1]	[0-1]	[0-1]	[0-1]	[0-1]	[0-1]	[30-Max]	[30-Max]	[30-Max]	[30-Max]	[30-Max]	[30-Max]	[30-Max]	[20-25]	[0-1]	[0-1]	[10-15]	[10-15]	[10-15]	[5-10]	[10-15]	[20-25]	[20-25]	[5-10]	[10-15]	[20-25]	[20-25]	[20-25]	[15-20]
012270000	[15-20]	[20-25]	[20-25]	[15-20]	[25-30]	[10-15]	[10-15]	[5-10]	[5-10]	[5-10]	[5-10]	[5-10]	[5-10]	[0-1]	[0-1]	[5-10]	[5-10]	[5-10]	[5-10]	[10-15]	[10-15]	[5-10]	[0-1]	[0-1]	[0-1]	[0-1]	[0-1]	[0-1]	[5-10]	[5-10]	[5-10]	[5-10]	[5-10]	[5-10]	[10-15]	[10-15]	[10-15]	[10-15]	[10-15]	[10-15]	[10-15]	[1-5]	[1-5]	[1-5]	[1-5]	[0-1]	[0-1]	[0-1]	[0-1]
012280000	[0-1]	[0-1]	[0-1]	[0-1]	[0-1]	[0-1]	[0-1]	[0-1]	[0-1]	[0-1]	[10-15]	[10-15]	[10-15]	[10-15]	[10-15]	[20-25]	[15-20]	[10-15]	[10-15]	[10-15]	[10-15]	[10-15]	[0-1]	[1-5]	[1-5]	[1-5]	[1-5]	[1-5]	[1-5]	[1-5]	[1-5]	[1-5]	[1-5]	[1-5]	[1-5]	[5-10]	[5-10]	[5-10]	[5-10]	[5-10]	[10-15]	[10-15]	[5-10]	[10-15]	[15-20]	[20-25]	[20-25]	[10-15]	[15-20]
012290000	[1-5]	[1-5]	[1-5]	[5-10]	[10-15]	[10-15]	[15-20]	[25-30]	[20-25]	[20-25]	[15-20]	[15-20]	[10-15]	[5-10]	[1-5]	[1-5]	[1-5]	[1-5]	[1-5]	[1-5]	[5-10]	[5-10]	[15-20]	[20-25]	[20-25]	[20-25]	[20-25]	[20-25]	[20-25]	[10-15]	[5-10]	[5-10]	[5-10]	[5-10]	[1-5]	[1-5]	[5-10]	[10-15]	[10-15]	[10-15]	[10-15]	[10-15]	[10-15]	[10-15]	[10-15]	[10-15]	[10-15]	[15-20]	[15-20]
012300000	[0-1]	[0-1]	[0-1]	[0-1]	[0-1]	[0-1]	[0-1]	[0-1]	[25-30]	[30-Max]	[30-Max]	[30-Max]	[30-Max]	[30-Max]	[30-Max]	[25-30]	[0-1]	[1-5]	[1-5]	[1-5]	[1-5]	[1-5]	[1-5]	[1-5]	[0-1]	[1-5]	[5-10]	[5-10]	[5-10]	[5-10]	[5-10]	[5-10]	[5-10]	[1-5]	[1-5]	[1-5]	[1-5]	[10-15]	[20-25]	[15-20]	[20-25]	[20-25]	[20-25]	[30-Max]	[25-30]	[20-25]	[20-25]	[20-25]	[20-25]
012310000	[1-5]	[1-5]	[0-1]	[0-1]	[5-10]	[5-10]	[5-10]	[5-10]	[5-10]	[1-5]	[5-10]	[1-5]	[1-5]	[1-5]	[1-5]	[5-10]	[5-10]	[10-15]	[5-10]	[5-10]	[5-10]	[5-10]	[5-10]	[1-5]	[1-5]	[1-5]	[5-10]	[5-10]	[5-10]	[10-15]	[10-15]	[10-15]	[10-15]	[5-10]	[5-10]	[5-10]	[10-15]	[10-15]	[15-20]	[15-20]	[20-25]	[20-25]	[20-25]	[15-20]	[20-25]	[15-20]	[10-15]	[20-25]	[20-25]
012320000	[1-5]	[1-5]	[1-5]	[1-5]	[1-5]	[1-5]	[0-1]	[0-1]	[0-1]	[1-5]	[10-15]	[10-15]	[10-15]	[10-15]	[10-15]	[10-15]	[5-10]	[1-5]	[5-10]	[5-10]	[10-15]	[10-15]	[5-10]	[10-15]	[5-10]	[10-15]	[5-10]	[5-10]	[5-10]	[10-15]	[5-10]	[10-15]	[5-10]	[1-5]	[1-5]	[1-5]	[1-5]	[1-5]	[1-5]	[1-5]	[1-5]	[5-10]	[5-10]	[1-5]	[5-10]	[5-10]	[1-5]	[5-10]	[5-10]
012330000	[0-1]	[0-1]	[0-1]	[0-1]	[0-1]	[0-1]	[0-1]	[0-1]	[0-1]	[0-1]	[0-1]	[0-1]	[0-1]	[0-1]	[0-1]	[0-1]	[0-1]	[0-1]	[0-1]	[0-1]	[0-1]	[0-1]	[0-1]	[0-1]	[0-1]	[0-1]	[0-1]	[0-1]	[0-1]	[0-1]	[0-1]	[0-1]	[0-1]	[0-1]	[0-1]	[0-1]	[0-1]	[1-5]	[5-10]	[10-15]	[10-15]	[25-30]	[25-30]	[10-15]	[5-10]	[0-1]	[0-1]	[30-Max]	[25-30]
012340000	[1-5]	[1-5]	[1-5]	[1-5]	[1-5]	[1-5]	[0-1]	[0-1]	[0-1]	[0-1]	[0-1]	[0-1]	[0-1]	[0-1]	[0-1]	[0-1]	[0-1]	[0-1]	[0-1]	[0-1]	[0-1]	[0-1]	[0-1]	[5-10]	[0-1]	[5-10]	[5-10]	[0-1]	[5-10]	[0-1]	[0-1]	[0-1]	[0-1]	[5-10]	[0-1]	[0-1]	[0-1]	[0-1]	[1-5]	[1-5]	[0-1]	[1-5]	[1-5]	[1-5]	[0-1]	[0-1]	[0-1]	[0-1]	[0-1]
012350000	[1-5]	[0-1]	[0-1]	[5-10]	[5-10]	[5-10]	[5-10]	[5-10]	[5-10]	[10-15]	[5-10]	[5-10]	[5-10]	[15-20]	[10-15]	[10-15]	[10-15]	[10-15]	[10-15]	[10-15]	[5-10]	[5-10]	[10-15]	[10-15]	[15-20]	[15-20]	[15-20]	[15-20]	[15-20]	[5-10]	[5-10]	[1-5]	[1-5]	[0-1]	[0-1]	[0-1]	[0-1]	[0-1]	[0-1]	[0-1]	[1-5]	[0-1]	[0-1]	[1-5]	[0-1]	[1-5]	[1-5]	[1-5]	[1-5]
012360000	[0-1]	[0-1]	[0-1]	[0-1]	[0-1]	[0-1]	[0-1]	[0-1]	[0-1]	[0-1]	[0-1]	[1-5]	[1-5]	[1-5]	[1-5]	[1-5]	[1-5]	[1-5]	[1-5]	[5-10]	[5-10]	[5-10]	[5-10]	[5-10]	[5-10]	[5-10]	[0-1]	[0-1]	[0-1]	[0-1]	[5-10]	[1-5]	[5-10]	[5-10]	[5-10]	[5-10]	[5-10]	[1-5]	[5-10]	[5-10]	[5-10]	[5-10]	[5-10]	[5-10]	[5-10]	[1-5]	[1-5]	[1-5]	[1-5]
012370000	[0-1]	[0-1]	[0-1]	[0-1]	[0-1]	[5-10]	[5-10]	[5-10]	[10-15]	[10-15]	[10-15]	[10-15]	[5-10]	[10-15]	[10-15]	[10-15]	[5-10]	[10-15]	[10-15]	[10-15]	[5-10]	[5-10]	[5-10]	[5-10]	[5-10]	[5-10]	[5-10]	[5-10]	[10-15]	[10-15]	[10-15]	[5-10]	[5-10]	[5-10]	[5-10]	[1-5]	[1-5]	[1-5]	[0-1]	[0-1]	[0-1]	[0-1]	[1-5]	[1-5]	[5-10]	[10-15]	[10-15]	[10-15]	[10-15]
012380000	[5-10]	[5-10]	[5-10]	[5-10]	[5-10]	[5-10]	[5-10]	[5-10]	[5-10]	[5-10]	[5-10]	[5-10]	[5-10]	[10-15]	[10-15]	[15-20]	[15-20]	[15-20]	[15-20]	[10-15]	[10-15]	[10-15]	[10-15]	[5-10]	[5-10]	[5-10]	[1-5]	[1-5]	[1-5]	[1-5]	[1-5]	[1-5]	[1-5]	[5-10]	[5-10]	[5-10]	[5-10]	[5-10]	[5-10]	[5-10]	[1-5]	[1-5]	[1-5]	[1-5]	[1-5]	[1-5]	[1-5]	[5-10]	[5-10]
012390000	[0-1]	[0-1]	[0-1]	[0-1]	[0-1]	[0-1]	[0-1]	[0-1]	[0-1]	[0-1]	[0-1]	[0-1]	[0-1]	[0-1]	[0-1]	[0-1]	[0-1]	[0-1]	[0-1]	[10-15]	[10-15]	[10-15]	[10-15]	[15-20]	[15-20]	[15-20]	[0-1]	[0-1]	[0-1]	[0-1]	[0-1]	[0-1]	[0-1]	[1-5]	[0-1]	[0-1]	[0-1]	[0-1]	[1-5]	[1-5]	[1-5]	[1-5]	[1-5]	[1-5]	[1-5]	[0-1]	[0-1]	[0-1]	[0-1]
012400000	[15-20]	[20-25]	[20-25]	[15-20]	[15-20]	[15-20]	[10-15]	[0-1]	[0-1]	[5-10]	[15-20]	[15-20]	[15-20]	[15-20]	[20-25]	[30-Max]	[25-30]	[20-25]	[20-25]	[25-30]	[20-25]	[15-20]	[5-10]	[0-1]	[0-1]	[0-1]	[0-1]	[0-1]	[5-10]	[10-15]	[5-10]	[5-10]	[5-10]	[5-10]	[20-25]	[15-20]	[10-15]	[15-20]	[10-15]	[15-20]	[20-25]	[10-15]	[5-10]	[5-10]	[5-10]	[5-10]	[5-10]	[0-1]	[0-1]
012410000	[1-5]	[1-5]	[1-5]	[5-10]	[5-10]	[5-10]	[5-10]	[5-10]	[10-15]	[10-15]	[5-10]	[1-5]	[1-5]	[1-5]	[1-5]	[1-5]	[1-5]	[1-5]	[1-5]	[5-10]	[5-10]	[5-10]	[5-10]	[5-10]	[5-10]	[10-15]	[5-10]	[5-10]	[5-10]	[10-15]	[10-15]	[10-15]	[5-10]	[5-10]	[5-10]	[5-10]	[5-10]	[5-10]	[5-10]	[10-15]	[5-10]	[5-10]	[5-10]	[1-5]	[1-5]	[1-5]	[5-10]	[5-10]	[5-10]
012420000	[0-1]	[0-1]	[0-1]	[0-1]	[0-1]	[0-1]	[0-1]	[0-1]	[0-1]	[0-1]	[0-1]	[0-1]	[0-1]	[0-1]	[0-1]	[0-1]	[1-5]	[25-30]	[25-30]	[25-30]	[25-30]	[20-25]	[15-20]	[15-20]	[0-1]	[0-1]	[0-1]	[0-1]	[0-1]	[0-1]	[0-1]	[0-1]	[0-1]	[0-1]	[25-30]	[30-Max]	[30-Max]	[30-Max]	[30-Max]	[30-Max]	[30-Max]	[30-Max]	[5-10]	[1-5]	[1-5]	[1-5]	[1-5]	[0-1]	[0-1]
012430000	[0-1]	[1-5]	[1-5]	[1-5]	[1-5]	[1-5]	[1-5]	[1-5]	[1-5]	[1-5]	[5-10]	[5-10]	[5-10]	[5-10]	[5-10]	[5-10]	[5-10]	[1-5]	[1-5]	[0-1]	[0-1]	[0-1]	[0-1]	[0-1]	[0-1]	[0-1]	[0-1]	[0-1]	[0-1]	[5-10]	[10-15]	[5-10]	[5-10]	[5-10]	[5-10]	[5-10]	[0-1]	[0-1]	[1-5]	[5-10]	[5-10]	[5-10]	[5-10]	[5-10]	[15-20]	[10-15]	[5-10]	[10-15]	[10-15]
012440101	[1-5]	[1-5]	[1-5]	[1-5]	[5-10]	[5-10]	[5-10]	[5-10]	[1-5]	[1-5]	[1-5]	[1-5]	[1-5]	[1-5]	[1-5]	[5-10]	[5-10]	[10-15]	[10-15]	[5-10]	[10-15]	[10-15]	[5-10]	[10-15]	[5-10]	[5-10]	[5-10]	[5-10]	[5-10]	[5-10]	[10-15]	[10-15]	[15-20]	[15-20]	[20-25]	[20-25]	[20-25]	[20-25]	[20-25]	[20-25]	[10-15]	[10-15]	[10-15]	[5-10]	[5-10]	[5-10]	[5-10]	[5-10]	[5-10]
012440102	[1-5]	[1-5]	[1-5]	[1-5]	[1-5]	[1-5]	[0-1]	[0-1]	[1-5]	[5-10]	[5-10]	[5-10]	[5-10]	[5-10]	[5-10]	[5-10]	[5-10]	[5-10]	[5-10]	[5-10]	[10-15]	[10-15]	[5-10]	[5-10]	[5-10]	[15-20]	[10-15]	[25-30]	[25-30]	[20-25]	[20-25]	[15-20]	[10-15]	[10-15]	[5-10]	[5-10]	[5-10]	[5-10]	[5-10]	[5-10]	[5-10]	[5-10]	[5-10]	[1-5]	[1-5]	[1-5]	[1-5]	[1-5]	[5-10]
012440103	[0-1]	[0-1]	[0-1]	[0-1]	[1-5]	[1-5]	[5-10]	[5-10]	[5-10]	[10-15]	[10-15]	[5-10]	[5-10]	[5-10]	[5-10]	[5-10]	[5-10]	[5-10]	[5-10]	[5-10]	[1-5]	[1-5]	[5-10]	[5-10]	[5-10]	[5-10]	[5-10]	[10-15]	[10-15]	[10-15]	[15-20]	[15-20]	[15-20]	[15-20]	[15-20]	[15-20]	[10-15]	[5-10]	[5-10]	[5-10]	[5-10]	[5-10]	[5-10]	[15-20]	[15-20]	[15-20]	[20-25]	[15-20]	[15-20]
012450000	[1-5]	[1-5]	[1-5]	[1-5]	[1-5]	[1-5]	[1-5]	[1-5]	[5-10]	[5-10]	[5-10]	[5-10]	[5-10]	[5-10]	[5-10]	[1-5]	[1-5]	[1-5]	[1-5]	[1-5]	[1-5]	[1-5]	[1-5]	[1-5]	[1-5]	[1-5]	[1-5]	[5-10]	[5-10]	[5-10]	[1-5]	[1-5]	[1-5]	[1-5]	[1-5]	[1-5]	[1-5]	[1-5]	[1-5]	[1-5]	[1-5]	[1-5]	[1-5]	[1-5]	[1-5]	[1-5]	[1-5]	[1-5]	[1-5]
012460000	[1-5]	[5-10]	[5-10]	[10-15]	[15-20]	[15-20]	[20-25]	[20-25]	[20-25]	[15-20]	[15-20]	[10-15]	[10-15]	[5-10]	[5-10]	[1-5]	[1-5]	[1-5]	[5-10]	[1-5]	[5-10]	[5-10]	[5-10]	[5-10]	[1-5]	[5-10]	[1-5]	[1-5]	[1-5]	[1-5]	[1-5]	[1-5]	[1-5]	[1-5]	[1-5]	[5-10]	[5-10]	[5-10]	[15-20]	[15-20]	[10-15]	[10-15]	[10-15]	[10-15]	[15-20]	[10-15]	[5-10]	[10-15]	[10-15]
012470000	[20-25]	[30-Max]	[30-Max]	[30-Max]	[5-10]	[5-10]	[1-5]	[1-5]	[1-5]	[1-5]	[1-5]	[0-1]	[0-1]	[0-1]	[0-1]	[1-5]	[15-20]	[20-25]	[30-Max]	[30-Max]	[30-Max]	[30-Max]	[25-30]	[25-30]	[25-30]	[20-25]	[20-25]	[15-20]	[15-20]	[20-25]	[1-5]	[1-5]	[1-5]	[5-10]	[1-5]	[1-5]	[30-Max]	[30-Max]	[30-Max]	[30-Max]	[30-Max]	[30-Max]	[30-Max]	[0-1]	[0-1]	[0-1]	[0-1]	[0-1]	[0-1]
012480000	[1-5]	[1-5]	[1-5]	[1-5]	[5-10]	[5-10]	[5-10]	[5-10]	[5-10]	[5-10]	[5-10]	[10-15]	[5-10]	[5-10]	[5-10]	[5-10]	[5-10]	[5-10]	[5-10]	[5-10]	[5-10]	[5-10]	[5-10]	[10-15]	[10-15]	[5-10]	[5-10]	[10-15]	[10-15]	[5-10]	[5-10]	[5-10]	[5-10]	[5-10]	[1-5]	[1-5]	[1-5]	[1-5]	[1-5]	[1-5]	[1-5]	[1-5]	[1-5]	[1-5]	[1-5]	[1-5]	[1-5]	[1-5]	[1-5]
012490101	[1-5]	[1-5]	[1-5]	[5-10]	[10-15]	[10-15]	[10-15]	[10-15]	[10-15]	[15-20]	[10-15]	[5-10]	[5-10]	[5-10]	[5-10]	[5-10]	[1-5]	[5-10]	[5-10]	[5-10]	[5-10]	[5-10]	[5-10]	[10-15]	[10-15]	[10-15]	[10-15]	[10-15]	[10-15]	[10-15]	[5-10]	[5-10]	[5-10]	[1-5]	[5-10]	[5-10]	[5-10]	[5-10]	[5-10]	[5-10]	[5-10]	[1-5]	[1-5]	[1-5]	[5-10]	[5-10]	[5-10]	[5-10]	[5-10]
012490102	[1-5]	[1-5]	[1-5]	[1-5]	[1-5]	[1-5]	[1-5]	[1-5]	[5-10]	[5-10]	[5-10]	[5-10]	[5-10]	[5-10]	[5-10]	[5-10]	[5-10]	[10-15]	[10-15]	[10-15]	[10-15]	[10-15]	[10-15]	[10-15]	[10-15]	[5-10]	[5-10]	[5-10]	[5-10]	[5-10]	[5-10]	[5-10]	[5-10]	[1-5]	[5-10]	[5-10]	[1-5]	[1-5]	[5-10]	[5-10]	[5-10]	[5-10]	[5-10]	[5-10]	[5-10]	[5-10]	[5-10]	[10-15]	[10-15]
012490103	[1-5]	[1-5]	[1-5]	[1-5]	[5-10]	[5-10]	[5-10]	[5-10]	[5-10]	[10-15]	[10-15]	[10-15]	[5-10]	[5-10]	[5-10]	[5-10]	[1-5]	[1-5]	[5-10]	[5-10]	[5-10]	[5-10]	[10-15]	[10-15]	[10-15]	[10-15]	[10-15]	[10-15]	[10-15]	[10-15]	[5-10]	[10-15]	[10-15]	[10-15]	[10-15]	[10-15]	[10-15]	[10-15]	[5-10]	[5-10]	[5-10]	[5-10]	[5-10]	[1-5]	[1-5]	[1-5]	[1-5]	[1-5]	[1-5]
012500000	[1-5]	[1-5]	[1-5]	[1-5]	[1-5]	[1-5]	[1-5]	[1-5]	[1-5]	[1-5]	[1-5]	[1-5]	[5-10]	[5-10]	[5-10]	[10-15]	[10-15]	[15-20]	[15-20]	[10-15]	[15-20]	[20-25]	[15-20]	[15-20]	[20-25]	[20-25]	[20-25]	[20-25]	[10-15]	[10-15]	[10-15]	[10-15]	[10-15]	[10-15]	[5-10]	[5-10]	[5-10]	[1-5]	[0-1]	[0-1]	[0-1]	[0-1]	[0-1]	[1-5]	[1-5]	[1-5]	[1-5]	[1-5]	[1-5]
012520000	[0-1]	[0-1]	[0-1]	[0-1]	[0-1]	[0-1]	[0-1]	[0-1]	[0-1]	[0-1]	[0-1]	[1-5]	[0-1]	[0-1]	[0-1]	[0-1]	[0-1]	[0-1]	[0-1]	[0-1]	[0-1]	[0-1]	[0-1]	[0-1]	[0-1]	[0-1]	[0-1]	[0-1]	[0-1]	[0-1]	[0-1]	[0-1]	[0-1]	[0-1]	[0-1]	[0-1]	[0-1]	[0-1]	[0-1]	[0-1]	[0-1]	[0-1]	[0-1]	[0-1]	[0-1]	[0-1]	[0-1]	[0-1]	[0-1]
012540000	[1-5]	[1-5]	[1-5]	[1-5]	[1-5]	[1-5]	[1-5]	[1-5]	[5-10]	[1-5]	[1-5]	[1-5]	[1-5]	[1-5]	[1-5]	[1-5]	[5-10]	[5-10]	[5-10]	[5-10]	[5-10]	[5-10]	[5-10]	[5-10]	[5-10]	[5-10]	[5-10]	[10-15]	[5-10]	[5-10]	[5-10]	[5-10]	[5-10]	[10-15]	[5-10]	[5-10]	[5-10]	[5-10]	[5-10]	[1-5]	[1-5]	[1-5]	[1-5]	[1-5]	[1-5]	[1-5]	[1-5]	[5-10]	[5-10]
012550000	[0-1]	[0-1]	[0-1]	[0-1]	[0-1]	[0-1]	[0-1]	[0-1]	[0-1]	[5-10]	[5-10]	[5-10]	[5-10]	[5-10]	[5-10]	[5-10]	[0-1]	[0-1]	[0-1]	[0-1]	[0-1]	[0-1]	[0-1]	[0-1]	[0-1]	[0-1]	[0-1]	[0-1]	[0-1]	[0-1]	[0-1]	[0-1]	[0-1]	[0-1]	[0-1]	[0-1]	[0-1]	[0-1]	[0-1]	[0-1]	[0-1]	[0-1]	[0-1]	[0-1]	[0-1]	[0-1]	[0-1]	[0-1]	[0-1]
012570000	[1-5]	[1-5]	[1-5]	[1-5]	[1-5]	[1-5]	[1-5]	[1-5]	[15-20]	[30-Max]	[30-Max]	[30-Max]	[30-Max]	[30-Max]	[30-Max]	[30-Max]	[30-Max]	[20-25]	[25-30]	[20-25]	[15-20]	[15-20]	[20-25]	[15-20]	[20-25]	[20-25]	[20-25]	[20-25]	[20-25]	[1-5]	[1-5]	[1-5]	[1-5]	[1-5]	[1-5]	[1-5]	[1-5]	[1-5]	[1-5]	[1-5]	[1-5]	[1-5]	[1-5]	[1-5]	[1-5]	[5-10]	[1-5]	[1-5]	[1-5]
012580000	[1-5]	[1-5]	[5-10]	[5-10]	[5-10]	[5-10]	[5-10]	[5-10]	[5-10]	[1-5]	[0-1]	[0-1]	[1-5]	[1-5]	[1-5]	[1-5]	[1-5]	[5-10]	[10-15]	[10-15]	[10-15]	[10-15]	[15-20]	[10-15]	[5-10]	[5-10]	[5-10]	[10-15]	[10-15]	[5-10]	[10-15]	[10-15]	[10-15]	[10-15]	[5-10]	[5-10]	[1-5]	[0-1]	[0-1]	[0-1]	[0-1]	[0-1]	[0-1]	[0-1]	[0-1]	[0-1]	[0-1]	[0-1]	[0-1]
012590000	[1-5]	[5-10]	[10-15]	[20-25]	[20-25]	[20-25]	[20-25]	[20-25]	[20-25]	[20-25]	[10-15]	[1-5]	[1-5]	[1-5]	[1-5]	[1-5]	[1-5]	[1-5]	[1-5]	[10-15]	[15-20]	[15-20]	[20-25]	[15-20]	[20-25]	[15-20]	[5-10]	[5-10]	[5-10]	[1-5]	[5-10]	[5-10]	[5-10]	[10-15]	[10-15]	[10-15]	[10-15]	[5-10]	[5-10]	[5-10]	[10-15]	[10-15]	[5-10]	[10-15]	[10-15]	[20-25]	[20-25]	[15-20]	[15-20]
012600000	[0-1]	[0-1]	[0-1]	[0-1]	[30-Max]	[30-Max]	[30-Max]	[30-Max]	[30-Max]	[30-Max]	[30-Max]	[30-Max]	[30-Max]	[30-Max]	[30-Max]	[1-5]	[0-1]	[0-1]	[0-1]	[15-20]	[10-15]	[10-15]	[5-10]	[10-15]	[20-25]	[25-30]	[10-15]	[15-20]	[15-20]	[10-15]	[5-10]	[0-1]	[0-1]	[1-5]	[0-1]	[0-1]	[0-1]	[0-1]	[0-1]	[0-1]	[0-1]	[0-1]	[0-1]	[0-1]	[0-1]	[0-1]	[0-1]	[0-1]	[0-1]
012610000	[0-1]	[0-1]	[0-1]	[1-5]	[5-10]	[5-10]	[10-15]	[10-15]	[10-15]	[10-15]	[20-25]	[20-25]	[15-20]	[10-15]	[10-15]	[10-15]	[10-15]	[0-1]	[0-1]	[0-1]	[0-1]	[0-1]	[0-1]	[0-1]	[0-1]	[0-1]	[0-1]	[0-1]	[0-1]	[0-1]	[0-1]	[0-1]	[0-1]	[0-1]	[0-1]	[0-1]	[0-1]	[0-1]	[0-1]	[1-5]	[0-1]	[0-1]	[0-1]	[1-5]	[1-5]	[1-5]	[1-5]	[1-5]	[1-5]
012620101	[1-5]	[5-10]	[5-10]	[10-15]	[15-20]	[15-20]	[10-15]	[10-15]	[15-20]	[15-20]	[10-15]	[10-15]	[10-15]	[10-15]	[15-20]	[10-15]	[5-10]	[5-10]	[5-10]	[5-10]	[5-10]	[1-5]	[1-5]	[1-5]	[5-10]	[5-10]	[5-10]	[5-10]	[5-10]	[5-10]	[5-10]	[1-5]	[1-5]	[1-5]	[1-5]	[1-5]	[1-5]	[1-5]	[1-5]	[1-5]	[1-5]	[1-5]	[1-5]	[1-5]	[1-5]	[1-5]	[1-5]	[5-10]	[1-5]
012620102	[1-5]	[1-5]	[5-10]	[10-15]	[10-15]	[5-10]	[5-10]	[5-10]	[10-15]	[10-15]	[5-10]	[5-10]	[5-10]	[5-10]	[5-10]	[5-10]	[1-5]	[1-5]	[1-5]	[1-5]	[1-5]	[1-5]	[5-10]	[5-10]	[5-10]	[5-10]	[1-5]	[1-5]	[1-5]	[1-5]	[1-5]	[1-5]	[1-5]	[1-5]	[1-5]	[1-5]	[0-1]	[0-1]	[0-1]	[0-1]	[1-5]	[1-5]	[1-5]	[1-5]	[1-5]	[1-5]	[5-10]	[5-10]	[5-10]
012630000	[1-5]	[1-5]	[5-10]	[5-10]	[5-10]	[5-10]	[5-10]	[5-10]	[1-5]	[5-10]	[5-10]	[5-10]	[5-10]	[10-15]	[10-15]	[10-15]	[10-15]	[10-15]	[10-15]	[5-10]	[5-10]	[5-10]	[5-10]	[10-15]	[5-10]	[5-10]	[10-15]	[10-15]	[10-15]	[10-15]	[10-15]	[10-15]	[10-15]	[5-10]	[5-10]	[5-10]	[5-10]	[5-10]	[10-15]	[10-15]	[15-20]	[10-15]	[10-15]	[10-15]	[10-15]	[10-15]	[5-10]	[1-5]	[1-5]
012640000	[0-1]	[1-5]	[5-10]	[5-10]	[5-10]	[5-10]	[5-10]	[5-10]	[10-15]	[10-15]	[10-15]	[10-15]	[10-15]	[15-20]	[10-15]	[10-15]	[10-15]	[10-15]	[10-15]	[5-10]	[1-5]	[1-5]	[0-1]	[1-5]	[1-5]	[5-10]	[10-15]	[5-10]	[5-10]	[5-10]	[5-10]	[5-10]	[1-5]	[5-10]	[5-10]	[5-10]	[5-10]	[1-5]	[5-10]	[5-10]	[5-10]	[5-10]	[5-10]	[5-10]	[5-10]	[5-10]	[5-10]	[5-10]	[5-10]
012650000	[5-10]	[10-15]	[10-15]	[5-10]	[5-10]	[15-20]	[10-15]	[10-15]	[15-20]	[10-15]	[10-15]	[15-20]	[10-15]	[15-20]	[15-20]	[15-20]	[15-20]	[15-20]	[15-20]	[20-25]	[15-20]	[15-20]	[10-15]	[10-15]	[5-10]	[5-10]	[5-10]	[5-10]	[5-10]	[10-15]	[20-25]	[20-25]	[20-25]	[15-20]	[15-20]	[10-15]	[10-15]	[1-5]	[1-5]	[5-10]	[5-10]	[5-10]	[5-10]	[5-10]	[10-15]	[15-20]	[15-20]	[10-15]	[10-15]
012660000	[0-1]	[0-1]	[1-5]	[1-5]	[5-10]	[5-10]	[5-10]	[5-10]	[5-10]	[5-10]	[5-10]	[1-5]	[1-5]	[1-5]	[1-5]	[1-5]	[1-5]	[1-5]	[5-10]	[15-20]	[15-20]	[15-20]	[20-25]	[15-20]	[20-25]	[15-20]	[15-20]	[15-20]	[15-20]	[10-15]	[15-20]	[15-20]	[25-30]	[20-25]	[20-25]	[20-25]	[25-30]	[25-30]	[25-30]	[30-Max]	[30-Max]	[30-Max]	[30-Max]	[20-25]	[20-25]	[15-20]	[10-15]	[5-10]	[5-10]
012670000	[10-15]	[1-5]	[1-5]	[0-1]	[0-1]	[0-1]	[5-10]	[5-10]	[5-10]	[5-10]	[5-10]	[5-10]	[5-10]	[0-1]	[0-1]	[0-1]	[0-1]	[0-1]	[0-1]	[0-1]	[0-1]	[10-15]	[5-10]	[15-20]	[15-20]	[15-20]	[10-15]	[15-20]	[5-10]	[10-15]	[10-15]	[10-15]	[10-15]	[10-15]	[10-15]	[10-15]	[5-10]	[0-1]	[0-1]	[0-1]	[0-1]	[0-1]	[0-1]	[0-1]	[0-1]	[0-1]	[0-1]	[0-1]	[0-1]
012680000	[0-1]	[0-1]	[0-1]	[0-1]	[1-5]	[0-1]	[0-1]	[0-1]	[0-1]	[0-1]	[0-1]	[0-1]	[0-1]	[0-1]	[0-1]	[0-1]	[0-1]	[0-1]	[0-1]	[0-1]	[0-1]	[0-1]	[0-1]	[0-1]	[0-1]	[0-1]	[0-1]	[0-1]	[10-15]	[10-15]	[5-10]	[10-15]	[10-15]	[10-15]	[15-20]	[1-5]	[1-5]	[1-5]	[1-5]	[1-5]	[1-5]	[1-5]	[1-5]	[15-20]	[30-Max]	[30-Max]	[30-Max]	[30-Max]	[30-Max]
012690000	[5-10]	[10-15]	[10-15]	[10-15]	[10-15]	[15-20]	[15-20]	[10-15]	[5-10]	[10-15]	[10-15]	[10-15]	[5-10]	[10-15]	[10-15]	[15-20]	[10-15]	[10-15]	[10-15]	[5-10]	[1-5]	[1-5]	[10-15]	[5-10]	[5-10]	[5-10]	[10-15]	[15-20]	[10-15]	[5-10]	[5-10]	[5-10]	[5-10]	[1-5]	[1-5]	[1-5]	[5-10]	[1-5]	[1-5]	[5-10]	[5-10]	[5-10]	[5-10]	[5-10]	[5-10]	[10-15]	[5-10]	[5-10]	[10-15]
012720000	[1-5]	[5-10]	[10-15]	[10-15]	[10-15]	[10-15]	[10-15]	[10-15]	[1-5]	[1-5]	[1-5]	[5-10]	[5-10]	[1-5]	[1-5]	[0-1]	[0-1]	[0-1]	[0-1]	[1-5]	[1-5]	[1-5]	[1-5]	[1-5]	[1-5]	[5-10]	[5-10]	[5-10]	[5-10]	[10-15]	[5-10]	[5-10]	[10-15]	[5-10]	[5-10]	[5-10]	[1-5]	[5-10]	[5-10]	[1-5]	[1-5]	[1-5]	[1-5]	[5-10]	[1-5]	[1-5]	[1-5]	[1-5]	[1-5]
012730000	[10-15]	[10-15]	[10-15]	[10-15]	[10-15]	[5-10]	[5-10]	[10-15]	[10-15]	[10-15]	[10-15]	[10-15]	[10-15]	[15-20]	[1-5]	[1-5]	[1-5]	[5-10]	[5-10]	[5-10]	[5-10]	[10-15]	[10-15]	[10-15]	[10-15]	[10-15]	[5-10]	[5-10]	[1-5]	[1-5]	[1-5]	[1-5]	[1-5]	[1-5]	[1-5]	[1-5]	[1-5]	[1-5]	[1-5]	[1-5]	[1-5]	[1-5]	[1-5]	[5-10]	[5-10]	[5-10]	[5-10]	[5-10]	[5-10]
012740000	[1-5]	[1-5]	[1-5]	[1-5]	[1-5]	[5-10]	[1-5]	[0-1]	[0-1]	[0-1]	[0-1]	[0-1]	[0-1]	[0-1]	[0-1]	[1-5]	[20-25]	[20-25]	[20-25]	[30-Max]	[15-20]	[15-20]	[15-20]	[5-10]	[5-10]	[5-10]	[10-15]	[10-15]	[10-15]	[10-15]	[10-15]	[10-15]	[10-15]	[1-5]	[5-10]	[10-15]	[10-15]	[10-15]	[10-15]	[15-20]	[25-30]	[25-30]	[20-25]	[25-30]	[30-Max]	[30-Max]	[30-Max]	[30-Max]	[25-30]
012750000	[1-5]	[1-5]	[1-5]	[1-5]	[1-5]	[1-5]	[1-5]	[1-5]	[5-10]	[10-15]	[10-15]	[10-15]	[10-15]	[5-10]	[5-10]	[5-10]	[1-5]	[5-10]	[5-10]	[5-10]	[5-10]	[5-10]	[5-10]	[5-10]	[5-10]	[5-10]	[5-10]	[5-10]	[5-10]	[5-10]	[5-10]	[5-10]	[1-5]	[1-5]	[1-5]	[1-5]	[1-5]	[1-5]	[1-5]	[5-10]	[5-10]	[5-10]	[5-10]	[5-10]	[1-5]	[1-5]	[1-5]	[1-5]	[1-5]
012760000	[0-1]	[1-5]	[1-5]	[5-10]	[5-10]	[5-10]	[5-10]	[5-10]	[5-10]	[1-5]	[5-10]	[10-15]	[10-15]	[10-15]	[10-15]	[15-20]	[15-20]	[10-15]	[10-15]	[10-15]	[10-15]	[10-15]	[1-5]	[1-5]	[1-5]	[1-5]	[1-5]	[5-10]	[5-10]	[10-15]	[10-15]	[10-15]	[10-15]	[5-10]	[5-10]	[5-10]	[1-5]	[0-1]	[0-1]	[0-1]	[0-1]	[0-1]	[0-1]	[1-5]	[5-10]	[5-10]	[10-15]	[5-10]	[10-15]
012770000	[0-1]	[0-1]	[0-1]	[0-1]	[0-1]	[0-1]	[0-1]	[0-1]	[0-1]	[0-1]	[1-5]	[1-5]	[0-1]	[0-1]	[0-1]	[0-1]	[0-1]	[0-1]	[0-1]	[0-1]	[0-1]	[0-1]	[0-1]	[0-1]	[0-1]	[0-1]	[0-1]	[0-1]	[0-1]	[0-1]	[0-1]	[0-1]	[0-1]	[0-1]	[0-1]	[0-1]	[0-1]	[0-1]	[0-1]	[0-1]	[0-1]	[0-1]	[0-1]	[0-1]	[0-1]	[0-1]	[0-1]	[0-1]	[0-1]
012790000	[0-1]	[0-1]	[0-1]	[0-1]	[0-1]	[0-1]	[0-1]	[0-1]	[0-1]	[0-1]	[1-5]	[1-5]	[1-5]	[1-5]	[1-5]	[1-5]	[1-5]	[1-5]	[0-1]	[0-1]	[0-1]	[0-1]	[0-1]	[1-5]	[0-1]	[0-1]	[0-1]	[0-1]	[0-1]	[0-1]	[0-1]	[0-1]	[0-1]	[0-1]	[0-1]	[0-1]	[0-1]	[0-1]	[0-1]	[0-1]	[0-1]	[0-1]	[0-1]	[0-1]	[0-1]	[0-1]	[0-1]	[0-1]	[0-1]
012800000	[0-1]	[0-1]	[0-1]	[0-1]	[0-1]	[0-1]	[0-1]	[0-1]	[0-1]	[0-1]	[0-1]	[0-1]	[0-1]	[0-1]	[0-1]	[30-Max]	[30-Max]	[30-Max]	[25-30]	[25-30]	[25-30]	[25-30]	[1-5]	[1-5]	[1-5]	[1-5]	[1-5]	[1-5]	[1-5]	[0-1]	[0-1]	[0-1]	[0-1]	[1-5]	[1-5]	[1-5]	[1-5]	[1-5]	[1-5]	[1-5]	[1-5]	[1-5]	[1-5]	[0-1]	[0-1]	[0-1]	[0-1]	[0-1]	[10-15]
012810000	[5-10]	[5-10]	[5-10]	[10-15]	[10-15]	[10-15]	[10-15]	[10-15]	[10-15]	[5-10]	[5-10]	[5-10]	[5-10]	[5-10]	[5-10]	[10-15]	[10-15]	[10-15]	[10-15]	[10-15]	[15-20]	[15-20]	[15-20]	[10-15]	[15-20]	[15-20]	[15-20]	[10-15]	[10-15]	[5-10]	[5-10]	[5-10]	[5-10]	[5-10]	[5-10]	[5-10]	[5-10]	[5-10]	[5-10]	[1-5]	[1-5]	[1-5]	[1-5]	[1-5]	[1-5]	[1-5]	[1-5]	[1-5]	[1-5]
012820000	[0-1]	[0-1]	[0-1]	[0-1]	[0-1]	[0-1]	[0-1]	[0-1]	[1-5]	[1-5]	[1-5]	[1-5]	[1-5]	[0-1]	[0-1]	[0-1]	[0-1]	[0-1]	[0-1]	[0-1]	[0-1]	[0-1]	[0-1]	[1-5]	[1-5]	[1-5]	[1-5]	[1-5]	[1-5]	[1-5]	[1-5]	[1-5]	[1-5]	[1-5]	[1-5]	[1-5]	[1-5]	[1-5]	[1-5]	[1-5]	[1-5]	[0-1]	[1-5]	[1-5]	[15-20]	[30-Max]	[30-Max]	[30-Max]	[30-Max]
012830102	[1-5]	[1-5]	[1-5]	[1-5]	[1-5]	[1-5]	[1-5]	[1-5]	[1-5]	[5-10]	[5-10]	[5-10]	[1-5]	[1-5]	[5-10]	[5-10]	[1-5]	[5-10]	[5-10]	[10-15]	[10-15]	[5-10]	[5-10]	[10-15]	[10-15]	[10-15]	[5-10]	[25-30]	[25-30]	[25-30]	[15-20]	[15-20]	[15-20]	[15-20]	[5-10]	[5-10]	[1-5]	[5-10]	[5-10]	[5-10]	[10-15]	[10-15]	[15-20]	[20-25]	[20-25]	[20-25]	[20-25]	[15-20]	[20-25]
012830103	[1-5]	[1-5]	[1-5]	[1-5]	[1-5]	[1-5]	[1-5]	[1-5]	[1-5]	[1-5]	[1-5]	[1-5]	[1-5]	[1-5]	[5-10]	[5-10]	[5-10]	[5-10]	[5-10]	[5-10]	[5-10]	[1-5]	[5-10]	[1-5]	[1-5]	[1-5]	[1-5]	[5-10]	[10-15]	[5-10]	[10-15]	[10-15]	[15-20]	[20-25]	[15-20]	[5-10]	[5-10]	[10-15]	[10-15]	[10-15]	[10-15]	[15-20]	[15-20]	[15-20]	[20-25]	[15-20]	[15-20]	[15-20]	[10-15]
012830104	[0-1]	[0-1]	[0-1]	[1-5]	[1-5]	[5-10]	[5-10]	[10-15]	[10-15]	[5-10]	[5-10]	[5-10]	[1-5]	[0-1]	[0-1]	[1-5]	[1-5]	[1-5]	[1-5]	[1-5]	[5-10]	[5-10]	[5-10]	[5-10]	[5-10]	[5-10]	[5-10]	[10-15]	[10-15]	[5-10]	[5-10]	[10-15]	[10-15]	[5-10]	[5-10]	[5-10]	[5-10]	[1-5]	[1-5]	[1-5]	[5-10]	[5-10]	[5-10]	[10-15]	[10-15]	[15-20]	[15-20]	[10-15]	[10-15]
012830201	[5-10]	[10-15]	[10-15]	[15-20]	[15-20]	[15-20]	[20-25]	[20-25]	[25-30]	[25-30]	[25-30]	[25-30]	[25-30]	[30-Max]	[25-30]	[20-25]	[15-20]	[15-20]	[15-20]	[20-25]	[15-20]	[10-15]	[15-20]	[15-20]	[15-20]	[15-20]	[5-10]	[10-15]	[10-15]	[5-10]	[5-10]	[5-10]	[5-10]	[10-15]	[5-10]	[10-15]	[5-10]	[15-20]	[15-20]	[15-20]	[10-15]	[10-15]	[5-10]	[15-20]	[5-10]	[5-10]	[5-10]	[10-15]	[10-15]
012830202	[1-5]	[1-5]	[1-5]	[1-5]	[1-5]	[1-5]	[5-10]	[5-10]	[5-10]	[5-10]	[5-10]	[10-15]	[10-15]	[15-20]	[15-20]	[15-20]	[15-20]	[15-20]	[15-20]	[15-20]	[5-10]	[10-15]	[5-10]	[10-15]	[5-10]	[5-10]	[5-10]	[10-15]	[5-10]	[10-15]	[5-10]	[5-10]	[5-10]	[1-5]	[1-5]	[1-5]	[1-5]	[1-5]	[1-5]	[1-5]	[1-5]	[1-5]	[5-10]	[5-10]	[5-10]	[5-10]	[5-10]	[5-10]	[10-15]
012830203	[15-20]	[10-15]	[10-15]	[15-20]	[10-15]	[10-15]	[5-10]	[10-15]	[10-15]	[15-20]	[15-20]	[15-20]	[15-20]	[20-25]	[15-20]	[10-15]	[5-10]	[5-10]	[5-10]	[5-10]	[5-10]	[10-15]	[10-15]	[15-20]	[15-20]	[15-20]	[15-20]	[15-20]	[15-20]	[15-20]	[5-10]	[10-15]	[10-15]	[5-10]	[5-10]	[5-10]	[5-10]	[5-10]	[5-10]	[5-10]	[5-10]	[5-10]	[15-20]	[20-25]	[15-20]	[20-25]	[20-25]	[15-20]	[20-25]
012830301	[0-1]	[1-5]	[1-5]	[1-5]	[1-5]	[10-15]	[10-15]	[10-15]	[15-20]	[10-15]	[15-20]	[15-20]	[10-15]	[10-15]	[5-10]	[1-5]	[1-5]	[1-5]	[1-5]	[1-5]	[1-5]	[1-5]	[1-5]	[0-1]	[0-1]	[0-1]	[1-5]	[5-10]	[5-10]	[5-10]	[5-10]	[5-10]	[5-10]	[5-10]	[5-10]	[1-5]	[1-5]	[5-10]	[5-10]	[5-10]	[5-10]	[5-10]	[5-10]	[5-10]	[5-10]	[5-10]	[1-5]	[1-5]	[10-15]
012830302	[0-1]	[0-1]	[0-1]	[0-1]	[0-1]	[0-1]	[0-1]	[0-1]	[0-1]	[0-1]	[0-1]	[0-1]	[0-1]	[0-1]	[0-1]	[0-1]	[0-1]	[0-1]	[0-1]	[0-1]	[0-1]	[0-1]	[0-1]	[0-1]	[0-1]	[0-1]	[0-1]	[0-1]	[0-1]	[0-1]	[0-1]	[0-1]	[0-1]	[0-1]	[0-1]	[0-1]	[0-1]	[0-1]	[0-1]	[0-1]	[0-1]	[0-1]	[0-1]	[0-1]	[0-1]	[0-1]	[0-1]	[0-1]	[0-1]
012830303	[1-5]	[5-10]	[5-10]	[5-10]	[5-10]	[1-5]	[1-5]	[10-15]	[10-15]	[10-15]	[10-15]	[10-15]	[10-15]	[10-15]	[10-15]	[5-10]	[5-10]	[5-10]	[5-10]	[10-15]	[5-10]	[1-5]	[1-5]	[1-5]	[1-5]	[1-5]	[5-10]	[5-10]	[5-10]	[5-10]	[5-10]	[1-5]	[5-10]	[5-10]	[5-10]	[5-10]	[5-10]	[5-10]	[5-10]	[5-10]	[1-5]	[1-5]	[1-5]	[5-10]	[10-15]	[5-10]	[5-10]	[10-15]	[10-15]
012830304	[0-1]	[5-10]	[5-10]	[5-10]	[5-10]	[5-10]	[5-10]	[10-15]	[5-10]	[5-10]	[5-10]	[5-10]	[5-10]	[5-10]	[5-10]	[5-10]	[10-15]	[10-15]	[10-15]	[10-15]	[5-10]	[5-10]	[5-10]	[5-10]	[5-10]	[10-15]	[5-10]	[5-10]	[5-10]	[1-5]	[1-5]	[1-5]	[1-5]	[1-5]	[1-5]	[5-10]	[5-10]	[5-10]	[5-10]	[5-10]	[5-10]	[5-10]	[5-10]	[5-10]	[10-15]	[10-15]	[10-15]	[15-20]	[15-20]
012830305	[1-5]	[1-5]	[1-5]	[1-5]	[1-5]	[5-10]	[10-15]	[15-20]	[20-25]	[15-20]	[15-20]	[15-20]	[20-25]	[20-25]	[25-30]	[20-25]	[20-25]	[25-30]	[25-30]	[15-20]	[15-20]	[5-10]	[5-10]	[5-10]	[5-10]	[5-10]	[5-10]	[0-1]	[0-1]	[0-1]	[0-1]	[1-5]	[1-5]	[1-5]	[1-5]	[1-5]	[0-1]	[0-1]	[0-1]	[0-1]	[0-1]	[0-1]	[0-1]	[0-1]	[0-1]	[5-10]	[5-10]	[5-10]	[5-10]
012830306	[0-1]	[0-1]	[0-1]	[0-1]	[0-1]	[0-1]	[0-1]	[0-1]	[0-1]	[0-1]	[0-1]	[0-1]	[0-1]	[0-1]	[0-1]	[0-1]	[0-1]	[0-1]	[0-1]	[0-1]	[0-1]	[0-1]	[0-1]	[0-1]	[0-1]	[0-1]	[0-1]	[0-1]	[0-1]	[0-1]	[0-1]	[0-1]	[0-1]	[0-1]	[0-1]	[0-1]	[0-1]	[0-1]	[0-1]	[0-1]	[0-1]	[0-1]	[0-1]	[0-1]	[0-1]	[0-1]	[0-1]	[0-1]	[0-1]
012840000	[0-1]	[0-1]	[0-1]	[0-1]	[0-1]	[0-1]	[0-1]	[0-1]	[0-1]	[0-1]	[0-1]	[5-10]	[5-10]	[5-10]	[5-10]	[5-10]	[5-10]	[5-10]	[0-1]	[0-1]	[0-1]	[0-1]	[0-1]	[0-1]	[0-1]	[1-5]	[1-5]	[1-5]	[1-5]	[0-1]	[1-5]	[1-5]	[0-1]	[5-10]	[10-15]	[10-15]	[10-15]	[10-15]	[10-15]	[10-15]	[5-10]	[1-5]	[1-5]	[1-5]	[5-10]	[5-10]	[10-15]	[15-20]	[10-15]
012850000	[5-10]	[5-10]	[5-10]	[5-10]	[1-5]	[1-5]	[0-1]	[0-1]	[1-5]	[1-5]	[1-5]	[0-1]	[1-5]	[5-10]	[5-10]	[5-10]	[5-10]	[5-10]	[5-10]	[5-10]	[10-15]	[10-15]	[10-15]	[10-15]	[5-10]	[10-15]	[10-15]	[5-10]	[10-15]	[20-25]	[15-20]	[20-25]	[15-20]	[15-20]	[15-20]	[15-20]	[5-10]	[5-10]	[5-10]	[5-10]	[1-5]	[1-5]	[0-1]	[1-5]	[5-10]	[5-10]	[5-10]	[15-20]	[15-20]
012860000	[5-10]	[5-10]	[5-10]	[1-5]	[1-5]	[5-10]	[10-15]	[20-25]	[20-25]	[20-25]	[20-25]	[20-25]	[15-20]	[15-20]	[5-10]	[10-15]	[5-10]	[5-10]	[5-10]	[10-15]	[15-20]	[10-15]	[5-10]	[25-30]	[10-15]	[10-15]	[10-15]	[5-10]	[10-15]	[10-15]	[5-10]	[5-10]	[5-10]	[5-10]	[5-10]	[1-5]	[1-5]	[5-10]	[10-15]	[10-15]	[10-15]	[10-15]	[10-15]	[20-25]	[25-30]	[25-30]	[25-30]	[25-30]	[20-25]
012880000	[5-10]	[5-10]	[5-10]	[5-10]	[5-10]	[5-10]	[5-10]	[5-10]	[10-15]	[10-15]	[10-15]	[10-15]	[10-15]	[10-15]	[10-15]	[5-10]	[1-5]	[5-10]	[10-15]	[10-15]	[10-15]	[10-15]	[10-15]	[10-15]	[1-5]	[0-1]	[0-1]	[0-1]	[0-1]	[5-10]	[5-10]	[5-10]	[10-15]	[10-15]	[10-15]	[10-15]	[10-15]	[15-20]	[15-20]	[10-15]	[15-20]	[15-20]	[15-20]	[10-15]	[10-15]	[10-15]	[10-15]	[10-15]	[10-15]
012890101	[1-5]	[1-5]	[5-10]	[5-10]	[10-15]	[10-15]	[10-15]	[10-15]	[5-10]	[5-10]	[5-10]	[5-10]	[5-10]	[5-10]	[5-10]	[1-5]	[1-5]	[0-1]	[1-5]	[5-10]	[5-10]	[5-10]	[10-15]	[15-20]	[15-20]	[20-25]	[15-20]	[15-20]	[15-20]	[15-20]	[5-10]	[5-10]	[5-10]	[5-10]	[1-5]	[5-10]	[1-5]	[5-10]	[5-10]	[5-10]	[5-10]	[5-10]	[5-10]	[1-5]	[1-5]	[5-10]	[5-10]	[5-10]	[5-10]
012890102	[1-5]	[1-5]	[5-10]	[10-15]	[10-15]	[10-15]	[10-15]	[10-15]	[10-15]	[10-15]	[5-10]	[5-10]	[1-5]	[1-5]	[1-5]	[5-10]	[5-10]	[5-10]	[5-10]	[5-10]	[5-10]	[5-10]	[10-15]	[5-10]	[5-10]	[10-15]	[10-15]	[10-15]	[10-15]	[5-10]	[5-10]	[5-10]	[5-10]	[5-10]	[5-10]	[5-10]	[1-5]	[1-5]	[1-5]	[1-5]	[1-5]	[1-5]	[1-5]	[1-5]	[1-5]	[5-10]	[5-10]	[5-10]	[5-10]
012900000	[0-1]	[0-1]	[1-5]	[1-5]	[1-5]	[1-5]	[1-5]	[1-5]	[5-10]	[5-10]	[5-10]	[10-15]	[5-10]	[10-15]	[10-15]	[15-20]	[15-20]	[20-25]	[15-20]	[15-20]	[10-15]	[10-15]	[0-1]	[0-1]	[1-5]	[1-5]	[1-5]	[1-5]	[1-5]	[5-10]	[5-10]	[5-10]	[5-10]	[10-15]	[10-15]	[10-15]	[5-10]	[10-15]	[5-10]	[5-10]	[5-10]	[5-10]	[5-10]	[5-10]	[0-1]	[0-1]	[0-1]	[0-1]	[0-1]
012910000	[0-1]	[1-5]	[1-5]	[1-5]	[1-5]	[1-5]	[1-5]	[1-5]	[1-5]	[1-5]	[5-10]	[5-10]	[5-10]	[5-10]	[5-10]	[15-20]	[10-15]	[5-10]	[5-10]	[5-10]	[10-15]	[10-15]	[5-10]	[10-15]	[10-15]	[10-15]	[10-15]	[1-5]	[1-5]	[5-10]	[1-5]	[5-10]	[10-15]	[10-15]	[10-15]	[10-15]	[10-15]	[10-15]	[5-10]	[1-5]	[0-1]	[5-10]	[5-10]	[5-10]	[5-10]	[5-10]	[5-10]	[5-10]	[0-1]
012930000	[15-20]	[10-15]	[15-20]	[15-20]	[0-1]	[0-1]	[0-1]	[0-1]	[0-1]	[0-1]	[0-1]	[0-1]	[0-1]	[0-1]	[0-1]	[0-1]	[0-1]	[0-1]	[0-1]	[0-1]	[0-1]	[20-25]	[20-25]	[20-25]	[20-25]	[15-20]	[25-30]	[25-30]	[1-5]	[1-5]	[1-5]	[1-5]	[1-5]	[1-5]	[0-1]	[1-5]	[1-5]	[0-1]	[0-1]	[0-1]	[0-1]	[0-1]	[0-1]	[1-5]	[1-5]	[5-10]	[5-10]	[30-Max]	[25-30]
012940000	[0-1]	[1-5]	[1-5]	[0-1]	[0-1]	[0-1]	[5-10]	[15-20]	[10-15]	[10-15]	[10-15]	[10-15]	[10-15]	[5-10]	[0-1]	[0-1]	[0-1]	[0-1]	[0-1]	[1-5]	[15-20]	[20-25]	[20-25]	[20-25]	[20-25]	[20-25]	[15-20]	[10-15]	[1-5]	[1-5]	[1-5]	[1-5]	[1-5]	[5-10]	[1-5]	[5-10]	[5-10]	[5-10]	[5-10]	[10-15]	[5-10]	[5-10]	[1-5]	[1-5]	[1-5]	[0-1]	[5-10]	[5-10]	[10-15]
012950000	[0-1]	[0-1]	[0-1]	[0-1]	[0-1]	[0-1]	[0-1]	[0-1]	[0-1]	[0-1]	[0-1]	[0-1]	[0-1]	[0-1]	[0-1]	[5-10]	[5-10]	[5-10]	[5-10]	[5-10]	[10-15]	[10-15]	[5-10]	[10-15]	[5-10]	[10-15]	[15-20]	[10-15]	[10-15]	[10-15]	[10-15]	[15-20]	[15-20]	[10-15]	[0-1]	[0-1]	[0-1]	[0-1]	[0-1]	[0-1]	[0-1]	[0-1]	[0-1]	[1-5]	[15-20]	[10-15]	[5-10]	[5-10]	[5-10]
012960000	[0-1]	[0-1]	[0-1]	[0-1]	[0-1]	[0-1]	[0-1]	[0-1]	[0-1]	[0-1]	[0-1]	[0-1]	[0-1]	[0-1]	[0-1]	[10-15]	[10-15]	[10-15]	[15-20]	[20-25]	[20-25]	[20-25]	[1-5]	[5-10]	[1-5]	[5-10]	[5-10]	[1-5]	[1-5]	[1-5]	[1-5]	[5-10]	[1-5]	[1-5]	[1-5]	[1-5]	[20-25]	[15-20]	[20-25]	[20-25]	[25-30]	[25-30]	[30-Max]	[20-25]	[20-25]	[5-10]	[15-20]	[20-25]	[25-30]
012970000	[0-1]	[0-1]	[0-1]	[1-5]	[1-5]	[1-5]	[1-5]	[1-5]	[5-10]	[5-10]	[10-15]	[10-15]	[15-20]	[20-25]	[15-20]	[10-15]	[10-15]	[5-10]	[5-10]	[1-5]	[0-1]	[1-5]	[1-5]	[1-5]	[1-5]	[1-5]	[1-5]	[1-5]	[1-5]	[1-5]	[1-5]	[5-10]	[10-15]	[5-10]	[5-10]	[5-10]	[1-5]	[1-5]	[1-5]	[0-1]	[1-5]	[5-10]	[5-10]	[5-10]	[5-10]	[5-10]	[5-10]	[1-5]	[0-1]
012980000	[0-1]	[0-1]	[0-1]	[1-5]	[1-5]	[1-5]	[5-10]	[5-10]	[5-10]	[5-10]	[0-1]	[0-1]	[0-1]	[0-1]	[0-1]	[0-1]	[0-1]	[0-1]	[15-20]	[25-30]	[25-30]	[25-30]	[1-5]	[1-5]	[0-1]	[0-1]	[0-1]	[0-1]	[0-1]	[0-1]	[0-1]	[0-1]	[0-1]	[0-1]	[0-1]	[0-1]	[30-Max]	[15-20]	[15-20]	[15-20]	[15-20]	[15-20]	[15-20]	[0-1]	[0-1]	[0-1]	[0-1]	[0-1]	[0-1]
012990000	[0-1]	[1-5]	[1-5]	[5-10]	[5-10]	[5-10]	[5-10]	[5-10]	[0-1]	[0-1]	[0-1]	[0-1]	[0-1]	[0-1]	[0-1]	[1-5]	[1-5]	[0-1]	[1-5]	[10-15]	[10-15]	[10-15]	[5-10]	[15-20]	[15-20]	[10-15]	[20-25]	[15-20]	[15-20]	[15-20]	[10-15]	[15-20]	[15-20]	[5-10]	[10-15]	[10-15]	[15-20]	[10-15]	[5-10]	[5-10]	[0-1]	[0-1]	[0-1]	[0-1]	[0-1]	[0-1]	[0-1]	[0-1]	[0-1]
013010000	[1-5]	[1-5]	[5-10]	[5-10]	[10-15]	[10-15]	[5-10]	[10-15]	[5-10]	[5-10]	[5-10]	[5-10]	[5-10]	[5-10]	[5-10]	[5-10]	[1-5]	[1-5]	[1-5]	[1-5]	[1-5]	[1-5]	[0-1]	[1-5]	[1-5]	[1-5]	[5-10]	[5-10]	[5-10]	[5-10]	[5-10]	[5-10]	[5-10]	[5-10]	[5-10]	[5-10]	[5-10]	[5-10]	[10-15]	[5-10]	[5-10]	[5-10]	[5-10]	[5-10]	[1-5]	[5-10]	[5-10]	[5-10]	[5-10]
013020000	[0-1]	[0-1]	[0-1]	[0-1]	[0-1]	[0-1]	[20-25]	[20-25]	[15-20]	[15-20]	[15-20]	[15-20]	[20-25]	[0-1]	[0-1]	[0-1]	[0-1]	[0-1]	[0-1]	[0-1]	[0-1]	[0-1]	[0-1]	[0-1]	[0-1]	[1-5]	[0-1]	[0-1]	[0-1]	[1-5]	[1-5]	[1-5]	[0-1]	[0-1]	[0-1]	[0-1]	[0-1]	[0-1]	[0-1]	[0-1]	[0-1]	[1-5]	[10-15]	[10-15]	[10-15]	[10-15]	[10-15]	[0-1]	[0-1]
013030000	[1-5]	[0-1]	[0-1]	[5-10]	[5-10]	[5-10]	[5-10]	[5-10]	[10-15]	[5-10]	[1-5]	[1-5]	[1-5]	[5-10]	[1-5]	[5-10]	[5-10]	[10-15]	[10-15]	[15-20]	[15-20]	[15-20]	[10-15]	[15-20]	[10-15]	[10-15]	[5-10]	[5-10]	[5-10]	[5-10]	[5-10]	[5-10]	[5-10]	[5-10]	[5-10]	[5-10]	[10-15]	[5-10]	[5-10]	[5-10]	[10-15]	[10-15]	[10-15]	[10-15]	[10-15]	[5-10]	[5-10]	[5-10]	[5-10]
013040000	[10-15]	[10-15]	[10-15]	[5-10]	[5-10]	[5-10]	[10-15]	[10-15]	[15-20]	[15-20]	[20-25]	[20-25]	[15-20]	[10-15]	[5-10]	[5-10]	[5-10]	[1-5]	[1-5]	[1-5]	[5-10]	[5-10]	[5-10]	[5-10]	[5-10]	[5-10]	[10-15]	[5-10]	[10-15]	[10-15]	[5-10]	[5-10]	[5-10]	[5-10]	[5-10]	[5-10]	[5-10]	[5-10]	[5-10]	[5-10]	[1-5]	[1-5]	[1-5]	[1-5]	[1-5]	[1-5]	[1-5]	[5-10]	[5-10]
013050000	[1-5]	[0-1]	[0-1]	[0-1]	[1-5]	[1-5]	[1-5]	[1-5]	[1-5]	[1-5]	[5-10]	[1-5]	[1-5]	[5-10]	[5-10]	[5-10]	[5-10]	[1-5]	[1-5]	[1-5]	[0-1]	[0-1]	[1-5]	[5-10]	[5-10]	[5-10]	[5-10]	[5-10]	[5-10]	[10-15]	[10-15]	[20-25]	[20-25]	[20-25]	[20-25]	[20-25]	[20-25]	[25-30]	[20-25]	[20-25]	[20-25]	[20-25]	[20-25]	[15-20]	[10-15]	[10-15]	[10-15]	[10-15]	[10-15]
013060000	[5-10]	[5-10]	[5-10]	[5-10]	[5-10]	[5-10]	[5-10]	[5-10]	[10-15]	[10-15]	[10-15]	[10-15]	[10-15]	[10-15]	[10-15]	[5-10]	[1-5]	[1-5]	[1-5]	[5-10]	[1-5]	[1-5]	[1-5]	[1-5]	[1-5]	[1-5]	[1-5]	[5-10]	[5-10]	[5-10]	[5-10]	[5-10]	[5-10]	[5-10]	[5-10]	[5-10]	[5-10]	[1-5]	[1-5]	[1-5]	[1-5]	[1-5]	[1-5]	[1-5]	[1-5]	[1-5]	[5-10]	[10-15]	[10-15]
013070000	[1-5]	[1-5]	[1-5]	[0-1]	[0-1]	[0-1]	[0-1]	[0-1]	[0-1]	[0-1]	[5-10]	[5-10]	[5-10]	[5-10]	[5-10]	[5-10]	[5-10]	[0-1]	[0-1]	[25-30]	[20-25]	[20-25]	[15-20]	[20-25]	[25-30]	[20-25]	[1-5]	[1-5]	[5-10]	[5-10]	[5-10]	[5-10]	[5-10]	[5-10]	[10-15]	[5-10]	[5-10]	[5-10]	[1-5]	[1-5]	[1-5]	[0-1]	[1-5]	[1-5]	[1-5]	[1-5]	[1-5]	[10-15]	[10-15]
013080000	[5-10]	[5-10]	[0-1]	[0-1]	[5-10]	[5-10]	[10-15]	[10-15]	[10-15]	[15-20]	[10-15]	[5-10]	[5-10]	[10-15]	[10-15]	[5-10]	[5-10]	[5-10]	[5-10]	[10-15]	[5-10]	[5-10]	[5-10]	[5-10]	[10-15]	[10-15]	[1-5]	[1-5]	[1-5]	[1-5]	[0-1]	[0-1]	[0-1]	[0-1]	[0-1]	[0-1]	[5-10]	[15-20]	[5-10]	[5-10]	[5-10]	[5-10]	[5-10]	[1-5]	[1-5]	[5-10]	[10-15]	[15-20]	[15-20]
013090000	[1-5]	[5-10]	[1-5]	[1-5]	[1-5]	[1-5]	[1-5]	[1-5]	[1-5]	[1-5]	[1-5]	[1-5]	[1-5]	[5-10]	[5-10]	[1-5]	[1-5]	[1-5]	[1-5]	[1-5]	[1-5]	[1-5]	[1-5]	[1-5]	[1-5]	[5-10]	[1-5]	[1-5]	[1-5]	[1-5]	[1-5]	[1-5]	[1-5]	[1-5]	[1-5]	[1-5]	[1-5]	[1-5]	[1-5]	[1-5]	[1-5]	[1-5]	[1-5]	[0-1]	[0-1]	[1-5]	[1-5]	[1-5]	[1-5]
013100000	[0-1]	[0-1]	[0-1]	[0-1]	[0-1]	[0-1]	[0-1]	[0-1]	[0-1]	[0-1]	[0-1]	[0-1]	[0-1]	[0-1]	[0-1]	[0-1]	[0-1]	[0-1]	[0-1]	[0-1]	[0-1]	[0-1]	[0-1]	[0-1]	[0-1]	[0-1]	[0-1]	[0-1]	[0-1]	[0-1]	[0-1]	[0-1]	[0-1]	[0-1]	[0-1]	[0-1]	[0-1]	[0-1]	[10-15]	[10-15]	[10-15]	[10-15]	[30-Max]	[30-Max]	[30-Max]	[30-Max]	[30-Max]	[30-Max]	[30-Max]
013110000	[0-1]	[0-1]	[0-1]	[0-1]	[0-1]	[0-1]	[0-1]	[0-1]	[0-1]	[0-1]	[0-1]	[0-1]	[0-1]	[15-20]	[10-15]	[10-15]	[0-1]	[0-1]	[0-1]	[0-1]	[0-1]	[0-1]	[0-1]	[0-1]	[0-1]	[0-1]	[0-1]	[0-1]	[0-1]	[0-1]	[0-1]	[0-1]	[0-1]	[0-1]	[0-1]	[0-1]	[0-1]	[0-1]	[0-1]	[0-1]	[0-1]	[0-1]	[0-1]	[0-1]	[0-1]	[0-1]	[0-1]	[0-1]	[0-1]
013130000	[10-15]	[5-10]	[5-10]	[5-10]	[5-10]	[5-10]	[5-10]	[5-10]	[5-10]	[5-10]	[5-10]	[5-10]	[5-10]	[5-10]	[5-10]	[10-15]	[10-15]	[5-10]	[5-10]	[5-10]	[5-10]	[5-10]	[1-5]	[1-5]	[5-10]	[5-10]	[5-10]	[5-10]	[5-10]	[10-15]	[10-15]	[5-10]	[10-15]	[10-15]	[10-15]	[10-15]	[10-15]	[10-15]	[10-15]	[5-10]	[5-10]	[5-10]	[5-10]	[5-10]	[5-10]	[5-10]	[5-10]	[5-10]	[1-5]
013140000	[5-10]	[5-10]	[5-10]	[5-10]	[5-10]	[5-10]	[5-10]	[1-5]	[5-10]	[1-5]	[5-10]	[5-10]	[5-10]	[5-10]	[10-15]	[10-15]	[10-15]	[5-10]	[5-10]	[5-10]	[5-10]	[1-5]	[5-10]	[10-15]	[10-15]	[10-15]	[10-15]	[10-15]	[10-15]	[10-15]	[5-10]	[5-10]	[5-10]	[1-5]	[1-5]	[1-5]	[1-5]	[5-10]	[1-5]	[1-5]	[1-5]	[1-5]	[1-5]	[1-5]	[1-5]	[1-5]	[1-5]	[5-10]	[1-5]
013170000	[10-15]	[10-15]	[10-15]	[5-10]	[1-5]	[1-5]	[5-10]	[5-10]	[5-10]	[5-10]	[5-10]	[5-10]	[5-10]	[5-10]	[5-10]	[1-5]	[5-10]	[5-10]	[5-10]	[1-5]	[1-5]	[1-5]	[1-5]	[1-5]	[1-5]	[1-5]	[1-5]	[1-5]	[1-5]	[1-5]	[1-5]	[1-5]	[1-5]	[1-5]	[1-5]	[1-5]	[1-5]	[1-5]	[1-5]	[1-5]	[1-5]	[1-5]	[1-5]	[10-15]	[15-20]	[20-25]	[20-25]	[20-25]	[20-25]
013180000	[10-15]	[5-10]	[5-10]	[5-10]	[5-10]	[5-10]	[5-10]	[0-1]	[0-1]	[1-5]	[5-10]	[5-10]	[10-15]	[10-15]	[15-20]	[15-20]	[10-15]	[10-15]	[10-15]	[5-10]	[5-10]	[0-1]	[0-1]	[0-1]	[0-1]	[0-1]	[0-1]	[0-1]	[0-1]	[0-1]	[0-1]	[0-1]	[0-1]	[0-1]	[0-1]	[0-1]	[1-5]	[1-5]	[1-5]	[1-5]	[5-10]	[5-10]	[5-10]	[1-5]	[1-5]	[1-5]	[1-5]	[1-5]	[1-5]
013190000	[0-1]	[0-1]	[0-1]	[0-1]	[10-15]	[10-15]	[10-15]	[10-15]	[15-20]	[10-15]	[15-20]	[0-1]	[0-1]	[0-1]	[0-1]	[0-1]	[15-20]	[30-Max]	[30-Max]	[30-Max]	[30-Max]	[30-Max]	[30-Max]	[25-30]	[5-10]	[5-10]	[1-5]	[1-5]	[1-5]	[1-5]	[10-15]	[10-15]	[10-15]	[10-15]	[10-15]	[10-15]	[10-15]	[0-1]	[0-1]	[0-1]	[0-1]	[0-1]	[0-1]	[1-5]	[1-5]	[15-20]	[15-20]	[15-20]	[15-20]
013200000	[1-5]	[1-5]	[5-10]	[10-15]	[10-15]	[10-15]	[10-15]	[10-15]	[15-20]	[15-20]	[10-15]	[10-15]	[15-20]	[15-20]	[15-20]	[10-15]	[10-15]	[10-15]	[10-15]	[10-15]	[10-15]	[10-15]	[10-15]	[10-15]	[15-20]	[10-15]	[10-15]	[10-15]	[5-10]	[5-10]	[5-10]	[5-10]	[5-10]	[5-10]	[5-10]	[5-10]	[5-10]	[5-10]	[5-10]	[5-10]	[5-10]	[5-10]	[5-10]	[5-10]	[10-15]	[10-15]	[10-15]	[10-15]	[5-10]
013210000	[1-5]	[1-5]	[1-5]	[1-5]	[1-5]	[1-5]	[1-5]	[1-5]	[1-5]	[1-5]	[1-5]	[1-5]	[1-5]	[1-5]	[1-5]	[1-5]	[1-5]	[1-5]	[1-5]	[1-5]	[1-5]	[1-5]	[1-5]	[1-5]	[1-5]	[5-10]	[5-10]	[5-10]	[5-10]	[15-20]	[10-15]	[10-15]	[10-15]	[10-15]	[10-15]	[10-15]	[1-5]	[1-5]	[5-10]	[5-10]	[5-10]	[5-10]	[5-10]	[1-5]	[1-5]	[5-10]	[5-10]	[5-10]	[10-15]
013220000	[5-10]	[1-5]	[5-10]	[5-10]	[5-10]	[5-10]	[5-10]	[5-10]	[5-10]	[5-10]	[5-10]	[5-10]	[5-10]	[5-10]	[5-10]	[10-15]	[10-15]	[10-15]	[5-10]	[5-10]	[10-15]	[10-15]	[5-10]	[5-10]	[10-15]	[10-15]	[10-15]	[10-15]	[10-15]	[10-15]	[10-15]	[5-10]	[5-10]	[5-10]	[5-10]	[5-10]	[5-10]	[5-10]	[5-10]	[5-10]	[5-10]	[5-10]	[5-10]	[5-10]	[5-10]	[5-10]	[5-10]	[1-5]	[1-5]
013230000	[1-5]	[0-1]	[0-1]	[0-1]	[0-1]	[0-1]	[5-10]	[5-10]	[5-10]	[10-15]	[10-15]	[10-15]	[10-15]	[5-10]	[5-10]	[5-10]	[0-1]	[5-10]	[5-10]	[5-10]	[5-10]	[5-10]	[5-10]	[5-10]	[5-10]	[5-10]	[5-10]	[5-10]	[5-10]	[1-5]	[1-5]	[1-5]	[1-5]	[1-5]	[1-5]	[1-5]	[1-5]	[1-5]	[1-5]	[1-5]	[5-10]	[1-5]	[1-5]	[1-5]	[5-10]	[5-10]	[5-10]	[5-10]	[1-5]
013250000	[5-10]	[5-10]	[5-10]	[5-10]	[5-10]	[5-10]	[1-5]	[1-5]	[0-1]	[0-1]	[1-5]	[0-1]	[0-1]	[0-1]	[0-1]	[0-1]	[0-1]	[0-1]	[1-5]	[1-5]	[5-10]	[5-10]	[5-10]	[5-10]	[5-10]	[0-1]	[0-1]	[0-1]	[0-1]	[5-10]	[1-5]	[5-10]	[5-10]	[5-10]	[5-10]	[5-10]	[1-5]	[5-10]	[5-10]	[5-10]	[5-10]	[5-10]	[5-10]	[5-10]	[5-10]	[1-5]	[1-5]	[0-1]	[0-1]
013280000	[5-10]	[10-15]	[10-15]	[5-10]	[10-15]	[0-1]	[0-1]	[10-15]	[5-10]	[5-10]	[5-10]	[5-10]	[5-10]	[10-15]	[5-10]	[10-15]	[10-15]	[15-20]	[20-25]	[20-25]	[15-20]	[20-25]	[15-20]	[20-25]	[25-30]	[15-20]	[25-30]	[25-30]	[20-25]	[25-30]	[15-20]	[5-10]	[5-10]	[0-1]	[0-1]	[0-1]	[10-15]	[20-25]	[15-20]	[15-20]	[15-20]	[15-20]	[15-20]	[20-25]	[10-15]	[15-20]	[15-20]	[15-20]	[15-20]
013290000	[0-1]	[0-1]	[0-1]	[0-1]	[0-1]	[0-1]	[0-1]	[0-1]	[0-1]	[0-1]	[0-1]	[0-1]	[0-1]	[0-1]	[0-1]	[0-1]	[0-1]	[0-1]	[0-1]	[1-5]	[1-5]	[20-25]	[20-25]	[30-Max]	[30-Max]	[30-Max]	[30-Max]	[30-Max]	[15-20]	[30-Max]	[15-20]	[15-20]	[20-25]	[20-25]	[20-25]	[15-20]	[1-5]	[1-5]	[1-5]	[1-5]	[0-1]	[0-1]	[0-1]	[0-1]	[25-30]	[25-30]	[25-30]	[30-Max]	[30-Max]
013300000	[0-1]	[0-1]	[0-1]	[0-1]	[0-1]	[0-1]	[0-1]	[0-1]	[0-1]	[10-15]	[10-15]	[15-20]	[15-20]	[20-25]	[20-25]	[30-Max]	[0-1]	[0-1]	[0-1]	[0-1]	[0-1]	[0-1]	[0-1]	[0-1]	[0-1]	[0-1]	[0-1]	[0-1]	[0-1]	[0-1]	[0-1]	[0-1]	[0-1]	[0-1]	[0-1]	[0-1]	[0-1]	[0-1]	[0-1]	[0-1]	[0-1]	[0-1]	[0-1]	[0-1]	[0-1]	[0-1]	[0-1]	[0-1]	[0-1]
013310000	[0-1]	[0-1]	[0-1]	[0-1]	[0-1]	[0-1]	[0-1]	[0-1]	[0-1]	[0-1]	[0-1]	[0-1]	[0-1]	[0-1]	[0-1]	[0-1]	[1-5]	[1-5]	[1-5]	[1-5]	[1-5]	[1-5]	[1-5]	[1-5]	[1-5]	[1-5]	[0-1]	[0-1]	[0-1]	[0-1]	[0-1]	[0-1]	[0-1]	[0-1]	[1-5]	[1-5]	[5-10]	[1-5]	[1-5]	[1-5]	[5-10]	[1-5]	[1-5]	[1-5]	[1-5]	[1-5]	[1-5]	[0-1]	[0-1]
013320000	[0-1]	[0-1]	[0-1]	[0-1]	[0-1]	[0-1]	[0-1]	[0-1]	[5-10]	[5-10]	[5-10]	[5-10]	[5-10]	[10-15]	[10-15]	[20-25]	[25-30]	[25-30]	[25-30]	[20-25]	[20-25]	[20-25]	[10-15]	[15-20]	[10-15]	[10-15]	[10-15]	[10-15]	[10-15]	[10-15]	[5-10]	[5-10]	[10-15]	[10-15]	[10-15]	[10-15]	[5-10]	[5-10]	[5-10]	[1-5]	[1-5]	[1-5]	[1-5]	[1-5]	[1-5]	[1-5]	[1-5]	[1-5]	[1-5]
013330000	[1-5]	[1-5]	[0-1]	[0-1]	[0-1]	[0-1]	[1-5]	[1-5]	[1-5]	[1-5]	[1-5]	[1-5]	[1-5]	[1-5]	[1-5]	[1-5]	[5-10]	[5-10]	[5-10]	[5-10]	[5-10]	[5-10]	[10-15]	[5-10]	[5-10]	[5-10]	[5-10]	[5-10]	[5-10]	[5-10]	[5-10]	[5-10]	[1-5]	[1-5]	[1-5]	[1-5]	[5-10]	[5-10]	[5-10]	[5-10]	[5-10]	[5-10]	[5-10]	[5-10]	[1-5]	[1-5]	[1-5]	[1-5]	[5-10]
013340000	[5-10]	[10-15]	[5-10]	[10-15]	[5-10]	[5-10]	[5-10]	[5-10]	[1-5]	[1-5]	[1-5]	[1-5]	[1-5]	[5-10]	[5-10]	[5-10]	[15-20]	[15-20]	[10-15]	[10-15]	[5-10]	[5-10]	[5-10]	[1-5]	[1-5]	[1-5]	[1-5]	[1-5]	[1-5]	[1-5]	[1-5]	[0-1]	[1-5]	[5-10]	[5-10]	[5-10]	[10-15]	[5-10]	[5-10]	[5-10]	[1-5]	[1-5]	[1-5]	[5-10]	[5-10]	[5-10]	[10-15]	[10-15]	[15-20]
013350000	[0-1]	[0-1]	[0-1]	[1-5]	[1-5]	[1-5]	[1-5]	[1-5]	[1-5]	[1-5]	[1-5]	[1-5]	[1-5]	[1-5]	[1-5]	[1-5]	[1-5]	[1-5]	[1-5]	[1-5]	[1-5]	[1-5]	[1-5]	[1-5]	[1-5]	[1-5]	[1-5]	[1-5]	[1-5]	[5-10]	[1-5]	[1-5]	[1-5]	[0-1]	[0-1]	[0-1]	[0-1]	[0-1]	[10-15]	[5-10]	[5-10]	[5-10]	[5-10]	[5-10]	[10-15]	[5-10]	[10-15]	[10-15]	[10-15]
013360000	[0-1]	[0-1]	[1-5]	[1-5]	[1-5]	[1-5]	[1-5]	[1-5]	[1-5]	[1-5]	[5-10]	[10-15]	[10-15]	[10-15]	[10-15]	[15-20]	[30-Max]	[30-Max]	[20-25]	[15-20]	[15-20]	[15-20]	[15-20]	[5-10]	[5-10]	[5-10]	[10-15]	[10-15]	[10-15]	[5-10]	[5-10]	[10-15]	[10-15]	[10-15]	[5-10]	[5-10]	[10-15]	[10-15]	[5-10]	[1-5]	[1-5]	[1-5]	[1-5]	[1-5]	[1-5]	[1-5]	[1-5]	[1-5]	[1-5]
013370000	[10-15]	[10-15]	[5-10]	[1-5]	[0-1]	[0-1]	[1-5]	[5-10]	[10-15]	[10-15]	[10-15]	[15-20]	[10-15]	[10-15]	[5-10]	[1-5]	[1-5]	[1-5]	[0-1]	[0-1]	[0-1]	[0-1]	[1-5]	[1-5]	[1-5]	[1-5]	[1-5]	[0-1]	[0-1]	[1-5]	[5-10]	[5-10]	[5-10]	[5-10]	[5-10]	[5-10]	[5-10]	[1-5]	[5-10]	[10-15]	[10-15]	[10-15]	[10-15]	[10-15]	[15-20]	[10-15]	[10-15]	[10-15]	[5-10]
013380000	[15-20]	[25-30]	[25-30]	[30-Max]	[30-Max]	[25-30]	[25-30]	[20-25]	[5-10]	[10-15]	[5-10]	[5-10]	[10-15]	[10-15]	[10-15]	[15-20]	[10-15]	[15-20]	[5-10]	[0-1]	[0-1]	[0-1]	[0-1]	[0-1]	[0-1]	[0-1]	[10-15]	[10-15]	[5-10]	[20-25]	[15-20]	[20-25]	[20-25]	[20-25]	[20-25]	[25-30]	[15-20]	[25-30]	[20-25]	[15-20]	[10-15]	[15-20]	[10-15]	[10-15]	[1-5]	[5-10]	[5-10]	[5-10]	[5-10]
013390000	[1-5]	[0-1]	[0-1]	[0-1]	[0-1]	[0-1]	[1-5]	[1-5]	[5-10]	[5-10]	[5-10]	[5-10]	[5-10]	[5-10]	[5-10]	[1-5]	[0-1]	[0-1]	[0-1]	[1-5]	[15-20]	[15-20]	[20-25]	[20-25]	[20-25]	[20-25]	[15-20]	[15-20]	[10-15]	[10-15]	[5-10]	[5-10]	[5-10]	[5-10]	[5-10]	[5-10]	[5-10]	[5-10]	[5-10]	[5-10]	[5-10]	[5-10]	[1-5]	[1-5]	[1-5]	[1-5]	[1-5]	[1-5]	[1-5]
013420000	[0-1]	[0-1]	[1-5]	[1-5]	[1-5]	[1-5]	[1-5]	[1-5]	[1-5]	[1-5]	[15-20]	[25-30]	[20-25]	[15-20]	[15-20]	[20-25]	[20-25]	[5-10]	[15-20]	[25-30]	[30-Max]	[30-Max]	[25-30]	[25-30]	[25-30]	[15-20]	[25-30]	[30-Max]	[30-Max]	[25-30]	[20-25]	[20-25]	[20-25]	[15-20]	[5-10]	[5-10]	[10-15]	[15-20]	[5-10]	[15-20]	[15-20]	[15-20]	[15-20]	[15-20]	[25-30]	[30-Max]	[10-15]	[5-10]	[5-10]
013430000	[1-5]	[5-10]	[5-10]	[10-15]	[10-15]	[10-15]	[10-15]	[10-15]	[10-15]	[10-15]	[10-15]	[10-15]	[10-15]	[10-15]	[5-10]	[5-10]	[5-10]	[5-10]	[1-5]	[1-5]	[1-5]	[1-5]	[1-5]	[0-1]	[0-1]	[5-10]	[1-5]	[1-5]	[1-5]	[10-15]	[10-15]	[15-20]	[10-15]	[10-15]	[15-20]	[15-20]	[10-15]	[10-15]	[10-15]	[5-10]	[5-10]	[5-10]	[5-10]	[5-10]	[5-10]	[5-10]	[10-15]	[10-15]	[10-15]
013440000	[1-5]	[1-5]	[1-5]	[5-10]	[5-10]	[5-10]	[5-10]	[5-10]	[10-15]	[10-15]	[10-15]	[10-15]	[10-15]	[10-15]	[10-15]	[5-10]	[5-10]	[5-10]	[5-10]	[5-10]	[5-10]	[5-10]	[5-10]	[5-10]	[5-10]	[5-10]	[5-10]	[5-10]	[5-10]	[5-10]	[5-10]	[5-10]	[5-10]	[5-10]	[5-10]	[5-10]	[1-5]	[1-5]	[1-5]	[1-5]	[1-5]	[1-5]	[1-5]	[5-10]	[5-10]	[5-10]	[1-5]	[1-5]	[1-5]
013450000	[1-5]	[5-10]	[5-10]	[5-10]	[5-10]	[5-10]	[5-10]	[5-10]	[5-10]	[5-10]	[10-15]	[10-15]	[15-20]	[10-15]	[10-15]	[10-15]	[5-10]	[10-15]	[5-10]	[1-5]	[1-5]	[1-5]	[1-5]	[5-10]	[5-10]	[5-10]	[10-15]	[10-15]	[10-15]	[10-15]	[10-15]	[10-15]	[10-15]	[5-10]	[5-10]	[5-10]	[10-15]	[5-10]	[10-15]	[10-15]	[10-15]	[10-15]	[10-15]	[5-10]	[5-10]	[1-5]	[1-5]	[1-5]	[5-10]
013460000	[0-1]	[0-1]	[0-1]	[0-1]	[0-1]	[0-1]	[0-1]	[0-1]	[0-1]	[0-1]	[0-1]	[0-1]	[1-5]	[1-5]	[1-5]	[5-10]	[5-10]	[5-10]	[5-10]	[5-10]	[5-10]	[5-10]	[0-1]	[0-1]	[0-1]	[0-1]	[0-1]	[0-1]	[0-1]	[0-1]	[0-1]	[0-1]	[5-10]	[5-10]	[5-10]	[5-10]	[10-15]	[10-15]	[10-15]	[5-10]	[10-15]	[10-15]	[15-20]	[15-20]	[20-25]	[20-25]	[20-25]	[20-25]	[15-20]
013470000	[1-5]	[1-5]	[1-5]	[5-10]	[1-5]	[1-5]	[1-5]	[5-10]	[1-5]	[1-5]	[1-5]	[1-5]	[1-5]	[5-10]	[5-10]	[5-10]	[5-10]	[5-10]	[5-10]	[5-10]	[1-5]	[1-5]	[1-5]	[0-1]	[0-1]	[0-1]	[1-5]	[1-5]	[1-5]	[5-10]	[5-10]	[5-10]	[5-10]	[5-10]	[5-10]	[10-15]	[10-15]	[10-15]	[10-15]	[10-15]	[15-20]	[15-20]	[10-15]	[5-10]	[5-10]	[10-15]	[10-15]	[5-10]	[5-10]
013480000	[5-10]	[5-10]	[5-10]	[10-15]	[5-10]	[5-10]	[5-10]	[5-10]	[1-5]	[5-10]	[5-10]	[10-15]	[10-15]	[10-15]	[10-15]	[10-15]	[5-10]	[5-10]	[5-10]	[5-10]	[5-10]	[5-10]	[10-15]	[10-15]	[10-15]	[10-15]	[5-10]	[5-10]	[5-10]	[5-10]	[5-10]	[5-10]	[5-10]	[5-10]	[5-10]	[5-10]	[1-5]	[1-5]	[1-5]	[1-5]	[1-5]	[1-5]	[1-5]	[1-5]	[1-5]	[0-1]	[0-1]	[1-5]	[1-5]
013490000	[0-1]	[0-1]	[0-1]	[0-1]	[0-1]	[0-1]	[0-1]	[0-1]	[0-1]	[1-5]	[1-5]	[1-5]	[1-5]	[1-5]	[1-5]	[1-5]	[0-1]	[0-1]	[0-1]	[0-1]	[0-1]	[0-1]	[15-20]	[15-20]	[15-20]	[15-20]	[10-15]	[10-15]	[10-15]	[0-1]	[1-5]	[0-1]	[0-1]	[0-1]	[0-1]	[0-1]	[0-1]	[0-1]	[0-1]	[0-1]	[0-1]	[0-1]	[0-1]	[10-15]	[15-20]	[10-15]	[20-25]	[20-25]	[20-25]
013500000	[1-5]	[1-5]	[1-5]	[1-5]	[5-10]	[5-10]	[5-10]	[5-10]	[1-5]	[1-5]	[1-5]	[0-1]	[0-1]	[0-1]	[0-1]	[1-5]	[1-5]	[1-5]	[5-10]	[5-10]	[10-15]	[5-10]	[10-15]	[15-20]	[10-15]	[10-15]	[5-10]	[5-10]	[5-10]	[5-10]	[1-5]	[5-10]	[5-10]	[5-10]	[10-15]	[10-15]	[5-10]	[5-10]	[5-10]	[1-5]	[1-5]	[1-5]	[1-5]	[5-10]	[5-10]	[10-15]	[10-15]	[10-15]	[10-15]
013510000	[1-5]	[1-5]	[5-10]	[1-5]	[1-5]	[1-5]	[1-5]	[1-5]	[5-10]	[5-10]	[5-10]	[5-10]	[5-10]	[5-10]	[10-15]	[10-15]	[5-10]	[5-10]	[5-10]	[5-10]	[5-10]	[1-5]	[0-1]	[1-5]	[5-10]	[5-10]	[5-10]	[5-10]	[5-10]	[10-15]	[10-15]	[10-15]	[10-15]	[10-15]	[15-20]	[15-20]	[10-15]	[5-10]	[1-5]	[1-5]	[1-5]	[0-1]	[0-1]	[0-1]	[0-1]	[0-1]	[1-5]	[1-5]	[5-10]
013520000	[1-5]	[1-5]	[1-5]	[5-10]	[0-1]	[0-1]	[0-1]	[0-1]	[5-10]	[5-10]	[5-10]	[5-10]	[5-10]	[5-10]	[5-10]	[0-1]	[0-1]	[5-10]	[25-30]	[25-30]	[25-30]	[25-30]	[25-30]	[30-Max]	[20-25]	[5-10]	[15-20]	[20-25]	[20-25]	[20-25]	[15-20]	[20-25]	[20-25]	[15-20]	[20-25]	[20-25]	[20-25]	[20-25]	[15-20]	[20-25]	[15-20]	[1-5]	[1-5]	[0-1]	[0-1]	[0-1]	[0-1]	[0-1]	[0-1]
013530000	[1-5]	[1-5]	[1-5]	[1-5]	[1-5]	[1-5]	[1-5]	[1-5]	[5-10]	[5-10]	[5-10]	[1-5]	[1-5]	[1-5]	[5-10]	[5-10]	[1-5]	[1-5]	[1-5]	[1-5]	[1-5]	[0-1]	[0-1]	[0-1]	[1-5]	[1-5]	[5-10]	[5-10]	[5-10]	[10-15]	[10-15]	[10-15]	[10-15]	[10-15]	[5-10]	[10-15]	[5-10]	[5-10]	[5-10]	[5-10]	[5-10]	[5-10]	[1-5]	[1-5]	[1-5]	[1-5]	[5-10]	[1-5]	[1-5]
013540101	[10-15]	[10-15]	[5-10]	[10-15]	[10-15]	[10-15]	[5-10]	[5-10]	[5-10]	[5-10]	[5-10]	[5-10]	[5-10]	[5-10]	[5-10]	[1-5]	[5-10]	[5-10]	[5-10]	[5-10]	[5-10]	[5-10]	[5-10]	[5-10]	[10-15]	[15-20]	[10-15]	[10-15]	[10-15]	[10-15]	[10-15]	[5-10]	[5-10]	[5-10]	[5-10]	[5-10]	[5-10]	[5-10]	[10-15]	[10-15]	[10-15]	[10-15]	[10-15]	[10-15]	[10-15]	[5-10]	[5-10]	[1-5]	[1-5]
013540102	[10-15]	[10-15]	[10-15]	[25-30]	[20-25]	[20-25]	[15-20]	[15-20]	[15-20]	[10-15]	[5-10]	[10-15]	[10-15]	[10-15]	[10-15]	[10-15]	[15-20]	[15-20]	[10-15]	[10-15]	[10-15]	[5-10]	[5-10]	[5-10]	[5-10]	[5-10]	[5-10]	[5-10]	[5-10]	[10-15]	[10-15]	[5-10]	[5-10]	[5-10]	[5-10]	[5-10]	[5-10]	[1-5]	[1-5]	[1-5]	[1-5]	[1-5]	[1-5]	[1-5]	[5-10]	[5-10]	[1-5]	[5-10]	[5-10]
013540103	[5-10]	[5-10]	[1-5]	[1-5]	[1-5]	[1-5]	[1-5]	[1-5]	[1-5]	[0-1]	[1-5]	[1-5]	[5-10]	[10-15]	[10-15]	[10-15]	[10-15]	[5-10]	[5-10]	[5-10]	[1-5]	[1-5]	[1-5]	[1-5]	[5-10]	[5-10]	[1-5]	[1-5]	[5-10]	[1-5]	[1-5]	[1-5]	[1-5]	[5-10]	[5-10]	[5-10]	[5-10]	[5-10]	[5-10]	[10-15]	[5-10]	[5-10]	[5-10]	[5-10]	[5-10]	[5-10]	[1-5]	[1-5]	[1-5]
013550000	[0-1]	[0-1]	[0-1]	[1-5]	[1-5]	[1-5]	[1-5]	[1-5]	[0-1]	[1-5]	[1-5]	[1-5]	[1-5]	[5-10]	[5-10]	[5-10]	[5-10]	[5-10]	[5-10]	[1-5]	[1-5]	[1-5]	[30-Max]	[30-Max]	[30-Max]	[20-25]	[20-25]	[20-25]	[20-25]	[0-1]	[0-1]	[1-5]	[1-5]	[1-5]	[1-5]	[1-5]	[1-5]	[1-5]	[1-5]	[1-5]	[1-5]	[1-5]	[1-5]	[1-5]	[5-10]	[5-10]	[10-15]	[10-15]	[10-15]
013560000	[0-1]	[0-1]	[0-1]	[0-1]	[0-1]	[0-1]	[0-1]	[0-1]	[0-1]	[0-1]	[0-1]	[0-1]	[0-1]	[0-1]	[0-1]	[0-1]	[0-1]	[0-1]	[0-1]	[0-1]	[0-1]	[0-1]	[0-1]	[0-1]	[0-1]	[1-5]	[1-5]	[1-5]	[1-5]	[1-5]	[1-5]	[1-5]	[0-1]	[0-1]	[0-1]	[0-1]	[0-1]	[20-25]	[15-20]	[5-10]	[5-10]	[5-10]	[5-10]	[5-10]	[0-1]	[0-1]	[0-1]	[0-1]	[0-1]
013570000	[5-10]	[5-10]	[5-10]	[5-10]	[1-5]	[1-5]	[1-5]	[1-5]	[1-5]	[1-5]	[0-1]	[0-1]	[0-1]	[0-1]	[0-1]	[25-30]	[30-Max]	[25-30]	[30-Max]	[30-Max]	[30-Max]	[30-Max]	[30-Max]	[30-Max]	[30-Max]	[30-Max]	[30-Max]	[30-Max]	[30-Max]	[20-25]	[25-30]	[20-25]	[10-15]	[5-10]	[5-10]	[5-10]	[5-10]	[0-1]	[0-1]	[0-1]	[5-10]	[10-15]	[10-15]	[5-10]	[10-15]	[15-20]	[10-15]	[5-10]	[5-10]
013580000	[10-15]	[10-15]	[10-15]	[0-1]	[0-1]	[0-1]	[0-1]	[0-1]	[1-5]	[0-1]	[0-1]	[0-1]	[0-1]	[1-5]	[1-5]	[0-1]	[0-1]	[0-1]	[0-1]	[0-1]	[0-1]	[0-1]	[0-1]	[0-1]	[0-1]	[0-1]	[0-1]	[0-1]	[0-1]	[0-1]	[0-1]	[5-10]	[5-10]	[5-10]	[5-10]	[5-10]	[10-15]	[10-15]	[1-5]	[1-5]	[1-5]	[1-5]	[1-5]	[1-5]	[1-5]	[1-5]	[1-5]	[1-5]	[0-1]
013590000	[15-20]	[10-15]	[15-20]	[20-25]	[15-20]	[15-20]	[5-10]	[5-10]	[10-15]	[10-15]	[15-20]	[15-20]	[10-15]	[1-5]	[1-5]	[1-5]	[0-1]	[5-10]	[10-15]	[25-30]	[30-Max]	[30-Max]	[30-Max]	[30-Max]	[20-25]	[15-20]	[1-5]	[1-5]	[1-5]	[1-5]	[1-5]	[1-5]	[0-1]	[0-1]	[0-1]	[0-1]	[0-1]	[0-1]	[0-1]	[0-1]	[1-5]	[1-5]	[1-5]	[1-5]	[0-1]	[1-5]	[1-5]	[0-1]	[0-1]
013600000	[20-25]	[25-30]	[20-25]	[25-30]	[20-25]	[20-25]	[15-20]	[15-20]	[10-15]	[10-15]	[10-15]	[5-10]	[1-5]	[1-5]	[1-5]	[10-15]	[15-20]	[20-25]	[20-25]	[15-20]	[15-20]	[15-20]	[10-15]	[1-5]	[0-1]	[5-10]	[15-20]	[20-25]	[20-25]	[20-25]	[15-20]	[15-20]	[10-15]	[1-5]	[1-5]	[1-5]	[1-5]	[10-15]	[10-15]	[10-15]	[10-15]	[10-15]	[10-15]	[10-15]	[5-10]	[5-10]	[1-5]	[1-5]	[1-5]
013610000	[5-10]	[1-5]	[1-5]	[5-10]	[5-10]	[5-10]	[5-10]	[1-5]	[5-10]	[1-5]	[1-5]	[1-5]	[5-10]	[5-10]	[5-10]	[1-5]	[5-10]	[1-5]	[5-10]	[1-5]	[1-5]	[1-5]	[5-10]	[5-10]	[5-10]	[5-10]	[5-10]	[10-15]	[10-15]	[5-10]	[5-10]	[5-10]	[5-10]	[10-15]	[5-10]	[5-10]	[5-10]	[10-15]	[15-20]	[15-20]	[10-15]	[10-15]	[10-15]	[10-15]	[10-15]	[10-15]	[10-15]	[10-15]	[5-10]
013620000	[1-5]	[1-5]	[1-5]	[1-5]	[1-5]	[0-1]	[0-1]	[0-1]	[5-10]	[5-10]	[5-10]	[5-10]	[5-10]	[5-10]	[5-10]	[0-1]	[5-10]	[5-10]	[5-10]	[5-10]	[10-15]	[20-25]	[15-20]	[15-20]	[15-20]	[15-20]	[15-20]	[15-20]	[10-15]	[10-15]	[10-15]	[20-25]	[20-25]	[20-25]	[20-25]	[20-25]	[25-30]	[15-20]	[10-15]	[10-15]	[1-5]	[1-5]	[1-5]	[1-5]	[1-5]	[1-5]	[1-5]	[1-5]	[1-5]
013630000	[1-5]	[1-5]	[1-5]	[1-5]	[1-5]	[5-10]	[5-10]	[10-15]	[10-15]	[10-15]	[15-20]	[15-20]	[15-20]	[20-25]	[20-25]	[20-25]	[20-25]	[20-25]	[15-20]	[10-15]	[5-10]	[5-10]	[5-10]	[10-15]	[10-15]	[10-15]	[10-15]	[10-15]	[15-20]	[5-10]	[1-5]	[1-5]	[1-5]	[1-5]	[0-1]	[0-1]	[1-5]	[1-5]	[1-5]	[5-10]	[5-10]	[5-10]	[5-10]	[1-5]	[1-5]	[1-5]	[1-5]	[1-5]	[1-5]
013640000	[0-1]	[0-1]	[0-1]	[0-1]	[0-1]	[0-1]	[0-1]	[0-1]	[0-1]	[0-1]	[0-1]	[0-1]	[0-1]	[0-1]	[0-1]	[0-1]	[0-1]	[1-5]	[20-25]	[15-20]	[15-20]	[15-20]	[20-25]	[30-Max]	[25-30]	[10-15]	[20-25]	[20-25]	[20-25]	[30-Max]	[30-Max]	[30-Max]	[30-Max]	[30-Max]	[25-30]	[30-Max]	[15-20]	[10-15]	[5-10]	[5-10]	[5-10]	[5-10]	[5-10]	[5-10]	[5-10]	[1-5]	[1-5]	[1-5]	[1-5]
013650000	[0-1]	[0-1]	[1-5]	[5-10]	[5-10]	[5-10]	[5-10]	[5-10]	[5-10]	[10-15]	[10-15]	[10-15]	[5-10]	[10-15]	[10-15]	[10-15]	[5-10]	[1-5]	[1-5]	[1-5]	[0-1]	[0-1]	[5-10]	[5-10]	[5-10]	[1-5]	[1-5]	[1-5]	[1-5]	[5-10]	[5-10]	[5-10]	[5-10]	[5-10]	[5-10]	[5-10]	[1-5]	[5-10]	[5-10]	[1-5]	[5-10]	[5-10]	[5-10]	[5-10]	[1-5]	[1-5]	[5-10]	[1-5]	[1-5]
013660000	[1-5]	[1-5]	[1-5]	[1-5]	[5-10]	[5-10]	[5-10]	[5-10]	[0-1]	[0-1]	[1-5]	[1-5]	[1-5]	[1-5]	[1-5]	[0-1]	[1-5]	[0-1]	[0-1]	[0-1]	[0-1]	[0-1]	[0-1]	[0-1]	[0-1]	[0-1]	[1-5]	[1-5]	[1-5]	[5-10]	[5-10]	[5-10]	[5-10]	[5-10]	[10-15]	[10-15]	[5-10]	[5-10]	[10-15]	[10-15]	[15-20]	[10-15]	[10-15]	[10-15]	[10-15]	[5-10]	[5-10]	[1-5]	[1-5]
013670000	[1-5]	[1-5]	[5-10]	[1-5]	[1-5]	[1-5]	[1-5]	[5-10]	[1-5]	[0-1]	[0-1]	[5-10]	[5-10]	[5-10]	[5-10]	[5-10]	[5-10]	[5-10]	[1-5]	[10-15]	[10-15]	[10-15]	[20-25]	[20-25]	[20-25]	[25-30]	[30-Max]	[25-30]	[25-30]	[30-Max]	[30-Max]	[30-Max]	[30-Max]	[30-Max]	[30-Max]	[30-Max]	[30-Max]	[20-25]	[25-30]	[20-25]	[25-30]	[20-25]	[20-25]	[20-25]	[20-25]	[20-25]	[15-20]	[20-25]	[20-25]
013680000	[0-1]	[1-5]	[1-5]	[10-15]	[10-15]	[10-15]	[5-10]	[5-10]	[5-10]	[5-10]	[5-10]	[5-10]	[5-10]	[5-10]	[5-10]	[10-15]	[10-15]	[1-5]	[1-5]	[1-5]	[1-5]	[1-5]	[1-5]	[1-5]	[10-15]	[5-10]	[10-15]	[10-15]	[10-15]	[15-20]	[10-15]	[5-10]	[5-10]	[15-20]	[25-30]	[25-30]	[20-25]	[25-30]	[20-25]	[25-30]	[20-25]	[15-20]	[15-20]	[10-15]	[10-15]	[10-15]	[1-5]	[5-10]	[5-10]
013690000	[1-5]	[1-5]	[1-5]	[5-10]	[5-10]	[5-10]	[5-10]	[5-10]	[5-10]	[15-20]	[10-15]	[15-20]	[10-15]	[10-15]	[10-15]	[10-15]	[1-5]	[1-5]	[1-5]	[1-5]	[1-5]	[1-5]	[1-5]	[15-20]	[15-20]	[15-20]	[15-20]	[15-20]	[15-20]	[15-20]	[5-10]	[5-10]	[5-10]	[10-15]	[10-15]	[10-15]	[5-10]	[10-15]	[10-15]	[5-10]	[1-5]	[1-5]	[1-5]	[1-5]	[5-10]	[5-10]	[5-10]	[5-10]	[5-10]
013700000	[1-5]	[1-5]	[1-5]	[5-10]	[5-10]	[5-10]	[10-15]	[5-10]	[10-15]	[5-10]	[5-10]	[5-10]	[10-15]	[10-15]	[10-15]	[10-15]	[10-15]	[10-15]	[10-15]	[15-20]	[15-20]	[15-20]	[20-25]	[25-30]	[30-Max]	[25-30]	[25-30]	[25-30]	[25-30]	[20-25]	[25-30]	[20-25]	[15-20]	[15-20]	[15-20]	[15-20]	[10-15]	[10-15]	[5-10]	[10-15]	[10-15]	[10-15]	[10-15]	[10-15]	[10-15]	[15-20]	[15-20]	[10-15]	[5-10]
013710000	[0-1]	[0-1]	[0-1]	[1-5]	[1-5]	[1-5]	[1-5]	[1-5]	[5-10]	[10-15]	[10-15]	[10-15]	[10-15]	[10-15]	[10-15]	[10-15]	[1-5]	[5-10]	[5-10]	[1-5]	[1-5]	[1-5]	[5-10]	[10-15]	[10-15]	[10-15]	[5-10]	[5-10]	[5-10]	[5-10]	[5-10]	[1-5]	[1-5]	[1-5]	[1-5]	[1-5]	[1-5]	[0-1]	[0-1]	[1-5]	[1-5]	[1-5]	[1-5]	[1-5]	[1-5]	[5-10]	[5-10]	[10-15]	[10-15]
013720000	[5-10]	[0-1]	[0-1]	[0-1]	[0-1]	[0-1]	[0-1]	[0-1]	[0-1]	[0-1]	[0-1]	[0-1]	[0-1]	[20-25]	[20-25]	[15-20]	[20-25]	[20-25]	[20-25]	[25-30]	[1-5]	[1-5]	[1-5]	[1-5]	[1-5]	[1-5]	[10-15]	[15-20]	[10-15]	[10-15]	[10-15]	[10-15]	[10-15]	[1-5]	[10-15]	[10-15]	[10-15]	[10-15]	[10-15]	[10-15]	[10-15]	[5-10]	[0-1]	[0-1]	[0-1]	[0-1]	[0-1]	[0-1]	[10-15]
013730000	[0-1]	[1-5]	[1-5]	[5-10]	[5-10]	[15-20]	[15-20]	[15-20]	[15-20]	[15-20]	[10-15]	[10-15]	[5-10]	[10-15]	[10-15]	[10-15]	[5-10]	[5-10]	[5-10]	[1-5]	[0-1]	[0-1]	[0-1]	[5-10]	[1-5]	[5-10]	[10-15]	[10-15]	[10-15]	[10-15]	[5-10]	[5-10]	[15-20]	[20-25]	[20-25]	[15-20]	[20-25]	[15-20]	[15-20]	[10-15]	[1-5]	[1-5]	[10-15]	[5-10]	[10-15]	[15-20]	[15-20]	[10-15]	[10-15]
013740000	[1-5]	[5-10]	[10-15]	[15-20]	[20-25]	[15-20]	[20-25]	[20-25]	[5-10]	[0-1]	[0-1]	[0-1]	[1-5]	[1-5]	[1-5]	[1-5]	[1-5]	[1-5]	[10-15]	[5-10]	[5-10]	[5-10]	[10-15]	[5-10]	[10-15]	[5-10]	[5-10]	[5-10]	[5-10]	[15-20]	[15-20]	[15-20]	[15-20]	[15-20]	[15-20]	[10-15]	[1-5]	[5-10]	[1-5]	[5-10]	[1-5]	[5-10]	[5-10]	[5-10]	[5-10]	[10-15]	[5-10]	[5-10]	[1-5]
013750000	[5-10]	[10-15]	[15-20]	[20-25]	[20-25]	[15-20]	[15-20]	[15-20]	[1-5]	[1-5]	[1-5]	[1-5]	[1-5]	[1-5]	[1-5]	[1-5]	[1-5]	[1-5]	[1-5]	[1-5]	[1-5]	[1-5]	[0-1]	[1-5]	[10-15]	[10-15]	[5-10]	[10-15]	[10-15]	[10-15]	[5-10]	[1-5]	[1-5]	[1-5]	[1-5]	[1-5]	[1-5]	[1-5]	[1-5]	[1-5]	[5-10]	[5-10]	[5-10]	[5-10]	[10-15]	[10-15]	[10-15]	[5-10]	[5-10]
013760000	[1-5]	[1-5]	[1-5]	[1-5]	[5-10]	[5-10]	[5-10]	[5-10]	[5-10]	[10-15]	[5-10]	[5-10]	[5-10]	[5-10]	[1-5]	[1-5]	[1-5]	[5-10]	[10-15]	[10-15]	[10-15]	[10-15]	[10-15]	[10-15]	[10-15]	[5-10]	[5-10]	[5-10]	[5-10]	[5-10]	[5-10]	[1-5]	[1-5]	[1-5]	[1-5]	[1-5]	[1-5]	[1-5]	[1-5]	[5-10]	[1-5]	[1-5]	[1-5]	[1-5]	[1-5]	[1-5]	[5-10]	[5-10]	[5-10]
013780000	[0-1]	[0-1]	[0-1]	[1-5]	[1-5]	[1-5]	[1-5]	[1-5]	[1-5]	[5-10]	[1-5]	[5-10]	[5-10]	[1-5]	[1-5]	[1-5]	[5-10]	[5-10]	[1-5]	[1-5]	[1-5]	[1-5]	[5-10]	[5-10]	[5-10]	[5-10]	[5-10]	[10-15]	[10-15]	[5-10]	[1-5]	[1-5]	[5-10]	[5-10]	[5-10]	[5-10]	[5-10]	[10-15]	[15-20]	[10-15]	[10-15]	[10-15]	[10-15]	[10-15]	[5-10]	[5-10]	[5-10]	[1-5]	[5-10]
013790000	[1-5]	[5-10]	[5-10]	[1-5]	[1-5]	[0-1]	[0-1]	[0-1]	[5-10]	[15-20]	[15-20]	[15-20]	[10-15]	[10-15]	[10-15]	[5-10]	[0-1]	[0-1]	[0-1]	[1-5]	[0-1]	[0-1]	[0-1]	[0-1]	[0-1]	[0-1]	[5-10]	[5-10]	[5-10]	[1-5]	[1-5]	[1-5]	[1-5]	[0-1]	[0-1]	[0-1]	[0-1]	[0-1]	[0-1]	[0-1]	[0-1]	[0-1]	[0-1]	[0-1]	[0-1]	[0-1]	[0-1]	[0-1]	[0-1]
013800000	[1-5]	[5-10]	[1-5]	[1-5]	[0-1]	[0-1]	[0-1]	[0-1]	[0-1]	[0-1]	[0-1]	[0-1]	[0-1]	[0-1]	[0-1]	[0-1]	[1-5]	[1-5]	[1-5]	[1-5]	[1-5]	[1-5]	[10-15]	[10-15]	[5-10]	[5-10]	[10-15]	[15-20]	[15-20]	[10-15]	[10-15]	[10-15]	[10-15]	[5-10]	[1-5]	[1-5]	[1-5]	[1-5]	[1-5]	[1-5]	[1-5]	[1-5]	[1-5]	[0-1]	[1-5]	[15-20]	[15-20]	[20-25]	[20-25]
013810000	[0-1]	[0-1]	[0-1]	[0-1]	[5-10]	[5-10]	[5-10]	[5-10]	[5-10]	[5-10]	[10-15]	[10-15]	[5-10]	[5-10]	[5-10]	[5-10]	[5-10]	[1-5]	[5-10]	[10-15]	[10-15]	[10-15]	[15-20]	[15-20]	[25-30]	[15-20]	[10-15]	[10-15]	[10-15]	[5-10]	[5-10]	[1-5]	[1-5]	[1-5]	[5-10]	[5-10]	[5-10]	[5-10]	[1-5]	[1-5]	[1-5]	[5-10]	[5-10]	[5-10]	[1-5]	[1-5]	[1-5]	[1-5]	[0-1]
013820000	[0-1]	[0-1]	[0-1]	[0-1]	[0-1]	[0-1]	[0-1]	[0-1]	[0-1]	[0-1]	[0-1]	[0-1]	[0-1]	[0-1]	[0-1]	[1-5]	[0-1]	[1-5]	[1-5]	[0-1]	[0-1]	[0-1]	[0-1]	[1-5]	[1-5]	[1-5]	[1-5]	[1-5]	[5-10]	[1-5]	[1-5]	[10-15]	[5-10]	[5-10]	[5-10]	[5-10]	[5-10]	[10-15]	[5-10]	[5-10]	[5-10]	[5-10]	[5-10]	[10-15]	[15-20]	[0-1]	[0-1]	[0-1]	[0-1]
013830000	[1-5]	[1-5]	[1-5]	[1-5]	[1-5]	[1-5]	[1-5]	[1-5]	[5-10]	[5-10]	[5-10]	[10-15]	[10-15]	[10-15]	[10-15]	[10-15]	[10-15]	[10-15]	[5-10]	[5-10]	[1-5]	[1-5]	[1-5]	[1-5]	[1-5]	[1-5]	[1-5]	[1-5]	[1-5]	[1-5]	[1-5]	[1-5]	[1-5]	[0-1]	[0-1]	[0-1]	[0-1]	[0-1]	[1-5]	[1-5]	[1-5]	[1-5]	[1-5]	[1-5]	[1-5]	[1-5]	[5-10]	[5-10]	[1-5]
013840000	[5-10]	[5-10]	[5-10]	[5-10]	[5-10]	[5-10]	[5-10]	[5-10]	[10-15]	[5-10]	[1-5]	[5-10]	[1-5]	[5-10]	[5-10]	[1-5]	[5-10]	[1-5]	[5-10]	[5-10]	[5-10]	[5-10]	[5-10]	[5-10]	[5-10]	[10-15]	[10-15]	[10-15]	[10-15]	[10-15]	[10-15]	[10-15]	[10-15]	[5-10]	[1-5]	[1-5]	[5-10]	[1-5]	[1-5]	[1-5]	[1-5]	[1-5]	[1-5]	[0-1]	[0-1]	[0-1]	[0-1]	[1-5]	[1-5]
013850000	[0-1]	[1-5]	[1-5]	[5-10]	[5-10]	[5-10]	[10-15]	[10-15]	[10-15]	[10-15]	[5-10]	[5-10]	[5-10]	[1-5]	[1-5]	[1-5]	[1-5]	[1-5]	[1-5]	[1-5]	[1-5]	[1-5]	[0-1]	[1-5]	[1-5]	[1-5]	[10-15]	[10-15]	[10-15]	[10-15]	[10-15]	[10-15]	[5-10]	[5-10]	[5-10]	[5-10]	[5-10]	[5-10]	[5-10]	[1-5]	[1-5]	[1-5]	[1-5]	[1-5]	[1-5]	[1-5]	[5-10]	[5-10]	[5-10]
013860000	[1-5]	[1-5]	[1-5]	[5-10]	[10-15]	[10-15]	[10-15]	[10-15]	[10-15]	[10-15]	[5-10]	[0-1]	[0-1]	[0-1]	[0-1]	[0-1]	[1-5]	[5-10]	[5-10]	[5-10]	[15-20]	[15-20]	[20-25]	[20-25]	[15-20]	[25-30]	[15-20]	[5-10]	[5-10]	[5-10]	[5-10]	[10-15]	[5-10]	[5-10]	[5-10]	[5-10]	[1-5]	[1-5]	[0-1]	[1-5]	[1-5]	[1-5]	[1-5]	[1-5]	[1-5]	[1-5]	[0-1]	[0-1]	[0-1]
013870000	[0-1]	[0-1]	[0-1]	[0-1]	[0-1]	[0-1]	[1-5]	[1-5]	[1-5]	[1-5]	[1-5]	[10-15]	[5-10]	[5-10]	[5-10]	[5-10]	[5-10]	[5-10]	[5-10]	[1-5]	[1-5]	[1-5]	[0-1]	[0-1]	[0-1]	[0-1]	[0-1]	[0-1]	[0-1]	[0-1]	[20-25]	[20-25]	[30-Max]	[20-25]	[20-25]	[20-25]	[20-25]	[15-20]	[30-Max]	[15-20]	[25-30]	[25-30]	[25-30]	[25-30]	[30-Max]	[25-30]	[20-25]	[30-Max]	[30-Max]
013880000	[0-1]	[5-10]	[5-10]	[5-10]	[5-10]	[5-10]	[5-10]	[5-10]	[0-1]	[0-1]	[0-1]	[0-1]	[0-1]	[0-1]	[0-1]	[0-1]	[1-5]	[5-10]	[5-10]	[5-10]	[5-10]	[5-10]	[10-15]	[10-15]	[5-10]	[25-30]	[25-30]	[25-30]	[25-30]	[30-Max]	[30-Max]	[30-Max]	[25-30]	[25-30]	[25-30]	[25-30]	[15-20]	[15-20]	[10-15]	[10-15]	[10-15]	[10-15]	[10-15]	[5-10]	[15-20]	[15-20]	[20-25]	[15-20]	[20-25]
013890000	[1-5]	[0-1]	[1-5]	[0-1]	[0-1]	[0-1]	[0-1]	[0-1]	[0-1]	[0-1]	[0-1]	[1-5]	[1-5]	[1-5]	[1-5]	[5-10]	[5-10]	[5-10]	[5-10]	[5-10]	[5-10]	[5-10]	[1-5]	[10-15]	[10-15]	[10-15]	[15-20]	[20-25]	[20-25]	[20-25]	[25-30]	[25-30]	[20-25]	[15-20]	[10-15]	[10-15]	[5-10]	[1-5]	[1-5]	[1-5]	[1-5]	[1-5]	[1-5]	[5-10]	[5-10]	[10-15]	[15-20]	[20-25]	[20-25]
013900000	[5-10]	[5-10]	[10-15]	[5-10]	[5-10]	[5-10]	[10-15]	[10-15]	[10-15]	[5-10]	[10-15]	[5-10]	[5-10]	[1-5]	[1-5]	[1-5]	[5-10]	[1-5]	[5-10]	[5-10]	[5-10]	[5-10]	[0-1]	[0-1]	[0-1]	[0-1]	[5-10]	[5-10]	[5-10]	[10-15]	[10-15]	[10-15]	[10-15]	[5-10]	[5-10]	[5-10]	[5-10]	[5-10]	[5-10]	[5-10]	[5-10]	[5-10]	[5-10]	[10-15]	[10-15]	[10-15]	[10-15]	[10-15]	[10-15]
013910000	[0-1]	[0-1]	[0-1]	[0-1]	[0-1]	[0-1]	[0-1]	[0-1]	[0-1]	[0-1]	[0-1]	[0-1]	[0-1]	[0-1]	[0-1]	[0-1]	[10-15]	[10-15]	[20-25]	[20-25]	[25-30]	[25-30]	[20-25]	[5-10]	[1-5]	[20-25]	[20-25]	[15-20]	[15-20]	[15-20]	[10-15]	[10-15]	[1-5]	[1-5]	[1-5]	[1-5]	[1-5]	[1-5]	[1-5]	[1-5]	[1-5]	[1-5]	[1-5]	[5-10]	[5-10]	[5-10]	[10-15]	[5-10]	[10-15]
013920000	[10-15]	[20-25]	[20-25]	[20-25]	[20-25]	[25-30]	[20-25]	[15-20]	[5-10]	[15-20]	[20-25]	[20-25]	[20-25]	[20-25]	[15-20]	[25-30]	[15-20]	[15-20]	[15-20]	[15-20]	[15-20]	[10-15]	[5-10]	[1-5]	[1-5]	[1-5]	[0-1]	[0-1]	[0-1]	[0-1]	[0-1]	[5-10]	[5-10]	[5-10]	[5-10]	[5-10]	[5-10]	[5-10]	[0-1]	[1-5]	[5-10]	[5-10]	[5-10]	[5-10]	[1-5]	[1-5]	[1-5]	[1-5]	[1-5]
013930000	[10-15]	[15-20]	[15-20]	[30-Max]	[25-30]	[30-Max]	[15-20]	[15-20]	[15-20]	[10-15]	[1-5]	[1-5]	[1-5]	[1-5]	[1-5]	[0-1]	[0-1]	[0-1]	[0-1]	[0-1]	[0-1]	[0-1]	[0-1]	[0-1]	[10-15]	[10-15]	[15-20]	[15-20]	[15-20]	[10-15]	[15-20]	[1-5]	[1-5]	[0-1]	[0-1]	[0-1]	[0-1]	[0-1]	[1-5]	[0-1]	[1-5]	[1-5]	[1-5]	[5-10]	[10-15]	[10-15]	[15-20]	[25-30]	[30-Max]
013960000	[1-5]	[1-5]	[1-5]	[1-5]	[1-5]	[1-5]	[1-5]	[1-5]	[0-1]	[0-1]	[0-1]	[0-1]	[0-1]	[0-1]	[0-1]	[0-1]	[0-1]	[0-1]	[0-1]	[0-1]	[0-1]	[0-1]	[1-5]	[10-15]	[25-30]	[25-30]	[25-30]	[30-Max]	[30-Max]	[25-30]	[15-20]	[5-10]	[5-10]	[5-10]	[0-1]	[0-1]	[0-1]	[0-1]	[0-1]	[0-1]	[0-1]	[0-1]	[0-1]	[0-1]	[10-15]	[10-15]	[10-15]	[10-15]	[10-15]
013970000	[5-10]	[5-10]	[15-20]	[25-30]	[20-25]	[20-25]	[15-20]	[15-20]	[10-15]	[5-10]	[5-10]	[10-15]	[10-15]	[10-15]	[10-15]	[15-20]	[15-20]	[20-25]	[10-15]	[15-20]	[15-20]	[15-20]	[15-20]	[5-10]	[5-10]	[5-10]	[5-10]	[5-10]	[5-10]	[5-10]	[5-10]	[1-5]	[1-5]	[1-5]	[1-5]	[1-5]	[1-5]	[5-10]	[5-10]	[10-15]	[5-10]	[5-10]	[5-10]	[5-10]	[1-5]	[1-5]	[0-1]	[0-1]	[0-1]
013980000	[5-10]	[15-20]	[15-20]	[10-15]	[10-15]	[10-15]	[15-20]	[15-20]	[10-15]	[10-15]	[5-10]	[5-10]	[1-5]	[1-5]	[1-5]	[1-5]	[5-10]	[5-10]	[5-10]	[5-10]	[15-20]	[10-15]	[10-15]	[5-10]	[10-15]	[10-15]	[5-10]	[1-5]	[5-10]	[5-10]	[5-10]	[5-10]	[5-10]	[5-10]	[5-10]	[0-1]	[0-1]	[5-10]	[5-10]	[5-10]	[10-15]	[5-10]	[10-15]	[10-15]	[5-10]	[1-5]	[1-5]	[0-1]	[1-5]
013990000	[1-5]	[1-5]	[1-5]	[1-5]	[1-5]	[1-5]	[1-5]	[1-5]	[5-10]	[15-20]	[15-20]	[15-20]	[15-20]	[15-20]	[15-20]	[5-10]	[1-5]	[1-5]	[5-10]	[5-10]	[5-10]	[1-5]	[1-5]	[1-5]	[5-10]	[0-1]	[0-1]	[0-1]	[0-1]	[1-5]	[5-10]	[5-10]	[5-10]	[10-15]	[10-15]	[10-15]	[5-10]	[5-10]	[5-10]	[5-10]	[1-5]	[5-10]	[5-10]	[5-10]	[5-10]	[5-10]	[1-5]	[1-5]	[1-5]
014000000	[0-1]	[0-1]	[0-1]	[0-1]	[0-1]	[0-1]	[0-1]	[0-1]	[0-1]	[0-1]	[0-1]	[0-1]	[0-1]	[30-Max]	[30-Max]	[30-Max]	[30-Max]	[30-Max]	[30-Max]	[30-Max]	[0-1]	[0-1]	[0-1]	[0-1]	[0-1]	[0-1]	[0-1]	[0-1]	[0-1]	[30-Max]	[30-Max]	[30-Max]	[30-Max]	[20-25]	[20-25]	[20-25]	[0-1]	[20-25]	[20-25]	[15-20]	[20-25]	[20-25]	[20-25]	[25-30]	[30-Max]	[30-Max]	[30-Max]	[30-Max]	[30-Max]
014010000	[5-10]	[5-10]	[0-1]	[1-5]	[1-5]	[1-5]	[5-10]	[5-10]	[5-10]	[1-5]	[0-1]	[5-10]	[5-10]	[5-10]	[5-10]	[15-20]	[15-20]	[15-20]	[10-15]	[10-15]	[10-15]	[10-15]	[5-10]	[10-15]	[15-20]	[15-20]	[15-20]	[10-15]	[10-15]	[15-20]	[10-15]	[5-10]	[5-10]	[5-10]	[10-15]	[10-15]	[5-10]	[15-20]	[15-20]	[20-25]	[10-15]	[10-15]	[10-15]	[10-15]	[10-15]	[5-10]	[5-10]	[5-10]	[5-10]
014020000	[1-5]	[0-1]	[0-1]	[0-1]	[1-5]	[1-5]	[1-5]	[1-5]	[1-5]	[1-5]	[1-5]	[0-1]	[0-1]	[0-1]	[0-1]	[1-5]	[1-5]	[1-5]	[1-5]	[1-5]	[5-10]	[5-10]	[5-10]	[5-10]	[10-15]	[10-15]	[10-15]	[10-15]	[10-15]	[1-5]	[5-10]	[5-10]	[5-10]	[5-10]	[5-10]	[5-10]	[5-10]	[1-5]	[1-5]	[1-5]	[5-10]	[5-10]	[5-10]	[5-10]	[5-10]	[5-10]	[5-10]	[0-1]	[0-1]
014030000	[0-1]	[1-5]	[5-10]	[5-10]	[5-10]	[5-10]	[5-10]	[5-10]	[1-5]	[1-5]	[1-5]	[1-5]	[1-5]	[5-10]	[5-10]	[5-10]	[5-10]	[5-10]	[5-10]	[1-5]	[1-5]	[1-5]	[1-5]	[1-5]	[1-5]	[1-5]	[1-5]	[1-5]	[1-5]	[1-5]	[0-1]	[1-5]	[10-15]	[10-15]	[15-20]	[15-20]	[15-20]	[10-15]	[10-15]	[5-10]	[5-10]	[1-5]	[1-5]	[1-5]	[1-5]	[1-5]	[0-1]	[1-5]	[1-5]
014040000	[0-1]	[0-1]	[0-1]	[0-1]	[0-1]	[0-1]	[0-1]	[0-1]	[0-1]	[0-1]	[0-1]	[0-1]	[0-1]	[0-1]	[0-1]	[0-1]	[1-5]	[10-15]	[10-15]	[10-15]	[5-10]	[1-5]	[1-5]	[1-5]	[0-1]	[0-1]	[0-1]	[0-1]	[0-1]	[0-1]	[0-1]	[0-1]	[0-1]	[0-1]	[1-5]	[1-5]	[15-20]	[5-10]	[5-10]	[5-10]	[10-15]	[10-15]	[5-10]	[1-5]	[5-10]	[5-10]	[5-10]	[0-1]	[0-1]
014050000	[1-5]	[1-5]	[5-10]	[5-10]	[5-10]	[5-10]	[5-10]	[5-10]	[5-10]	[5-10]	[15-20]	[15-20]	[10-15]	[15-20]	[20-25]	[20-25]	[15-20]	[5-10]	[5-10]	[10-15]	[5-10]	[1-5]	[5-10]	[5-10]	[5-10]	[10-15]	[10-15]	[10-15]	[10-15]	[10-15]	[10-15]	[15-20]	[10-15]	[10-15]	[10-15]	[10-15]	[10-15]	[10-15]	[5-10]	[5-10]	[1-5]	[1-5]	[1-5]	[0-1]	[0-1]	[0-1]	[1-5]	[1-5]	[1-5]
014060000	[0-1]	[0-1]	[0-1]	[0-1]	[0-1]	[0-1]	[0-1]	[0-1]	[0-1]	[0-1]	[0-1]	[0-1]	[0-1]	[0-1]	[0-1]	[0-1]	[0-1]	[0-1]	[0-1]	[0-1]	[0-1]	[0-1]	[1-5]	[0-1]	[0-1]	[1-5]	[1-5]	[5-10]	[5-10]	[5-10]	[5-10]	[5-10]	[1-5]	[1-5]	[1-5]	[1-5]	[1-5]	[1-5]	[1-5]	[1-5]	[1-5]	[1-5]	[1-5]	[0-1]	[0-1]	[1-5]	[1-5]	[1-5]	[1-5]
014070000	[1-5]	[5-10]	[5-10]	[0-1]	[1-5]	[1-5]	[1-5]	[1-5]	[1-5]	[1-5]	[1-5]	[1-5]	[5-10]	[5-10]	[5-10]	[5-10]	[5-10]	[10-15]	[10-15]	[5-10]	[5-10]	[5-10]	[15-20]	[15-20]	[5-10]	[10-15]	[10-15]	[10-15]	[10-15]	[5-10]	[5-10]	[10-15]	[1-5]	[5-10]	[5-10]	[5-10]	[5-10]	[1-5]	[1-5]	[1-5]	[1-5]	[1-5]	[0-1]	[0-1]	[0-1]	[1-5]	[1-5]	[1-5]	[1-5]
014080000	[1-5]	[1-5]	[1-5]	[1-5]	[1-5]	[1-5]	[1-5]	[1-5]	[1-5]	[5-10]	[1-5]	[10-15]	[10-15]	[10-15]	[10-15]	[15-20]	[15-20]	[20-25]	[15-20]	[20-25]	[25-30]	[25-30]	[15-20]	[15-20]	[15-20]	[15-20]	[5-10]	[5-10]	[5-10]	[5-10]	[1-5]	[1-5]	[1-5]	[1-5]	[1-5]	[1-5]	[1-5]	[5-10]	[5-10]	[1-5]	[1-5]	[1-5]	[1-5]	[1-5]	[1-5]	[1-5]	[1-5]	[1-5]	[1-5]
014100000	[0-1]	[0-1]	[0-1]	[0-1]	[0-1]	[0-1]	[0-1]	[0-1]	[0-1]	[0-1]	[1-5]	[1-5]	[1-5]	[1-5]	[1-5]	[1-5]	[1-5]	[0-1]	[0-1]	[1-5]	[1-5]	[1-5]	[1-5]	[1-5]	[1-5]	[1-5]	[0-1]	[25-30]	[25-30]	[15-20]	[20-25]	[15-20]	[15-20]	[25-30]	[15-20]	[20-25]	[25-30]	[25-30]	[20-25]	[20-25]	[10-15]	[10-15]	[1-5]	[1-5]	[1-5]	[1-5]	[0-1]	[0-1]	[0-1]
014110000	[1-5]	[1-5]	[1-5]	[1-5]	[1-5]	[1-5]	[1-5]	[1-5]	[0-1]	[0-1]	[0-1]	[0-1]	[0-1]	[0-1]	[0-1]	[1-5]	[1-5]	[1-5]	[1-5]	[0-1]	[0-1]	[0-1]	[0-1]	[1-5]	[0-1]	[1-5]	[1-5]	[1-5]	[1-5]	[1-5]	[1-5]	[1-5]	[0-1]	[0-1]	[0-1]	[0-1]	[0-1]	[0-1]	[0-1]	[0-1]	[0-1]	[0-1]	[0-1]	[0-1]	[1-5]	[30-Max]	[15-20]	[10-15]	[10-15]
014120000	[0-1]	[0-1]	[0-1]	[0-1]	[0-1]	[0-1]	[0-1]	[0-1]	[0-1]	[0-1]	[0-1]	[0-1]	[1-5]	[1-5]	[1-5]	[0-1]	[0-1]	[0-1]	[0-1]	[0-1]	[0-1]	[0-1]	[0-1]	[5-10]	[5-10]	[5-10]	[5-10]	[5-10]	[5-10]	[25-30]	[15-20]	[20-25]	[20-25]	[15-20]	[15-20]	[15-20]	[0-1]	[0-1]	[1-5]	[1-5]	[10-15]	[10-15]	[10-15]	[5-10]	[5-10]	[5-10]	[5-10]	[0-1]	[0-1]
014150000	[0-1]	[0-1]	[0-1]	[0-1]	[0-1]	[0-1]	[0-1]	[0-1]	[0-1]	[0-1]	[0-1]	[0-1]	[0-1]	[0-1]	[0-1]	[0-1]	[5-10]	[5-10]	[5-10]	[5-10]	[5-10]	[5-10]	[10-15]	[1-5]	[0-1]	[1-5]	[0-1]	[0-1]	[0-1]	[0-1]	[1-5]	[1-5]	[1-5]	[1-5]	[1-5]	[1-5]	[1-5]	[0-1]	[0-1]	[0-1]	[0-1]	[0-1]	[10-15]	[15-20]	[20-25]	[20-25]	[20-25]	[15-20]	[15-20]
014160000	[1-5]	[1-5]	[5-10]	[1-5]	[1-5]	[1-5]	[1-5]	[1-5]	[5-10]	[5-10]	[10-15]	[10-15]	[10-15]	[10-15]	[10-15]	[20-25]	[10-15]	[30-Max]	[30-Max]	[30-Max]	[30-Max]	[30-Max]	[30-Max]	[25-30]	[15-20]	[5-10]	[5-10]	[5-10]	[5-10]	[5-10]	[5-10]	[5-10]	[5-10]	[5-10]	[5-10]	[5-10]	[5-10]	[5-10]	[1-5]	[1-5]	[1-5]	[1-5]	[1-5]	[0-1]	[0-1]	[0-1]	[5-10]	[5-10]	[5-10]
014180000	[0-1]	[0-1]	[1-5]	[1-5]	[5-10]	[5-10]	[5-10]	[5-10]	[5-10]	[1-5]	[1-5]	[5-10]	[1-5]	[1-5]	[1-5]	[1-5]	[1-5]	[1-5]	[1-5]	[1-5]	[1-5]	[1-5]	[1-5]	[1-5]	[1-5]	[1-5]	[5-10]	[5-10]	[5-10]	[5-10]	[5-10]	[10-15]	[5-10]	[5-10]	[5-10]	[5-10]	[0-1]	[0-1]	[0-1]	[0-1]	[0-1]	[0-1]	[0-1]	[0-1]	[0-1]	[0-1]	[0-1]	[0-1]	[0-1]
014190000	[10-15]	[10-15]	[5-10]	[10-15]	[5-10]	[5-10]	[5-10]	[5-10]	[5-10]	[5-10]	[1-5]	[5-10]	[1-5]	[1-5]	[1-5]	[1-5]	[1-5]	[5-10]	[10-15]	[10-15]	[10-15]	[10-15]	[10-15]	[10-15]	[10-15]	[10-15]	[5-10]	[5-10]	[5-10]	[5-10]	[10-15]	[5-10]	[5-10]	[5-10]	[5-10]	[5-10]	[10-15]	[10-15]	[5-10]	[5-10]	[5-10]	[5-10]	[5-10]	[5-10]	[5-10]	[5-10]	[5-10]	[5-10]	[5-10]
014200000	[5-10]	[10-15]	[5-10]	[10-15]	[5-10]	[5-10]	[5-10]	[5-10]	[5-10]	[5-10]	[1-5]	[1-5]	[1-5]	[1-5]	[5-10]	[10-15]	[15-20]	[15-20]	[15-20]	[20-25]	[25-30]	[20-25]	[20-25]	[20-25]	[20-25]	[15-20]	[15-20]	[10-15]	[10-15]	[5-10]	[5-10]	[5-10]	[1-5]	[5-10]	[5-10]	[5-10]	[5-10]	[1-5]	[1-5]	[5-10]	[1-5]	[1-5]	[1-5]	[1-5]	[1-5]	[1-5]	[1-5]	[10-15]	[10-15]
014210000	[0-1]	[0-1]	[0-1]	[0-1]	[0-1]	[0-1]	[0-1]	[0-1]	[0-1]	[0-1]	[0-1]	[5-10]	[5-10]	[25-30]	[25-30]	[15-20]	[15-20]	[20-25]	[15-20]	[15-20]	[1-5]	[1-5]	[1-5]	[1-5]	[0-1]	[0-1]	[0-1]	[0-1]	[0-1]	[0-1]	[0-1]	[0-1]	[5-10]	[10-15]	[10-15]	[10-15]	[10-15]	[5-10]	[1-5]	[0-1]	[0-1]	[0-1]	[0-1]	[0-1]	[0-1]	[0-1]	[0-1]	[0-1]	[0-1]
014220000	[1-5]	[1-5]	[1-5]	[1-5]	[1-5]	[1-5]	[1-5]	[1-5]	[1-5]	[1-5]	[1-5]	[1-5]	[5-10]	[5-10]	[5-10]	[5-10]	[10-15]	[10-15]	[10-15]	[5-10]	[5-10]	[5-10]	[5-10]	[1-5]	[1-5]	[5-10]	[5-10]	[5-10]	[5-10]	[5-10]	[5-10]	[5-10]	[1-5]	[10-15]	[10-15]	[10-15]	[5-10]	[10-15]	[10-15]	[10-15]	[5-10]	[5-10]	[5-10]	[5-10]	[1-5]	[1-5]	[1-5]	[1-5]	[1-5]
014230000	[15-20]	[20-25]	[20-25]	[20-25]	[10-15]	[5-10]	[1-5]	[1-5]	[5-10]	[1-5]	[1-5]	[0-1]	[1-5]	[1-5]	[1-5]	[1-5]	[1-5]	[1-5]	[1-5]	[0-1]	[0-1]	[1-5]	[1-5]	[1-5]	[1-5]	[5-10]	[1-5]	[5-10]	[1-5]	[1-5]	[1-5]	[10-15]	[10-15]	[10-15]	[10-15]	[15-20]	[15-20]	[10-15]	[5-10]	[5-10]	[5-10]	[5-10]	[0-1]	[1-5]	[1-5]	[1-5]	[1-5]	[1-5]	[1-5]
014240000	[0-1]	[0-1]	[1-5]	[1-5]	[5-10]	[5-10]	[5-10]	[5-10]	[5-10]	[5-10]	[5-10]	[1-5]	[1-5]	[1-5]	[1-5]	[1-5]	[1-5]	[1-5]	[0-1]	[0-1]	[0-1]	[0-1]	[0-1]	[1-5]	[1-5]	[1-5]	[1-5]	[1-5]	[1-5]	[0-1]	[0-1]	[0-1]	[0-1]	[1-5]	[1-5]	[1-5]	[1-5]	[5-10]	[5-10]	[5-10]	[1-5]	[1-5]	[1-5]	[1-5]	[0-1]	[1-5]	[1-5]	[1-5]	[5-10]
014250000	[1-5]	[0-1]	[0-1]	[0-1]	[0-1]	[0-1]	[0-1]	[0-1]	[0-1]	[0-1]	[0-1]	[0-1]	[0-1]	[25-30]	[25-30]	[20-25]	[20-25]	[10-15]	[10-15]	[15-20]	[1-5]	[1-5]	[1-5]	[1-5]	[1-5]	[1-5]	[1-5]	[1-5]	[1-5]	[10-15]	[15-20]	[15-20]	[10-15]	[5-10]	[5-10]	[5-10]	[1-5]	[1-5]	[1-5]	[0-1]	[0-1]	[0-1]	[0-1]	[0-1]	[0-1]	[0-1]	[0-1]	[0-1]	[0-1]
014260000	[1-5]	[5-10]	[1-5]	[5-10]	[10-15]	[10-15]	[10-15]	[10-15]	[10-15]	[5-10]	[5-10]	[1-5]	[1-5]	[1-5]	[1-5]	[1-5]	[1-5]	[1-5]	[5-10]	[5-10]	[5-10]	[5-10]	[10-15]	[10-15]	[10-15]	[10-15]	[10-15]	[5-10]	[5-10]	[5-10]	[10-15]	[10-15]	[5-10]	[5-10]	[5-10]	[5-10]	[1-5]	[1-5]	[1-5]	[1-5]	[1-5]	[1-5]	[1-5]	[1-5]	[1-5]	[1-5]	[1-5]	[1-5]	[1-5]
014270101	[5-10]	[5-10]	[5-10]	[10-15]	[5-10]	[1-5]	[1-5]	[1-5]	[5-10]	[1-5]	[1-5]	[1-5]	[1-5]	[1-5]	[1-5]	[1-5]	[5-10]	[5-10]	[5-10]	[5-10]	[5-10]	[5-10]	[5-10]	[5-10]	[1-5]	[1-5]	[1-5]	[1-5]	[1-5]	[1-5]	[1-5]	[1-5]	[1-5]	[1-5]	[0-1]	[1-5]	[1-5]	[1-5]	[1-5]	[1-5]	[1-5]	[5-10]	[10-15]	[5-10]	[10-15]	[10-15]	[10-15]	[15-20]	[10-15]
014270102	[1-5]	[1-5]	[1-5]	[1-5]	[1-5]	[1-5]	[1-5]	[0-1]	[1-5]	[1-5]	[1-5]	[1-5]	[1-5]	[1-5]	[1-5]	[1-5]	[1-5]	[1-5]	[1-5]	[1-5]	[1-5]	[1-5]	[5-10]	[5-10]	[5-10]	[5-10]	[5-10]	[5-10]	[5-10]	[5-10]	[1-5]	[1-5]	[0-1]	[1-5]	[0-1]	[1-5]	[1-5]	[1-5]	[5-10]	[5-10]	[5-10]	[5-10]	[5-10]	[5-10]	[1-5]	[1-5]	[1-5]	[5-10]	[1-5]
014280000	[0-1]	[0-1]	[0-1]	[0-1]	[0-1]	[0-1]	[0-1]	[0-1]	[0-1]	[0-1]	[0-1]	[0-1]	[0-1]	[0-1]	[0-1]	[0-1]	[0-1]	[0-1]	[0-1]	[0-1]	[0-1]	[0-1]	[0-1]	[0-1]	[0-1]	[0-1]	[0-1]	[0-1]	[0-1]	[0-1]	[5-10]	[5-10]	[5-10]	[0-1]	[0-1]	[0-1]	[0-1]	[0-1]	[0-1]	[0-1]	[1-5]	[1-5]	[1-5]	[5-10]	[5-10]	[5-10]	[0-1]	[0-1]	[0-1]
014290000	[5-10]	[10-15]	[20-25]	[25-30]	[25-30]	[25-30]	[30-Max]	[30-Max]	[30-Max]	[25-30]	[15-20]	[15-20]	[15-20]	[15-20]	[15-20]	[1-5]	[1-5]	[1-5]	[1-5]	[1-5]	[1-5]	[1-5]	[5-10]	[5-10]	[5-10]	[5-10]	[1-5]	[1-5]	[1-5]	[0-1]	[0-1]	[0-1]	[1-5]	[1-5]	[1-5]	[1-5]	[1-5]	[5-10]	[5-10]	[5-10]	[5-10]	[5-10]	[5-10]	[10-15]	[15-20]	[15-20]	[15-20]	[15-20]	[15-20]
014300000	[5-10]	[5-10]	[5-10]	[15-20]	[15-20]	[30-Max]	[20-25]	[20-25]	[20-25]	[15-20]	[10-15]	[10-15]	[10-15]	[15-20]	[15-20]	[20-25]	[20-25]	[20-25]	[20-25]	[1-5]	[1-5]	[1-5]	[1-5]	[5-10]	[5-10]	[5-10]	[5-10]	[15-20]	[20-25]	[15-20]	[10-15]	[10-15]	[10-15]	[25-30]	[20-25]	[10-15]	[10-15]	[10-15]	[10-15]	[10-15]	[0-1]	[0-1]	[0-1]	[0-1]	[0-1]	[0-1]	[0-1]	[0-1]	[0-1]
014310000	[1-5]	[1-5]	[1-5]	[1-5]	[1-5]	[1-5]	[1-5]	[1-5]	[0-1]	[0-1]	[0-1]	[0-1]	[0-1]	[1-5]	[1-5]	[5-10]	[5-10]	[5-10]	[5-10]	[10-15]	[5-10]	[5-10]	[0-1]	[0-1]	[0-1]	[0-1]	[0-1]	[0-1]	[0-1]	[10-15]	[10-15]	[10-15]	[10-15]	[10-15]	[10-15]	[10-15]	[5-10]	[5-10]	[5-10]	[5-10]	[5-10]	[1-5]	[1-5]	[1-5]	[5-10]	[1-5]	[1-5]	[1-5]	[1-5]
014320000	[0-1]	[0-1]	[0-1]	[0-1]	[0-1]	[0-1]	[0-1]	[0-1]	[0-1]	[0-1]	[0-1]	[0-1]	[0-1]	[0-1]	[0-1]	[0-1]	[0-1]	[0-1]	[1-5]	[0-1]	[1-5]	[1-5]	[1-5]	[1-5]	[1-5]	[1-5]	[5-10]	[5-10]	[5-10]	[5-10]	[5-10]	[20-25]	[15-20]	[25-30]	[25-30]	[25-30]	[20-25]	[15-20]	[5-10]	[5-10]	[1-5]	[1-5]	[1-5]	[1-5]	[1-5]	[1-5]	[1-5]	[1-5]	[1-5]
014330000	[0-1]	[0-1]	[0-1]	[0-1]	[0-1]	[0-1]	[0-1]	[0-1]	[0-1]	[0-1]	[0-1]	[0-1]	[0-1]	[0-1]	[0-1]	[10-15]	[10-15]	[10-15]	[10-15]	[10-15]	[20-25]	[15-20]	[1-5]	[1-5]	[0-1]	[0-1]	[10-15]	[15-20]	[20-25]	[20-25]	[10-15]	[10-15]	[10-15]	[5-10]	[1-5]	[1-5]	[1-5]	[5-10]	[5-10]	[5-10]	[5-10]	[5-10]	[5-10]	[5-10]	[10-15]	[10-15]	[15-20]	[15-20]	[10-15]
014340000	[1-5]	[1-5]	[0-1]	[0-1]	[0-1]	[0-1]	[0-1]	[0-1]	[0-1]	[0-1]	[0-1]	[0-1]	[0-1]	[0-1]	[0-1]	[0-1]	[0-1]	[0-1]	[0-1]	[10-15]	[10-15]	[10-15]	[10-15]	[20-25]	[20-25]	[30-Max]	[20-25]	[20-25]	[20-25]	[20-25]	[15-20]	[10-15]	[5-10]	[1-5]	[1-5]	[1-5]	[1-5]	[0-1]	[0-1]	[5-10]	[5-10]	[5-10]	[5-10]	[5-10]	[5-10]	[5-10]	[0-1]	[5-10]	[5-10]
014350000	[1-5]	[1-5]	[1-5]	[1-5]	[0-1]	[0-1]	[1-5]	[1-5]	[1-5]	[1-5]	[1-5]	[5-10]	[1-5]	[1-5]	[1-5]	[0-1]	[0-1]	[1-5]	[1-5]	[1-5]	[1-5]	[1-5]	[5-10]	[20-25]	[20-25]	[25-30]	[30-Max]	[30-Max]	[30-Max]	[25-30]	[10-15]	[5-10]	[10-15]	[10-15]	[10-15]	[10-15]	[10-15]	[15-20]	[10-15]	[5-10]	[1-5]	[1-5]	[0-1]	[1-5]	[1-5]	[1-5]	[5-10]	[5-10]	[5-10]
014360000	[10-15]	[5-10]	[10-15]	[10-15]	[10-15]	[10-15]	[10-15]	[10-15]	[15-20]	[15-20]	[15-20]	[15-20]	[15-20]	[15-20]	[15-20]	[5-10]	[5-10]	[5-10]	[0-1]	[0-1]	[0-1]	[0-1]	[0-1]	[0-1]	[0-1]	[0-1]	[0-1]	[0-1]	[0-1]	[0-1]	[10-15]	[15-20]	[15-20]	[5-10]	[5-10]	[5-10]	[15-20]	[20-25]	[15-20]	[15-20]	[15-20]	[15-20]	[15-20]	[10-15]	[0-1]	[0-1]	[0-1]	[15-20]	[15-20]
014370000	[0-1]	[0-1]	[0-1]	[0-1]	[0-1]	[0-1]	[0-1]	[0-1]	[0-1]	[0-1]	[0-1]	[0-1]	[0-1]	[0-1]	[0-1]	[0-1]	[0-1]	[0-1]	[0-1]	[15-20]	[15-20]	[15-20]	[15-20]	[15-20]	[20-25]	[20-25]	[1-5]	[10-15]	[10-15]	[20-25]	[20-25]	[25-30]	[25-30]	[25-30]	[20-25]	[20-25]	[20-25]	[15-20]	[10-15]	[15-20]	[25-30]	[25-30]	[25-30]	[20-25]	[25-30]	[20-25]	[20-25]	[1-5]	[1-5]
014390000	[5-10]	[1-5]	[0-1]	[0-1]	[0-1]	[0-1]	[0-1]	[0-1]	[0-1]	[0-1]	[0-1]	[0-1]	[20-25]	[30-Max]	[30-Max]	[30-Max]	[25-30]	[25-30]	[30-Max]	[0-1]	[0-1]	[0-1]	[0-1]	[0-1]	[0-1]	[0-1]	[20-25]	[30-Max]	[30-Max]	[30-Max]	[30-Max]	[20-25]	[15-20]	[0-1]	[0-1]	[0-1]	[0-1]	[0-1]	[0-1]	[0-1]	[0-1]	[0-1]	[0-1]	[0-1]	[0-1]	[0-1]	[5-10]	[5-10]	[10-15]
014410000	[5-10]	[0-1]	[0-1]	[0-1]	[0-1]	[5-10]	[10-15]	[10-15]	[10-15]	[5-10]	[5-10]	[5-10]	[0-1]	[0-1]	[0-1]	[0-1]	[0-1]	[0-1]	[0-1]	[0-1]	[0-1]	[0-1]	[0-1]	[1-5]	[1-5]	[1-5]	[1-5]	[1-5]	[1-5]	[1-5]	[1-5]	[1-5]	[1-5]	[1-5]	[5-10]	[5-10]	[10-15]	[10-15]	[10-15]	[10-15]	[10-15]	[10-15]	[20-25]	[25-30]	[25-30]	[20-25]	[20-25]	[10-15]	[10-15]
014430000	[1-5]	[1-5]	[5-10]	[5-10]	[5-10]	[5-10]	[5-10]	[5-10]	[10-15]	[10-15]	[10-15]	[15-20]	[10-15]	[10-15]	[10-15]	[10-15]	[10-15]	[15-20]	[10-15]	[15-20]	[15-20]	[15-20]	[15-20]	[15-20]	[15-20]	[20-25]	[20-25]	[20-25]	[20-25]	[20-25]	[15-20]	[15-20]	[5-10]	[5-10]	[5-10]	[5-10]	[5-10]	[5-10]	[5-10]	[10-15]	[10-15]	[10-15]	[10-15]	[10-15]	[10-15]	[10-15]	[10-15]	[10-15]	[5-10]
014440000	[1-5]	[1-5]	[1-5]	[0-1]	[0-1]	[0-1]	[0-1]	[0-1]	[5-10]	[5-10]	[5-10]	[5-10]	[5-10]	[5-10]	[5-10]	[0-1]	[0-1]	[0-1]	[0-1]	[0-1]	[0-1]	[0-1]	[0-1]	[0-1]	[0-1]	[0-1]	[0-1]	[0-1]	[0-1]	[0-1]	[0-1]	[1-5]	[0-1]	[0-1]	[5-10]	[5-10]	[5-10]	[5-10]	[1-5]	[1-5]	[1-5]	[0-1]	[0-1]	[0-1]	[0-1]	[0-1]	[0-1]	[1-5]	[5-10]
014450000	[1-5]	[1-5]	[1-5]	[0-1]	[0-1]	[0-1]	[0-1]	[0-1]	[0-1]	[0-1]	[0-1]	[0-1]	[0-1]	[0-1]	[0-1]	[5-10]	[10-15]	[15-20]	[15-20]	[10-15]	[15-20]	[10-15]	[5-10]	[1-5]	[1-5]	[1-5]	[10-15]	[10-15]	[10-15]	[10-15]	[10-15]	[15-20]	[5-10]	[1-5]	[1-5]	[1-5]	[5-10]	[5-10]	[5-10]	[5-10]	[10-15]	[10-15]	[10-15]	[1-5]	[1-5]	[1-5]	[1-5]	[1-5]	[1-5]
014460000	[0-1]	[0-1]	[0-1]	[0-1]	[0-1]	[1-5]	[1-5]	[5-10]	[5-10]	[5-10]	[5-10]	[5-10]	[5-10]	[5-10]	[1-5]	[1-5]	[1-5]	[0-1]	[0-1]	[0-1]	[1-5]	[1-5]	[1-5]	[1-5]	[1-5]	[1-5]	[1-5]	[5-10]	[5-10]	[5-10]	[5-10]	[5-10]	[5-10]	[5-10]	[0-1]	[0-1]	[0-1]	[0-1]	[0-1]	[0-1]	[0-1]	[0-1]	[0-1]	[0-1]	[0-1]	[0-1]	[0-1]	[0-1]	[0-1]
014470000	[1-5]	[5-10]	[1-5]	[1-5]	[1-5]	[1-5]	[1-5]	[1-5]	[5-10]	[5-10]	[5-10]	[5-10]	[5-10]	[5-10]	[5-10]	[5-10]	[5-10]	[5-10]	[5-10]	[5-10]	[5-10]	[5-10]	[1-5]	[1-5]	[5-10]	[5-10]	[5-10]	[10-15]	[10-15]	[10-15]	[10-15]	[10-15]	[10-15]	[15-20]	[10-15]	[10-15]	[10-15]	[10-15]	[10-15]	[10-15]	[5-10]	[5-10]	[5-10]	[1-5]	[5-10]	[5-10]	[5-10]	[5-10]	[5-10]
014480000	[10-15]	[25-30]	[30-Max]	[30-Max]	[30-Max]	[30-Max]	[30-Max]	[30-Max]	[20-25]	[25-30]	[20-25]	[30-Max]	[25-30]	[25-30]	[25-30]	[20-25]	[25-30]	[20-25]	[5-10]	[5-10]	[5-10]	[5-10]	[10-15]	[1-5]	[20-25]	[30-Max]	[30-Max]	[30-Max]	[30-Max]	[30-Max]	[30-Max]	[30-Max]	[30-Max]	[30-Max]	[30-Max]	[25-30]	[10-15]	[15-20]	[5-10]	[10-15]	[1-5]	[1-5]	[1-5]	[5-10]	[1-5]	[1-5]	[1-5]	[10-15]	[5-10]
014490000	[0-1]	[0-1]	[0-1]	[0-1]	[0-1]	[0-1]	[0-1]	[0-1]	[1-5]	[1-5]	[1-5]	[1-5]	[1-5]	[1-5]	[1-5]	[0-1]	[0-1]	[0-1]	[0-1]	[0-1]	[0-1]	[0-1]	[0-1]	[0-1]	[0-1]	[5-10]	[5-10]	[5-10]	[5-10]	[5-10]	[5-10]	[5-10]	[1-5]	[1-5]	[1-5]	[1-5]	[1-5]	[0-1]	[0-1]	[0-1]	[0-1]	[0-1]	[0-1]	[0-1]	[0-1]	[0-1]	[0-1]	[0-1]	[0-1]
014500000	[1-5]	[0-1]	[1-5]	[1-5]	[1-5]	[1-5]	[5-10]	[5-10]	[5-10]	[5-10]	[5-10]	[10-15]	[5-10]	[5-10]	[5-10]	[5-10]	[5-10]	[5-10]	[5-10]	[5-10]	[5-10]	[5-10]	[5-10]	[5-10]	[1-5]	[1-5]	[5-10]	[5-10]	[5-10]	[5-10]	[1-5]	[5-10]	[5-10]	[5-10]	[5-10]	[5-10]	[10-15]	[5-10]	[5-10]	[5-10]	[5-10]	[5-10]	[5-10]	[5-10]	[10-15]	[10-15]	[10-15]	[10-15]	[10-15]
014510101	[1-5]	[1-5]	[1-5]	[1-5]	[0-1]	[0-1]	[0-1]	[0-1]	[1-5]	[1-5]	[1-5]	[1-5]	[1-5]	[1-5]	[1-5]	[5-10]	[10-15]	[10-15]	[10-15]	[15-20]	[15-20]	[15-20]	[10-15]	[10-15]	[10-15]	[10-15]	[10-15]	[10-15]	[10-15]	[5-10]	[5-10]	[5-10]	[5-10]	[5-10]	[5-10]	[5-10]	[1-5]	[1-5]	[1-5]	[1-5]	[1-5]	[1-5]	[1-5]	[1-5]	[1-5]	[1-5]	[5-10]	[10-15]	[10-15]
014510102	[1-5]	[1-5]	[1-5]	[1-5]	[5-10]	[1-5]	[1-5]	[1-5]	[1-5]	[1-5]	[1-5]	[1-5]	[1-5]	[1-5]	[1-5]	[1-5]	[5-10]	[5-10]	[10-15]	[10-15]	[10-15]	[10-15]	[5-10]	[5-10]	[5-10]	[5-10]	[5-10]	[5-10]	[5-10]	[5-10]	[5-10]	[5-10]	[5-10]	[5-10]	[5-10]	[5-10]	[5-10]	[5-10]	[10-15]	[10-15]	[10-15]	[5-10]	[5-10]	[5-10]	[5-10]	[1-5]	[1-5]	[5-10]	[5-10]
014520000	[0-1]	[0-1]	[0-1]	[0-1]	[0-1]	[0-1]	[0-1]	[0-1]	[0-1]	[10-15]	[10-15]	[10-15]	[10-15]	[5-10]	[10-15]	[10-15]	[1-5]	[1-5]	[1-5]	[1-5]	[5-10]	[1-5]	[1-5]	[1-5]	[1-5]	[1-5]	[15-20]	[20-25]	[20-25]	[20-25]	[20-25]	[15-20]	[15-20]	[10-15]	[5-10]	[1-5]	[1-5]	[1-5]	[1-5]	[1-5]	[0-1]	[0-1]	[0-1]	[0-1]	[0-1]	[1-5]	[1-5]	[1-5]	[5-10]
014530000	[15-20]	[10-15]	[15-20]	[15-20]	[10-15]	[15-20]	[10-15]	[10-15]	[15-20]	[15-20]	[15-20]	[15-20]	[15-20]	[15-20]	[0-1]	[0-1]	[0-1]	[0-1]	[0-1]	[0-1]	[0-1]	[0-1]	[1-5]	[1-5]	[1-5]	[1-5]	[0-1]	[0-1]	[0-1]	[0-1]	[1-5]	[0-1]	[0-1]	[30-Max]	[25-30]	[15-20]	[15-20]	[15-20]	[15-20]	[15-20]	[0-1]	[0-1]	[0-1]	[0-1]	[0-1]	[0-1]	[0-1]	[0-1]	[0-1]
014540000	[0-1]	[5-10]	[5-10]	[5-10]	[5-10]	[5-10]	[15-20]	[10-15]	[5-10]	[15-20]	[15-20]	[15-20]	[15-20]	[10-15]	[15-20]	[25-30]	[15-20]	[20-25]	[20-25]	[20-25]	[20-25]	[15-20]	[0-1]	[0-1]	[0-1]	[0-1]	[0-1]	[5-10]	[5-10]	[10-15]	[10-15]	[10-15]	[10-15]	[15-20]	[10-15]	[15-20]	[15-20]	[15-20]	[20-25]	[20-25]	[15-20]	[15-20]	[15-20]	[10-15]	[5-10]	[5-10]	[5-10]	[5-10]	[5-10]
014560000	[0-1]	[0-1]	[0-1]	[0-1]	[0-1]	[0-1]	[0-1]	[0-1]	[0-1]	[0-1]	[0-1]	[0-1]	[0-1]	[0-1]	[0-1]	[0-1]	[0-1]	[0-1]	[0-1]	[0-1]	[0-1]	[0-1]	[0-1]	[0-1]	[0-1]	[1-5]	[1-5]	[1-5]	[1-5]	[1-5]	[1-5]	[1-5]	[0-1]	[0-1]	[0-1]	[0-1]	[0-1]	[0-1]	[0-1]	[0-1]	[0-1]	[0-1]	[0-1]	[0-1]	[0-1]	[0-1]	[0-1]	[0-1]	[0-1]
014570000	[0-1]	[1-5]	[5-10]	[5-10]	[5-10]	[5-10]	[5-10]	[5-10]	[1-5]	[1-5]	[1-5]	[1-5]	[1-5]	[1-5]	[1-5]	[1-5]	[1-5]	[5-10]	[5-10]	[10-15]	[10-15]	[10-15]	[10-15]	[10-15]	[15-20]	[10-15]	[10-15]	[10-15]	[10-15]	[10-15]	[10-15]	[5-10]	[5-10]	[10-15]	[10-15]	[10-15]	[10-15]	[10-15]	[10-15]	[5-10]	[5-10]	[1-5]	[1-5]	[1-5]	[1-5]	[1-5]	[1-5]	[0-1]	[0-1]
020010000	[1-5]	[1-5]	[1-5]	[1-5]	[1-5]	[1-5]	[1-5]	[1-5]	[1-5]	[0-1]	[0-1]	[0-1]	[0-1]	[0-1]	[0-1]	[0-1]	[0-1]	[1-5]	[1-5]	[1-5]	[5-10]	[5-10]	[15-20]	[20-25]	[20-25]	[15-20]	[10-15]	[5-10]	[5-10]	[0-1]	[0-1]	[0-1]	[10-15]	[10-15]	[10-15]	[10-15]	[10-15]	[30-Max]	[25-30]	[20-25]	[15-20]	[15-20]	[15-20]	[20-25]	[5-10]	[1-5]	[1-5]	[5-10]	[10-15]
020020000	[1-5]	[1-5]	[1-5]	[0-1]	[0-1]	[0-1]	[0-1]	[0-1]	[0-1]	[0-1]	[0-1]	[1-5]	[1-5]	[1-5]	[1-5]	[1-5]	[1-5]	[1-5]	[1-5]	[1-5]	[10-15]	[10-15]	[10-15]	[10-15]	[5-10]	[5-10]	[5-10]	[1-5]	[1-5]	[1-5]	[1-5]	[0-1]	[1-5]	[1-5]	[1-5]	[1-5]	[1-5]	[1-5]	[1-5]	[1-5]	[1-5]	[5-10]	[5-10]	[5-10]	[5-10]	[5-10]	[5-10]	[1-5]	[0-1]
020030000	[1-5]	[1-5]	[1-5]	[1-5]	[5-10]	[5-10]	[10-15]	[10-15]	[10-15]	[10-15]	[10-15]	[5-10]	[10-15]	[5-10]	[5-10]	[5-10]	[5-10]	[5-10]	[10-15]	[5-10]	[10-15]	[10-15]	[5-10]	[1-5]	[1-5]	[5-10]	[5-10]	[5-10]	[5-10]	[5-10]	[5-10]	[5-10]	[1-5]	[1-5]	[1-5]	[1-5]	[1-5]	[1-5]	[5-10]	[5-10]	[5-10]	[5-10]	[5-10]	[5-10]	[5-10]	[1-5]	[1-5]	[1-5]	[1-5]
020040000	[1-5]	[5-10]	[5-10]	[5-10]	[5-10]	[5-10]	[5-10]	[5-10]	[1-5]	[1-5]	[1-5]	[1-5]	[1-5]	[1-5]	[1-5]	[1-5]	[1-5]	[0-1]	[1-5]	[1-5]	[1-5]	[1-5]	[1-5]	[1-5]	[0-1]	[0-1]	[1-5]	[1-5]	[1-5]	[1-5]	[1-5]	[1-5]	[1-5]	[0-1]	[0-1]	[0-1]	[0-1]	[0-1]	[1-5]	[1-5]	[1-5]	[1-5]	[1-5]	[1-5]	[1-5]	[1-5]	[1-5]	[1-5]	[1-5]
020050000	[0-1]	[0-1]	[0-1]	[0-1]	[0-1]	[0-1]	[0-1]	[0-1]	[1-5]	[1-5]	[1-5]	[0-1]	[0-1]	[0-1]	[0-1]	[0-1]	[0-1]	[0-1]	[0-1]	[0-1]	[0-1]	[0-1]	[0-1]	[0-1]	[0-1]	[0-1]	[0-1]	[0-1]	[0-1]	[0-1]	[0-1]	[0-1]	[0-1]	[0-1]	[0-1]	[0-1]	[0-1]	[0-1]	[0-1]	[30-Max]	[30-Max]	[30-Max]	[30-Max]	[25-30]	[25-30]	[25-30]	[0-1]	[0-1]	[0-1]
020060000	[15-20]	[25-30]	[20-25]	[30-Max]	[30-Max]	[30-Max]	[30-Max]	[30-Max]	[25-30]	[30-Max]	[30-Max]	[30-Max]	[30-Max]	[30-Max]	[30-Max]	[30-Max]	[25-30]	[10-15]	[10-15]	[1-5]	[1-5]	[1-5]	[1-5]	[1-5]	[10-15]	[10-15]	[5-10]	[5-10]	[5-10]	[5-10]	[20-25]	[30-Max]	[30-Max]	[30-Max]	[30-Max]	[30-Max]	[25-30]	[30-Max]	[15-20]	[15-20]	[15-20]	[10-15]	[10-15]	[15-20]	[1-5]	[1-5]	[1-5]	[1-5]	[1-5]
020070000	[10-15]	[15-20]	[15-20]	[15-20]	[30-Max]	[30-Max]	[30-Max]	[30-Max]	[10-15]	[15-20]	[15-20]	[0-1]	[0-1]	[0-1]	[0-1]	[1-5]	[1-5]	[1-5]	[5-10]	[1-5]	[1-5]	[1-5]	[0-1]	[0-1]	[0-1]	[0-1]	[0-1]	[0-1]	[0-1]	[0-1]	[0-1]	[0-1]	[0-1]	[0-1]	[0-1]	[0-1]	[0-1]	[0-1]	[0-1]	[0-1]	[0-1]	[0-1]	[1-5]	[1-5]	[1-5]	[1-5]	[1-5]	[1-5]	[1-5]
020080000	[1-5]	[1-5]	[1-5]	[1-5]	[5-10]	[5-10]	[5-10]	[5-10]	[5-10]	[5-10]	[5-10]	[5-10]	[5-10]	[5-10]	[5-10]	[5-10]	[5-10]	[5-10]	[10-15]	[5-10]	[1-5]	[1-5]	[1-5]	[1-5]	[1-5]	[1-5]	[1-5]	[1-5]	[1-5]	[1-5]	[1-5]	[1-5]	[1-5]	[1-5]	[1-5]	[1-5]	[1-5]	[1-5]	[1-5]	[1-5]	[1-5]	[1-5]	[1-5]	[1-5]	[1-5]	[1-5]	[1-5]	[1-5]	[1-5]
020090000	[20-25]	[20-25]	[20-25]	[5-10]	[5-10]	[20-25]	[20-25]	[15-20]	[15-20]	[10-15]	[15-20]	[15-20]	[10-15]	[5-10]	[5-10]	[5-10]	[10-15]	[10-15]	[10-15]	[1-5]	[1-5]	[5-10]	[5-10]	[0-1]	[0-1]	[0-1]	[0-1]	[0-1]	[0-1]	[1-5]	[5-10]	[5-10]	[5-10]	[5-10]	[5-10]	[10-15]	[5-10]	[1-5]	[5-10]	[1-5]	[5-10]	[1-5]	[0-1]	[0-1]	[0-1]	[0-1]	[0-1]	[0-1]	[0-1]
020100000	[15-20]	[15-20]	[10-15]	[10-15]	[15-20]	[15-20]	[1-5]	[1-5]	[0-1]	[1-5]	[1-5]	[1-5]	[1-5]	[5-10]	[5-10]	[1-5]	[1-5]	[1-5]	[1-5]	[1-5]	[1-5]	[1-5]	[1-5]	[5-10]	[5-10]	[1-5]	[1-5]	[1-5]	[1-5]	[5-10]	[1-5]	[1-5]	[5-10]	[1-5]	[5-10]	[5-10]	[1-5]	[5-10]	[1-5]	[5-10]	[10-15]	[5-10]	[5-10]	[1-5]	[0-1]	[0-1]	[0-1]	[0-1]	[0-1]
020110000	[15-20]	[20-25]	[20-25]	[20-25]	[15-20]	[15-20]	[10-15]	[10-15]	[5-10]	[10-15]	[10-15]	[10-15]	[10-15]	[5-10]	[5-10]	[5-10]	[1-5]	[1-5]	[1-5]	[1-5]	[5-10]	[5-10]	[10-15]	[15-20]	[10-15]	[10-15]	[5-10]	[5-10]	[5-10]	[5-10]	[1-5]	[1-5]	[1-5]	[1-5]	[1-5]	[1-5]	[1-5]	[1-5]	[1-5]	[1-5]	[1-5]	[1-5]	[1-5]	[1-5]	[1-5]	[5-10]	[5-10]	[5-10]	[5-10]
020120000	[5-10]	[5-10]	[5-10]	[1-5]	[1-5]	[1-5]	[1-5]	[1-5]	[1-5]	[1-5]	[5-10]	[5-10]	[1-5]	[30-Max]	[30-Max]	[30-Max]	[30-Max]	[30-Max]	[30-Max]	[30-Max]	[5-10]	[5-10]	[5-10]	[1-5]	[1-5]	[1-5]	[1-5]	[1-5]	[1-5]	[0-1]	[0-1]	[0-1]	[1-5]	[1-5]	[1-5]	[1-5]	[1-5]	[1-5]	[1-5]	[1-5]	[1-5]	[1-5]	[1-5]	[1-5]	[1-5]	[1-5]	[1-5]	[1-5]	[5-10]
020130000	[0-1]	[1-5]	[1-5]	[1-5]	[1-5]	[1-5]	[0-1]	[0-1]	[0-1]	[0-1]	[0-1]	[0-1]	[1-5]	[1-5]	[1-5]	[1-5]	[1-5]	[15-20]	[5-10]	[5-10]	[5-10]	[5-10]	[5-10]	[10-15]	[5-10]	[5-10]	[5-10]	[5-10]	[5-10]	[15-20]	[10-15]	[5-10]	[15-20]	[15-20]	[20-25]	[20-25]	[10-15]	[15-20]	[20-25]	[10-15]	[10-15]	[5-10]	[5-10]	[5-10]	[5-10]	[5-10]	[10-15]	[10-15]	[10-15]
020140000	[1-5]	[1-5]	[0-1]	[0-1]	[1-5]	[1-5]	[1-5]	[1-5]	[0-1]	[0-1]	[0-1]	[1-5]	[1-5]	[1-5]	[1-5]	[1-5]	[1-5]	[1-5]	[1-5]	[5-10]	[5-10]	[5-10]	[5-10]	[5-10]	[5-10]	[5-10]	[5-10]	[10-15]	[10-15]	[10-15]	[10-15]	[10-15]	[5-10]	[1-5]	[1-5]	[1-5]	[5-10]	[5-10]	[10-15]	[10-15]	[15-20]	[20-25]	[20-25]	[15-20]	[20-25]	[20-25]	[20-25]	[20-25]	[20-25]
020150000	[1-5]	[1-5]	[1-5]	[1-5]	[1-5]	[1-5]	[5-10]	[5-10]	[1-5]	[1-5]	[1-5]	[1-5]	[1-5]	[1-5]	[1-5]	[1-5]	[1-5]	[25-30]	[30-Max]	[30-Max]	[30-Max]	[30-Max]	[30-Max]	[30-Max]	[30-Max]	[30-Max]	[30-Max]	[30-Max]	[30-Max]	[10-15]	[5-10]	[5-10]	[1-5]	[1-5]	[1-5]	[1-5]	[1-5]	[1-5]	[1-5]	[1-5]	[1-5]	[1-5]	[1-5]	[0-1]	[0-1]	[0-1]	[0-1]	[0-1]	[0-1]
020160000	[1-5]	[1-5]	[1-5]	[1-5]	[1-5]	[1-5]	[1-5]	[1-5]	[1-5]	[0-1]	[0-1]	[1-5]	[1-5]	[1-5]	[1-5]	[1-5]	[10-15]	[15-20]	[10-15]	[10-15]	[10-15]	[10-15]	[10-15]	[1-5]	[0-1]	[0-1]	[0-1]	[0-1]	[0-1]	[20-25]	[15-20]	[20-25]	[20-25]	[25-30]	[30-Max]	[30-Max]	[20-25]	[20-25]	[25-30]	[25-30]	[20-25]	[15-20]	[15-20]	[15-20]	[15-20]	[0-1]	[0-1]	[0-1]	[0-1]
020170000	[1-5]	[1-5]	[1-5]	[10-15]	[10-15]	[10-15]	[15-20]	[15-20]	[30-Max]	[30-Max]	[30-Max]	[30-Max]	[30-Max]	[30-Max]	[30-Max]	[1-5]	[1-5]	[1-5]	[1-5]	[1-5]	[1-5]	[1-5]	[1-5]	[1-5]	[1-5]	[1-5]	[1-5]	[1-5]	[1-5]	[1-5]	[1-5]	[1-5]	[1-5]	[1-5]	[1-5]	[1-5]	[0-1]	[5-10]	[5-10]	[5-10]	[5-10]	[5-10]	[5-10]	[5-10]	[1-5]	[0-1]	[0-1]	[5-10]	[5-10]
020180000	[5-10]	[5-10]	[5-10]	[5-10]	[1-5]	[1-5]	[5-10]	[5-10]	[5-10]	[5-10]	[5-10]	[10-15]	[10-15]	[5-10]	[5-10]	[10-15]	[5-10]	[5-10]	[5-10]	[5-10]	[5-10]	[5-10]	[5-10]	[5-10]	[5-10]	[1-5]	[1-5]	[1-5]	[1-5]	[1-5]	[1-5]	[1-5]	[1-5]	[1-5]	[1-5]	[1-5]	[1-5]	[1-5]	[0-1]	[1-5]	[5-10]	[5-10]	[5-10]	[1-5]	[1-5]	[1-5]	[5-10]	[1-5]	[1-5]
020190000	[30-Max]	[30-Max]	[30-Max]	[30-Max]	[30-Max]	[30-Max]	[10-15]	[10-15]	[0-1]	[0-1]	[0-1]	[0-1]	[0-1]	[0-1]	[0-1]	[0-1]	[0-1]	[0-1]	[0-1]	[0-1]	[1-5]	[1-5]	[1-5]	[1-5]	[5-10]	[1-5]	[1-5]	[1-5]	[1-5]	[1-5]	[1-5]	[1-5]	[1-5]	[1-5]	[1-5]	[1-5]	[0-1]	[0-1]	[1-5]	[1-5]	[1-5]	[1-5]	[1-5]	[1-5]	[1-5]	[0-1]	[0-1]	[0-1]	[1-5]
020200000	[1-5]	[1-5]	[1-5]	[1-5]	[1-5]	[1-5]	[1-5]	[1-5]	[1-5]	[1-5]	[1-5]	[1-5]	[1-5]	[1-5]	[1-5]	[5-10]	[5-10]	[5-10]	[5-10]	[1-5]	[1-5]	[1-5]	[1-5]	[1-5]	[1-5]	[1-5]	[1-5]	[1-5]	[1-5]	[1-5]	[1-5]	[1-5]	[1-5]	[1-5]	[1-5]	[1-5]	[1-5]	[1-5]	[1-5]	[1-5]	[1-5]	[1-5]	[1-5]	[1-5]	[1-5]	[1-5]	[1-5]	[1-5]	[1-5]
020210000	[5-10]	[5-10]	[5-10]	[5-10]	[5-10]	[5-10]	[5-10]	[5-10]	[5-10]	[5-10]	[1-5]	[1-5]	[1-5]	[1-5]	[1-5]	[1-5]	[5-10]	[1-5]	[1-5]	[1-5]	[1-5]	[1-5]	[1-5]	[1-5]	[1-5]	[1-5]	[1-5]	[1-5]	[1-5]	[1-5]	[1-5]	[1-5]	[1-5]	[0-1]	[0-1]	[0-1]	[0-1]	[0-1]	[0-1]	[0-1]	[0-1]	[0-1]	[0-1]	[1-5]	[1-5]	[1-5]	[1-5]	[1-5]	[1-5]
020220000	[0-1]	[0-1]	[0-1]	[0-1]	[1-5]	[0-1]	[0-1]	[0-1]	[0-1]	[0-1]	[0-1]	[0-1]	[0-1]	[0-1]	[0-1]	[0-1]	[0-1]	[0-1]	[0-1]	[0-1]	[0-1]	[0-1]	[0-1]	[0-1]	[1-5]	[1-5]	[1-5]	[1-5]	[1-5]	[1-5]	[1-5]	[0-1]	[0-1]	[0-1]	[0-1]	[0-1]	[0-1]	[0-1]	[0-1]	[0-1]	[0-1]	[0-1]	[0-1]	[0-1]	[0-1]	[0-1]	[0-1]	[0-1]	[0-1]
020230000	[0-1]	[1-5]	[1-5]	[1-5]	[1-5]	[1-5]	[1-5]	[1-5]	[1-5]	[1-5]	[1-5]	[1-5]	[1-5]	[1-5]	[1-5]	[5-10]	[10-15]	[10-15]	[10-15]	[1-5]	[1-5]	[1-5]	[1-5]	[1-5]	[1-5]	[1-5]	[1-5]	[5-10]	[5-10]	[5-10]	[15-20]	[5-10]	[10-15]	[10-15]	[10-15]	[10-15]	[1-5]	[0-1]	[0-1]	[1-5]	[20-25]	[15-20]	[15-20]	[20-25]	[30-Max]	[30-Max]	[30-Max]	[20-25]	[30-Max]
020240000	[1-5]	[5-10]	[0-1]	[0-1]	[0-1]	[0-1]	[0-1]	[0-1]	[0-1]	[15-20]	[20-25]	[25-30]	[15-20]	[15-20]	[15-20]	[10-15]	[10-15]	[15-20]	[10-15]	[10-15]	[10-15]	[10-15]	[15-20]	[15-20]	[5-10]	[5-10]	[5-10]	[5-10]	[5-10]	[0-1]	[0-1]	[0-1]	[0-1]	[0-1]	[0-1]	[0-1]	[0-1]	[0-1]	[0-1]	[0-1]	[0-1]	[0-1]	[0-1]	[0-1]	[0-1]	[0-1]	[0-1]	[0-1]	[0-1]
020250000	[10-15]	[10-15]	[15-20]	[20-25]	[30-Max]	[30-Max]	[10-15]	[10-15]	[0-1]	[0-1]	[15-20]	[20-25]	[20-25]	[15-20]	[15-20]	[15-20]	[15-20]	[0-1]	[0-1]	[1-5]	[1-5]	[1-5]	[1-5]	[1-5]	[5-10]	[5-10]	[1-5]	[1-5]	[1-5]	[1-5]	[1-5]	[1-5]	[1-5]	[1-5]	[1-5]	[1-5]	[1-5]	[1-5]	[1-5]	[1-5]	[1-5]	[1-5]	[1-5]	[1-5]	[1-5]	[0-1]	[0-1]	[0-1]	[1-5]
020270000	[15-20]	[10-15]	[10-15]	[0-1]	[0-1]	[0-1]	[0-1]	[0-1]	[1-5]	[0-1]	[0-1]	[0-1]	[25-30]	[15-20]	[15-20]	[15-20]	[20-25]	[20-25]	[20-25]	[0-1]	[0-1]	[0-1]	[0-1]	[0-1]	[0-1]	[0-1]	[0-1]	[5-10]	[1-5]	[0-1]	[15-20]	[10-15]	[10-15]	[10-15]	[10-15]	[10-15]	[15-20]	[0-1]	[0-1]	[0-1]	[15-20]	[10-15]	[10-15]	[5-10]	[5-10]	[10-15]	[15-20]	[0-1]	[0-1]
020280000	[1-5]	[1-5]	[1-5]	[1-5]	[5-10]	[5-10]	[5-10]	[5-10]	[5-10]	[5-10]	[5-10]	[5-10]	[1-5]	[1-5]	[1-5]	[5-10]	[5-10]	[5-10]	[5-10]	[5-10]	[10-15]	[10-15]	[5-10]	[5-10]	[5-10]	[5-10]	[5-10]	[5-10]	[5-10]	[5-10]	[5-10]	[5-10]	[10-15]	[10-15]	[5-10]	[5-10]	[5-10]	[5-10]	[5-10]	[5-10]	[5-10]	[5-10]	[5-10]	[5-10]	[5-10]	[5-10]	[5-10]	[5-10]	[5-10]
020290000	[0-1]	[0-1]	[0-1]	[0-1]	[0-1]	[0-1]	[0-1]	[0-1]	[10-15]	[5-10]	[10-15]	[10-15]	[10-15]	[15-20]	[15-20]	[1-5]	[1-5]	[1-5]	[0-1]	[0-1]	[0-1]	[0-1]	[0-1]	[1-5]	[0-1]	[0-1]	[0-1]	[0-1]	[0-1]	[0-1]	[0-1]	[0-1]	[0-1]	[0-1]	[0-1]	[0-1]	[0-1]	[0-1]	[0-1]	[0-1]	[0-1]	[0-1]	[0-1]	[0-1]	[5-10]	[5-10]	[15-20]	[25-30]	[25-30]
020300000	[5-10]	[1-5]	[1-5]	[1-5]	[1-5]	[1-5]	[1-5]	[1-5]	[1-5]	[1-5]	[1-5]	[1-5]	[1-5]	[1-5]	[1-5]	[5-10]	[5-10]	[5-10]	[5-10]	[5-10]	[5-10]	[5-10]	[1-5]	[1-5]	[1-5]	[1-5]	[1-5]	[5-10]	[5-10]	[5-10]	[30-Max]	[30-Max]	[30-Max]	[30-Max]	[30-Max]	[30-Max]	[30-Max]	[0-1]	[0-1]	[0-1]	[0-1]	[0-1]	[0-1]	[1-5]	[1-5]	[1-5]	[1-5]	[1-5]	[1-5]
020310000	[1-5]	[1-5]	[5-10]	[1-5]	[5-10]	[5-10]	[1-5]	[1-5]	[1-5]	[1-5]	[1-5]	[1-5]	[1-5]	[1-5]	[1-5]	[5-10]	[5-10]	[5-10]	[5-10]	[1-5]	[1-5]	[1-5]	[1-5]	[1-5]	[1-5]	[1-5]	[1-5]	[1-5]	[1-5]	[1-5]	[1-5]	[1-5]	[1-5]	[1-5]	[1-5]	[1-5]	[1-5]	[1-5]	[1-5]	[1-5]	[1-5]	[1-5]	[1-5]	[1-5]	[1-5]	[1-5]	[1-5]	[1-5]	[1-5]
020320000	[5-10]	[1-5]	[1-5]	[5-10]	[5-10]	[5-10]	[5-10]	[5-10]	[1-5]	[1-5]	[0-1]	[0-1]	[0-1]	[0-1]	[0-1]	[1-5]	[5-10]	[5-10]	[30-Max]	[25-30]	[25-30]	[25-30]	[25-30]	[25-30]	[30-Max]	[1-5]	[5-10]	[5-10]	[5-10]	[1-5]	[1-5]	[10-15]	[15-20]	[15-20]	[15-20]	[15-20]	[20-25]	[25-30]	[0-1]	[0-1]	[0-1]	[0-1]	[0-1]	[5-10]	[5-10]	[5-10]	[5-10]	[10-15]	[10-15]
020330000	[0-1]	[0-1]	[0-1]	[0-1]	[0-1]	[0-1]	[0-1]	[0-1]	[0-1]	[0-1]	[0-1]	[0-1]	[0-1]	[0-1]	[0-1]	[0-1]	[0-1]	[0-1]	[0-1]	[1-5]	[0-1]	[1-5]	[1-5]	[1-5]	[1-5]	[10-15]	[5-10]	[1-5]	[1-5]	[20-25]	[15-20]	[20-25]	[0-1]	[0-1]	[0-1]	[0-1]	[0-1]	[0-1]	[0-1]	[0-1]	[0-1]	[0-1]	[1-5]	[1-5]	[1-5]	[1-5]	[1-5]	[1-5]	[1-5]
020340000	[0-1]	[0-1]	[0-1]	[1-5]	[1-5]	[1-5]	[1-5]	[1-5]	[0-1]	[0-1]	[0-1]	[0-1]	[0-1]	[0-1]	[0-1]	[5-10]	[5-10]	[5-10]	[5-10]	[5-10]	[5-10]	[5-10]	[5-10]	[5-10]	[5-10]	[10-15]	[10-15]	[5-10]	[5-10]	[1-5]	[1-5]	[1-5]	[1-5]	[0-1]	[0-1]	[0-1]	[1-5]	[0-1]	[1-5]	[1-5]	[1-5]	[1-5]	[1-5]	[1-5]	[1-5]	[1-5]	[5-10]	[10-15]	[10-15]
020350000	[0-1]	[0-1]	[0-1]	[1-5]	[1-5]	[1-5]	[1-5]	[1-5]	[1-5]	[5-10]	[5-10]	[1-5]	[1-5]	[1-5]	[1-5]	[1-5]	[1-5]	[1-5]	[1-5]	[1-5]	[1-5]	[1-5]	[1-5]	[1-5]	[1-5]	[1-5]	[1-5]	[1-5]	[1-5]	[0-1]	[0-1]	[0-1]	[0-1]	[0-1]	[0-1]	[0-1]	[0-1]	[0-1]	[1-5]	[0-1]	[0-1]	[0-1]	[0-1]	[0-1]	[0-1]	[0-1]	[0-1]	[0-1]	[0-1]
020360000	[0-1]	[0-1]	[0-1]	[0-1]	[0-1]	[0-1]	[0-1]	[0-1]	[1-5]	[0-1]	[0-1]	[1-5]	[1-5]	[1-5]	[1-5]	[1-5]	[5-10]	[5-10]	[1-5]	[1-5]	[1-5]	[1-5]	[1-5]	[1-5]	[1-5]	[5-10]	[10-15]	[10-15]	[10-15]	[15-20]	[15-20]	[15-20]	[10-15]	[10-15]	[5-10]	[5-10]	[1-5]	[1-5]	[1-5]	[5-10]	[1-5]	[1-5]	[1-5]	[1-5]	[1-5]	[1-5]	[1-5]	[10-15]	[10-15]
020370000	[5-10]	[5-10]	[1-5]	[1-5]	[1-5]	[1-5]	[1-5]	[1-5]	[1-5]	[0-1]	[0-1]	[1-5]	[1-5]	[1-5]	[1-5]	[1-5]	[10-15]	[15-20]	[15-20]	[10-15]	[10-15]	[10-15]	[10-15]	[1-5]	[1-5]	[5-10]	[10-15]	[10-15]	[10-15]	[10-15]	[10-15]	[10-15]	[5-10]	[5-10]	[5-10]	[5-10]	[1-5]	[1-5]	[0-1]	[0-1]	[1-5]	[1-5]	[1-5]	[5-10]	[10-15]	[5-10]	[5-10]	[5-10]	[10-15]
020380000	[5-10]	[10-15]	[15-20]	[15-20]	[20-25]	[20-25]	[20-25]	[15-20]	[10-15]	[5-10]	[5-10]	[5-10]	[5-10]	[5-10]	[5-10]	[5-10]	[5-10]	[5-10]	[1-5]	[1-5]	[1-5]	[1-5]	[1-5]	[5-10]	[5-10]	[5-10]	[10-15]	[5-10]	[5-10]	[5-10]	[5-10]	[5-10]	[1-5]	[0-1]	[0-1]	[0-1]	[0-1]	[0-1]	[0-1]	[0-1]	[0-1]	[0-1]	[0-1]	[1-5]	[1-5]	[5-10]	[5-10]	[5-10]	[5-10]
020390000	[30-Max]	[30-Max]	[30-Max]	[25-30]	[30-Max]	[30-Max]	[30-Max]	[30-Max]	[30-Max]	[30-Max]	[30-Max]	[5-10]	[5-10]	[10-15]	[10-15]	[1-5]	[1-5]	[5-10]	[5-10]	[5-10]	[5-10]	[5-10]	[5-10]	[5-10]	[1-5]	[1-5]	[1-5]	[1-5]	[1-5]	[1-5]	[0-1]	[1-5]	[1-5]	[1-5]	[1-5]	[1-5]	[1-5]	[1-5]	[0-1]	[0-1]	[1-5]	[5-10]	[5-10]	[20-25]	[5-10]	[5-10]	[1-5]	[0-1]	[0-1]
020400000	[20-25]	[5-10]	[10-15]	[10-15]	[15-20]	[15-20]	[20-25]	[20-25]	[10-15]	[15-20]	[20-25]	[15-20]	[5-10]	[1-5]	[1-5]	[1-5]	[1-5]	[1-5]	[1-5]	[5-10]	[1-5]	[1-5]	[5-10]	[5-10]	[10-15]	[10-15]	[15-20]	[25-30]	[25-30]	[15-20]	[15-20]	[1-5]	[30-Max]	[30-Max]	[30-Max]	[30-Max]	[30-Max]	[30-Max]	[30-Max]	[15-20]	[5-10]	[5-10]	[5-10]	[0-1]	[0-1]	[0-1]	[0-1]	[0-1]	[0-1]
020410000	[0-1]	[0-1]	[0-1]	[1-5]	[1-5]	[1-5]	[1-5]	[1-5]	[1-5]	[1-5]	[15-20]	[20-25]	[15-20]	[10-15]	[10-15]	[15-20]	[15-20]	[5-10]	[0-1]	[0-1]	[1-5]	[1-5]	[1-5]	[1-5]	[1-5]	[1-5]	[1-5]	[1-5]	[1-5]	[5-10]	[5-10]	[10-15]	[15-20]	[20-25]	[15-20]	[20-25]	[20-25]	[20-25]	[20-25]	[20-25]	[15-20]	[15-20]	[15-20]	[15-20]	[15-20]	[10-15]	[5-10]	[5-10]	[5-10]
020420000	[1-5]	[1-5]	[1-5]	[1-5]	[1-5]	[1-5]	[1-5]	[1-5]	[0-1]	[0-1]	[1-5]	[15-20]	[5-10]	[5-10]	[5-10]	[5-10]	[5-10]	[5-10]	[5-10]	[10-15]	[10-15]	[10-15]	[10-15]	[10-15]	[10-15]	[1-5]	[5-10]	[5-10]	[5-10]	[5-10]	[5-10]	[5-10]	[5-10]	[5-10]	[5-10]	[5-10]	[5-10]	[5-10]	[5-10]	[5-10]	[5-10]	[5-10]	[5-10]	[1-5]	[1-5]	[0-1]	[0-1]	[1-5]	[0-1]
020430000	[5-10]	[15-20]	[20-25]	[15-20]	[15-20]	[15-20]	[10-15]	[10-15]	[5-10]	[5-10]	[5-10]	[1-5]	[1-5]	[1-5]	[1-5]	[1-5]	[1-5]	[1-5]	[5-10]	[5-10]	[5-10]	[5-10]	[5-10]	[10-15]	[10-15]	[15-20]	[10-15]	[10-15]	[10-15]	[10-15]	[5-10]	[10-15]	[5-10]	[5-10]	[5-10]	[5-10]	[10-15]	[10-15]	[5-10]	[10-15]	[10-15]	[1-5]	[1-5]	[1-5]	[1-5]	[1-5]	[1-5]	[1-5]	[1-5]
020440000	[1-5]	[0-1]	[5-10]	[5-10]	[5-10]	[5-10]	[5-10]	[5-10]	[5-10]	[5-10]	[5-10]	[5-10]	[5-10]	[5-10]	[5-10]	[5-10]	[10-15]	[5-10]	[10-15]	[10-15]	[10-15]	[15-20]	[15-20]	[10-15]	[10-15]	[5-10]	[10-15]	[5-10]	[5-10]	[5-10]	[5-10]	[0-1]	[0-1]	[0-1]	[0-1]	[0-1]	[0-1]	[0-1]	[0-1]	[0-1]	[0-1]	[0-1]	[0-1]	[0-1]	[0-1]	[5-10]	[0-1]	[0-1]	[0-1]
020460000	[1-5]	[1-5]	[1-5]	[1-5]	[1-5]	[1-5]	[1-5]	[1-5]	[1-5]	[0-1]	[0-1]	[0-1]	[1-5]	[1-5]	[1-5]	[1-5]	[1-5]	[1-5]	[1-5]	[1-5]	[1-5]	[1-5]	[1-5]	[1-5]	[1-5]	[1-5]	[0-1]	[0-1]	[0-1]	[1-5]	[1-5]	[5-10]	[5-10]	[5-10]	[5-10]	[5-10]	[5-10]	[5-10]	[0-1]	[0-1]	[0-1]	[0-1]	[0-1]	[0-1]	[0-1]	[0-1]	[0-1]	[0-1]	[0-1]
020470000	[1-5]	[5-10]	[10-15]	[1-5]	[0-1]	[0-1]	[0-1]	[0-1]	[0-1]	[0-1]	[0-1]	[1-5]	[1-5]	[1-5]	[1-5]	[5-10]	[5-10]	[5-10]	[5-10]	[1-5]	[1-5]	[1-5]	[1-5]	[1-5]	[1-5]	[1-5]	[5-10]	[5-10]	[5-10]	[5-10]	[5-10]	[5-10]	[5-10]	[5-10]	[5-10]	[5-10]	[5-10]	[5-10]	[1-5]	[1-5]	[1-5]	[0-1]	[0-1]	[0-1]	[0-1]	[0-1]	[0-1]	[0-1]	[1-5]
020480000	[0-1]	[0-1]	[0-1]	[0-1]	[5-10]	[5-10]	[5-10]	[5-10]	[1-5]	[0-1]	[0-1]	[0-1]	[0-1]	[0-1]	[0-1]	[0-1]	[1-5]	[0-1]	[0-1]	[20-25]	[30-Max]	[30-Max]	[30-Max]	[30-Max]	[30-Max]	[30-Max]	[30-Max]	[30-Max]	[30-Max]	[30-Max]	[30-Max]	[30-Max]	[30-Max]	[0-1]	[0-1]	[0-1]	[0-1]	[0-1]	[0-1]	[0-1]	[0-1]	[0-1]	[0-1]	[0-1]	[0-1]	[0-1]	[0-1]	[0-1]	[0-1]
020490000	[0-1]	[5-10]	[5-10]	[10-15]	[15-20]	[15-20]	[15-20]	[15-20]	[5-10]	[10-15]	[10-15]	[1-5]	[1-5]	[1-5]	[1-5]	[1-5]	[1-5]	[1-5]	[1-5]	[1-5]	[1-5]	[1-5]	[1-5]	[15-20]	[10-15]	[20-25]	[15-20]	[25-30]	[25-30]	[20-25]	[10-15]	[15-20]	[15-20]	[20-25]	[15-20]	[15-20]	[15-20]	[20-25]	[15-20]	[15-20]	[5-10]	[10-15]	[10-15]	[10-15]	[5-10]	[5-10]	[5-10]	[5-10]	[1-5]
020500000	[1-5]	[1-5]	[5-10]	[5-10]	[5-10]	[5-10]	[30-Max]	[30-Max]	[30-Max]	[30-Max]	[30-Max]	[30-Max]	[30-Max]	[30-Max]	[30-Max]	[30-Max]	[25-30]	[20-25]	[5-10]	[5-10]	[5-10]	[5-10]	[1-5]	[1-5]	[1-5]	[1-5]	[1-5]	[1-5]	[1-5]	[1-5]	[5-10]	[5-10]	[5-10]	[5-10]	[5-10]	[5-10]	[5-10]	[1-5]	[1-5]	[1-5]	[5-10]	[5-10]	[5-10]	[5-10]	[5-10]	[5-10]	[5-10]	[1-5]	[1-5]
020510000	[0-1]	[0-1]	[0-1]	[0-1]	[10-15]	[10-15]	[10-15]	[10-15]	[10-15]	[10-15]	[15-20]	[5-10]	[1-5]	[1-5]	[1-5]	[1-5]	[1-5]	[1-5]	[0-1]	[0-1]	[0-1]	[0-1]	[0-1]	[0-1]	[0-1]	[0-1]	[10-15]	[10-15]	[10-15]	[5-10]	[5-10]	[5-10]	[10-15]	[10-15]	[15-20]	[15-20]	[15-20]	[15-20]	[15-20]	[10-15]	[5-10]	[5-10]	[5-10]	[5-10]	[5-10]	[5-10]	[10-15]	[10-15]	[0-1]
020520000	[1-5]	[1-5]	[1-5]	[1-5]	[1-5]	[1-5]	[1-5]	[1-5]	[1-5]	[1-5]	[5-10]	[1-5]	[1-5]	[1-5]	[1-5]	[1-5]	[1-5]	[1-5]	[1-5]	[1-5]	[1-5]	[1-5]	[1-5]	[5-10]	[5-10]	[1-5]	[5-10]	[5-10]	[5-10]	[1-5]	[1-5]	[1-5]	[1-5]	[1-5]	[1-5]	[1-5]	[1-5]	[1-5]	[1-5]	[0-1]	[1-5]	[1-5]	[1-5]	[1-5]	[1-5]	[1-5]	[1-5]	[1-5]	[1-5]
020530000	[10-15]	[10-15]	[10-15]	[10-15]	[5-10]	[5-10]	[5-10]	[5-10]	[5-10]	[0-1]	[0-1]	[0-1]	[0-1]	[0-1]	[0-1]	[0-1]	[0-1]	[0-1]	[1-5]	[0-1]	[0-1]	[0-1]	[0-1]	[15-20]	[15-20]	[20-25]	[25-30]	[25-30]	[25-30]	[20-25]	[1-5]	[1-5]	[0-1]	[0-1]	[0-1]	[0-1]	[0-1]	[0-1]	[0-1]	[0-1]	[0-1]	[1-5]	[1-5]	[5-10]	[1-5]	[5-10]	[10-15]	[10-15]	[5-10]
020540000	[0-1]	[0-1]	[0-1]	[0-1]	[0-1]	[0-1]	[1-5]	[1-5]	[1-5]	[1-5]	[1-5]	[1-5]	[1-5]	[1-5]	[1-5]	[5-10]	[5-10]	[5-10]	[1-5]	[1-5]	[1-5]	[1-5]	[1-5]	[1-5]	[1-5]	[1-5]	[1-5]	[1-5]	[1-5]	[5-10]	[5-10]	[1-5]	[1-5]	[1-5]	[1-5]	[1-5]	[1-5]	[1-5]	[1-5]	[1-5]	[1-5]	[1-5]	[1-5]	[1-5]	[1-5]	[1-5]	[1-5]	[1-5]	[1-5]
020550000	[1-5]	[1-5]	[1-5]	[1-5]	[5-10]	[5-10]	[5-10]	[5-10]	[1-5]	[5-10]	[5-10]	[5-10]	[5-10]	[5-10]	[5-10]	[5-10]	[5-10]	[5-10]	[5-10]	[1-5]	[1-5]	[1-5]	[1-5]	[1-5]	[1-5]	[1-5]	[1-5]	[1-5]	[1-5]	[1-5]	[1-5]	[1-5]	[5-10]	[5-10]	[5-10]	[5-10]	[5-10]	[1-5]	[1-5]	[5-10]	[5-10]	[5-10]	[1-5]	[5-10]	[5-10]	[5-10]	[1-5]	[1-5]	[1-5]
020560000	[1-5]	[5-10]	[5-10]	[10-15]	[1-5]	[1-5]	[1-5]	[1-5]	[1-5]	[1-5]	[1-5]	[30-Max]	[20-25]	[20-25]	[20-25]	[20-25]	[20-25]	[20-25]	[1-5]	[1-5]	[1-5]	[1-5]	[1-5]	[1-5]	[30-Max]	[25-30]	[30-Max]	[30-Max]	[30-Max]	[30-Max]	[30-Max]	[0-1]	[1-5]	[20-25]	[15-20]	[15-20]	[10-15]	[10-15]	[10-15]	[15-20]	[1-5]	[1-5]	[1-5]	[1-5]	[1-5]	[10-15]	[10-15]	[5-10]	[5-10]
020570000	[5-10]	[5-10]	[5-10]	[5-10]	[10-15]	[10-15]	[10-15]	[10-15]	[10-15]	[10-15]	[15-20]	[15-20]	[15-20]	[10-15]	[10-15]	[10-15]	[15-20]	[15-20]	[10-15]	[15-20]	[15-20]	[15-20]	[15-20]	[15-20]	[15-20]	[20-25]	[15-20]	[15-20]	[15-20]	[15-20]	[20-25]	[20-25]	[20-25]	[20-25]	[15-20]	[15-20]	[15-20]	[10-15]	[5-10]	[10-15]	[5-10]	[10-15]	[10-15]	[15-20]	[15-20]	[15-20]	[10-15]	[10-15]	[1-5]
020580000	[5-10]	[1-5]	[0-1]	[1-5]	[1-5]	[1-5]	[1-5]	[1-5]	[1-5]	[0-1]	[0-1]	[0-1]	[0-1]	[5-10]	[5-10]	[5-10]	[5-10]	[5-10]	[5-10]	[5-10]	[0-1]	[0-1]	[1-5]	[1-5]	[1-5]	[1-5]	[5-10]	[5-10]	[5-10]	[5-10]	[5-10]	[5-10]	[5-10]	[1-5]	[5-10]	[5-10]	[5-10]	[10-15]	[5-10]	[5-10]	[5-10]	[0-1]	[0-1]	[0-1]	[1-5]	[1-5]	[1-5]	[1-5]	[1-5]
020590000	[1-5]	[5-10]	[10-15]	[5-10]	[5-10]	[5-10]	[5-10]	[5-10]	[5-10]	[1-5]	[1-5]	[5-10]	[5-10]	[5-10]	[5-10]	[5-10]	[5-10]	[5-10]	[5-10]	[5-10]	[5-10]	[5-10]	[15-20]	[15-20]	[15-20]	[20-25]	[20-25]	[20-25]	[20-25]	[15-20]	[15-20]	[10-15]	[5-10]	[10-15]	[10-15]	[10-15]	[10-15]	[15-20]	[10-15]	[15-20]	[10-15]	[10-15]	[10-15]	[5-10]	[1-5]	[1-5]	[5-10]	[5-10]	[1-5]
020600000	[20-25]	[15-20]	[5-10]	[5-10]	[1-5]	[1-5]	[1-5]	[1-5]	[1-5]	[5-10]	[1-5]	[1-5]	[1-5]	[1-5]	[1-5]	[1-5]	[1-5]	[1-5]	[0-1]	[0-1]	[0-1]	[0-1]	[1-5]	[1-5]	[1-5]	[1-5]	[5-10]	[5-10]	[5-10]	[1-5]	[1-5]	[1-5]	[1-5]	[1-5]	[1-5]	[1-5]	[1-5]	[0-1]	[0-1]	[15-20]	[10-15]	[15-20]	[15-20]	[30-Max]	[30-Max]	[30-Max]	[30-Max]	[30-Max]	[30-Max]
020610000	[10-15]	[10-15]	[10-15]	[0-1]	[0-1]	[0-1]	[0-1]	[0-1]	[0-1]	[0-1]	[1-5]	[0-1]	[0-1]	[0-1]	[0-1]	[0-1]	[0-1]	[0-1]	[0-1]	[0-1]	[0-1]	[0-1]	[10-15]	[10-15]	[10-15]	[10-15]	[20-25]	[15-20]	[15-20]	[10-15]	[10-15]	[15-20]	[25-30]	[20-25]	[25-30]	[25-30]	[15-20]	[10-15]	[5-10]	[5-10]	[5-10]	[5-10]	[5-10]	[5-10]	[5-10]	[10-15]	[5-10]	[5-10]	[5-10]
020620000	[1-5]	[0-1]	[0-1]	[0-1]	[1-5]	[1-5]	[1-5]	[1-5]	[1-5]	[1-5]	[0-1]	[1-5]	[0-1]	[0-1]	[0-1]	[0-1]	[0-1]	[1-5]	[1-5]	[1-5]	[1-5]	[1-5]	[1-5]	[5-10]	[1-5]	[1-5]	[1-5]	[1-5]	[1-5]	[1-5]	[1-5]	[1-5]	[1-5]	[1-5]	[1-5]	[1-5]	[1-5]	[5-10]	[5-10]	[10-15]	[1-5]	[1-5]	[1-5]	[1-5]	[0-1]	[0-1]	[0-1]	[0-1]	[0-1]
020630000	[1-5]	[1-5]	[1-5]	[1-5]	[1-5]	[1-5]	[1-5]	[0-1]	[0-1]	[1-5]	[0-1]	[1-5]	[1-5]	[1-5]	[1-5]	[5-10]	[5-10]	[5-10]	[1-5]	[1-5]	[5-10]	[5-10]	[5-10]	[5-10]	[5-10]	[5-10]	[5-10]	[1-5]	[1-5]	[1-5]	[1-5]	[1-5]	[1-5]	[0-1]	[0-1]	[0-1]	[0-1]	[0-1]	[0-1]	[0-1]	[0-1]	[15-20]	[15-20]	[10-15]	[10-15]	[20-25]	[20-25]	[20-25]	[5-10]
020640000	[5-10]	[5-10]	[5-10]	[5-10]	[10-15]	[10-15]	[10-15]	[10-15]	[10-15]	[5-10]	[5-10]	[1-5]	[5-10]	[5-10]	[5-10]	[1-5]	[1-5]	[5-10]	[5-10]	[5-10]	[5-10]	[5-10]	[5-10]	[5-10]	[5-10]	[5-10]	[5-10]	[5-10]	[5-10]	[1-5]	[5-10]	[1-5]	[1-5]	[1-5]	[1-5]	[1-5]	[5-10]	[5-10]	[5-10]	[1-5]	[5-10]	[5-10]	[5-10]	[5-10]	[5-10]	[5-10]	[5-10]	[5-10]	[5-10]
020650000	[5-10]	[5-10]	[5-10]	[1-5]	[1-5]	[1-5]	[1-5]	[1-5]	[1-5]	[10-15]	[10-15]	[15-20]	[15-20]	[10-15]	[10-15]	[15-20]	[15-20]	[15-20]	[5-10]	[5-10]	[5-10]	[5-10]	[5-10]	[5-10]	[5-10]	[5-10]	[10-15]	[10-15]	[10-15]	[10-15]	[5-10]	[5-10]	[10-15]	[5-10]	[5-10]	[5-10]	[0-1]	[5-10]	[5-10]	[5-10]	[5-10]	[5-10]	[5-10]	[5-10]	[1-5]	[1-5]	[1-5]	[1-5]	[1-5]
020660000	[0-1]	[0-1]	[0-1]	[0-1]	[0-1]	[0-1]	[0-1]	[0-1]	[0-1]	[0-1]	[0-1]	[0-1]	[0-1]	[0-1]	[0-1]	[0-1]	[0-1]	[0-1]	[0-1]	[0-1]	[0-1]	[0-1]	[0-1]	[0-1]	[0-1]	[0-1]	[0-1]	[0-1]	[0-1]	[0-1]	[0-1]	[0-1]	[0-1]	[0-1]	[0-1]	[0-1]	[0-1]	[0-1]	[0-1]	[0-1]	[0-1]	[0-1]	[0-1]	[0-1]	[1-5]	[1-5]	[1-5]	[1-5]	[1-5]
020670000	[0-1]	[1-5]	[1-5]	[1-5]	[1-5]	[1-5]	[1-5]	[1-5]	[1-5]	[0-1]	[0-1]	[0-1]	[0-1]	[0-1]	[0-1]	[1-5]	[1-5]	[1-5]	[5-10]	[10-15]	[5-10]	[5-10]	[5-10]	[1-5]	[1-5]	[1-5]	[0-1]	[0-1]	[0-1]	[1-5]	[1-5]	[1-5]	[1-5]	[5-10]	[5-10]	[5-10]	[1-5]	[1-5]	[1-5]	[1-5]	[1-5]	[1-5]	[1-5]	[1-5]	[1-5]	[10-15]	[10-15]	[10-15]	[5-10]
020680000	[1-5]	[1-5]	[5-10]	[5-10]	[1-5]	[1-5]	[1-5]	[1-5]	[1-5]	[0-1]	[0-1]	[1-5]	[1-5]	[1-5]	[1-5]	[0-1]	[0-1]	[1-5]	[1-5]	[1-5]	[1-5]	[1-5]	[1-5]	[30-Max]	[30-Max]	[10-15]	[10-15]	[15-20]	[15-20]	[10-15]	[0-1]	[0-1]	[0-1]	[0-1]	[0-1]	[0-1]	[0-1]	[0-1]	[0-1]	[0-1]	[1-5]	[1-5]	[1-5]	[5-10]	[10-15]	[5-10]	[0-1]	[0-1]	[0-1]
020690000	[0-1]	[1-5]	[1-5]	[5-10]	[15-20]	[15-20]	[15-20]	[15-20]	[5-10]	[10-15]	[5-10]	[5-10]	[5-10]	[5-10]	[5-10]	[10-15]	[5-10]	[1-5]	[1-5]	[1-5]	[1-5]	[1-5]	[1-5]	[1-5]	[1-5]	[1-5]	[5-10]	[5-10]	[5-10]	[5-10]	[5-10]	[5-10]	[5-10]	[0-1]	[0-1]	[0-1]	[0-1]	[0-1]	[1-5]	[5-10]	[5-10]	[5-10]	[5-10]	[5-10]	[5-10]	[5-10]	[5-10]	[15-20]	[15-20]
020700000	[0-1]	[0-1]	[0-1]	[1-5]	[0-1]	[0-1]	[0-1]	[0-1]	[0-1]	[0-1]	[25-30]	[30-Max]	[25-30]	[30-Max]	[30-Max]	[30-Max]	[20-25]	[5-10]	[5-10]	[5-10]	[5-10]	[5-10]	[5-10]	[10-15]	[10-15]	[10-15]	[10-15]	[10-15]	[10-15]	[10-15]	[10-15]	[5-10]	[10-15]	[15-20]	[15-20]	[15-20]	[15-20]	[15-20]	[15-20]	[5-10]	[0-1]	[0-1]	[0-1]	[0-1]	[0-1]	[0-1]	[5-10]	[10-15]	[15-20]
020710000	[1-5]	[10-15]	[25-30]	[30-Max]	[25-30]	[25-30]	[25-30]	[25-30]	[15-20]	[1-5]	[1-5]	[1-5]	[5-10]	[5-10]	[5-10]	[10-15]	[5-10]	[5-10]	[5-10]	[1-5]	[5-10]	[5-10]	[5-10]	[5-10]	[10-15]	[10-15]	[10-15]	[5-10]	[5-10]	[5-10]	[5-10]	[1-5]	[1-5]	[1-5]	[1-5]	[1-5]	[1-5]	[1-5]	[1-5]	[1-5]	[1-5]	[5-10]	[5-10]	[5-10]	[5-10]	[15-20]	[20-25]	[20-25]	[15-20]
020720000	[0-1]	[0-1]	[0-1]	[0-1]	[0-1]	[0-1]	[1-5]	[1-5]	[0-1]	[0-1]	[0-1]	[0-1]	[0-1]	[0-1]	[0-1]	[0-1]	[0-1]	[0-1]	[0-1]	[20-25]	[15-20]	[15-20]	[10-15]	[5-10]	[10-15]	[10-15]	[0-1]	[0-1]	[0-1]	[1-5]	[1-5]	[1-5]	[1-5]	[1-5]	[1-5]	[1-5]	[0-1]	[0-1]	[0-1]	[0-1]	[0-1]	[0-1]	[0-1]	[1-5]	[1-5]	[1-5]	[1-5]	[1-5]	[1-5]
020730000	[5-10]	[5-10]	[0-1]	[1-5]	[1-5]	[1-5]	[0-1]	[0-1]	[0-1]	[0-1]	[0-1]	[0-1]	[0-1]	[0-1]	[0-1]	[0-1]	[0-1]	[0-1]	[0-1]	[20-25]	[20-25]	[20-25]	[15-20]	[20-25]	[20-25]	[25-30]	[10-15]	[10-15]	[10-15]	[15-20]	[15-20]	[5-10]	[1-5]	[1-5]	[1-5]	[1-5]	[1-5]	[1-5]	[0-1]	[0-1]	[0-1]	[0-1]	[0-1]	[0-1]	[1-5]	[1-5]	[1-5]	[5-10]	[5-10]
020740000	[5-10]	[5-10]	[5-10]	[5-10]	[5-10]	[5-10]	[5-10]	[5-10]	[5-10]	[0-1]	[0-1]	[0-1]	[0-1]	[0-1]	[0-1]	[1-5]	[1-5]	[1-5]	[1-5]	[1-5]	[5-10]	[5-10]	[5-10]	[5-10]	[5-10]	[10-15]	[10-15]	[1-5]	[1-5]	[1-5]	[1-5]	[1-5]	[1-5]	[1-5]	[1-5]	[1-5]	[1-5]	[1-5]	[5-10]	[5-10]	[5-10]	[5-10]	[5-10]	[5-10]	[5-10]	[1-5]	[5-10]	[5-10]	[5-10]
020750000	[0-1]	[0-1]	[0-1]	[0-1]	[0-1]	[0-1]	[0-1]	[0-1]	[25-30]	[25-30]	[30-Max]	[30-Max]	[30-Max]	[10-15]	[10-15]	[10-15]	[10-15]	[10-15]	[10-15]	[5-10]	[5-10]	[5-10]	[0-1]	[0-1]	[0-1]	[0-1]	[0-1]	[10-15]	[10-15]	[20-25]	[20-25]	[15-20]	[15-20]	[20-25]	[30-Max]	[30-Max]	[10-15]	[15-20]	[25-30]	[25-30]	[25-30]	[15-20]	[30-Max]	[30-Max]	[30-Max]	[20-25]	[20-25]	[30-Max]	[20-25]
020760000	[0-1]	[0-1]	[0-1]	[0-1]	[0-1]	[0-1]	[0-1]	[1-5]	[1-5]	[0-1]	[0-1]	[1-5]	[0-1]	[0-1]	[0-1]	[0-1]	[0-1]	[0-1]	[0-1]	[0-1]	[0-1]	[0-1]	[0-1]	[0-1]	[0-1]	[0-1]	[0-1]	[0-1]	[0-1]	[1-5]	[1-5]	[30-Max]	[30-Max]	[30-Max]	[30-Max]	[30-Max]	[15-20]	[15-20]	[15-20]	[15-20]	[15-20]	[15-20]	[15-20]	[30-Max]	[30-Max]	[20-25]	[15-20]	[10-15]	[10-15]
020770000	[5-10]	[5-10]	[5-10]	[5-10]	[10-15]	[10-15]	[15-20]	[15-20]	[10-15]	[10-15]	[5-10]	[1-5]	[1-5]	[1-5]	[1-5]	[1-5]	[1-5]	[1-5]	[1-5]	[1-5]	[1-5]	[1-5]	[1-5]	[1-5]	[5-10]	[5-10]	[5-10]	[1-5]	[1-5]	[5-10]	[5-10]	[1-5]	[1-5]	[1-5]	[1-5]	[1-5]	[1-5]	[1-5]	[1-5]	[15-20]	[15-20]	[15-20]	[15-20]	[15-20]	[15-20]	[10-15]	[1-5]	[1-5]	[1-5]
020780000	[1-5]	[1-5]	[1-5]	[10-15]	[1-5]	[1-5]	[1-5]	[1-5]	[1-5]	[1-5]	[0-1]	[1-5]	[1-5]	[1-5]	[1-5]	[1-5]	[1-5]	[1-5]	[1-5]	[1-5]	[1-5]	[1-5]	[1-5]	[1-5]	[1-5]	[1-5]	[1-5]	[0-1]	[0-1]	[0-1]	[0-1]	[0-1]	[0-1]	[0-1]	[1-5]	[1-5]	[0-1]	[0-1]	[1-5]	[1-5]	[1-5]	[1-5]	[1-5]	[1-5]	[1-5]	[1-5]	[0-1]	[1-5]	[1-5]
020790000	[5-10]	[5-10]	[5-10]	[5-10]	[5-10]	[5-10]	[5-10]	[5-10]	[1-5]	[5-10]	[1-5]	[1-5]	[1-5]	[1-5]	[1-5]	[1-5]	[1-5]	[5-10]	[5-10]	[5-10]	[5-10]	[5-10]	[5-10]	[1-5]	[1-5]	[1-5]	[1-5]	[1-5]	[1-5]	[1-5]	[1-5]	[1-5]	[1-5]	[1-5]	[1-5]	[1-5]	[1-5]	[1-5]	[1-5]	[1-5]	[1-5]	[1-5]	[1-5]	[1-5]	[1-5]	[1-5]	[1-5]	[1-5]	[1-5]
020800000	[1-5]	[0-1]	[0-1]	[0-1]	[0-1]	[0-1]	[0-1]	[0-1]	[0-1]	[0-1]	[0-1]	[0-1]	[0-1]	[1-5]	[1-5]	[1-5]	[5-10]	[1-5]	[1-5]	[1-5]	[1-5]	[1-5]	[5-10]	[5-10]	[1-5]	[1-5]	[1-5]	[1-5]	[1-5]	[0-1]	[0-1]	[0-1]	[0-1]	[0-1]	[0-1]	[0-1]	[0-1]	[0-1]	[0-1]	[1-5]	[1-5]	[1-5]	[1-5]	[1-5]	[1-5]	[1-5]	[10-15]	[10-15]	[15-20]
020810000	[1-5]	[15-20]	[15-20]	[20-25]	[20-25]	[20-25]	[20-25]	[20-25]	[1-5]	[1-5]	[0-1]	[1-5]	[0-1]	[1-5]	[1-5]	[1-5]	[1-5]	[1-5]	[1-5]	[1-5]	[10-15]	[10-15]	[5-10]	[5-10]	[1-5]	[1-5]	[1-5]	[0-1]	[0-1]	[0-1]	[5-10]	[5-10]	[5-10]	[10-15]	[10-15]	[10-15]	[15-20]	[10-15]	[10-15]	[15-20]	[10-15]	[10-15]	[10-15]	[10-15]	[15-20]	[25-30]	[15-20]	[15-20]	[15-20]
020820000	[1-5]	[1-5]	[1-5]	[1-5]	[1-5]	[1-5]	[1-5]	[1-5]	[1-5]	[1-5]	[1-5]	[1-5]	[1-5]	[0-1]	[0-1]	[0-1]	[1-5]	[1-5]	[1-5]	[1-5]	[1-5]	[1-5]	[1-5]	[1-5]	[5-10]	[5-10]	[5-10]	[5-10]	[5-10]	[1-5]	[1-5]	[1-5]	[1-5]	[1-5]	[1-5]	[1-5]	[1-5]	[0-1]	[1-5]	[1-5]	[1-5]	[1-5]	[1-5]	[1-5]	[1-5]	[1-5]	[0-1]	[0-1]	[1-5]
020830000	[1-5]	[1-5]	[5-10]	[5-10]	[5-10]	[5-10]	[10-15]	[10-15]	[10-15]	[5-10]	[0-1]	[0-1]	[15-20]	[15-20]	[15-20]	[10-15]	[15-20]	[15-20]	[15-20]	[5-10]	[5-10]	[5-10]	[5-10]	[0-1]	[1-5]	[1-5]	[1-5]	[0-1]	[0-1]	[5-10]	[5-10]	[5-10]	[5-10]	[5-10]	[5-10]	[5-10]	[0-1]	[0-1]	[1-5]	[5-10]	[10-15]	[10-15]	[10-15]	[30-Max]	[30-Max]	[25-30]	[25-30]	[20-25]	[15-20]
020840000	[1-5]	[10-15]	[10-15]	[15-20]	[15-20]	[15-20]	[15-20]	[15-20]	[0-1]	[1-5]	[0-1]	[1-5]	[1-5]	[1-5]	[1-5]	[1-5]	[1-5]	[1-5]	[1-5]	[0-1]	[0-1]	[0-1]	[0-1]	[0-1]	[0-1]	[0-1]	[0-1]	[0-1]	[0-1]	[0-1]	[10-15]	[10-15]	[10-15]	[10-15]	[10-15]	[10-15]	[10-15]	[0-1]	[0-1]	[1-5]	[0-1]	[0-1]	[0-1]	[0-1]	[0-1]	[0-1]	[0-1]	[0-1]	[0-1]
020850000	[1-5]	[1-5]	[1-5]	[0-1]	[0-1]	[1-5]	[0-1]	[0-1]	[0-1]	[5-10]	[5-10]	[5-10]	[5-10]	[10-15]	[10-15]	[10-15]	[5-10]	[5-10]	[5-10]	[5-10]	[1-5]	[1-5]	[1-5]	[1-5]	[1-5]	[1-5]	[1-5]	[5-10]	[5-10]	[5-10]	[5-10]	[5-10]	[5-10]	[10-15]	[5-10]	[5-10]	[5-10]	[5-10]	[5-10]	[10-15]	[5-10]	[5-10]	[5-10]	[5-10]	[5-10]	[5-10]	[5-10]	[5-10]	[5-10]
020860000	[5-10]	[15-20]	[15-20]	[25-30]	[15-20]	[15-20]	[15-20]	[15-20]	[5-10]	[0-1]	[0-1]	[0-1]	[5-10]	[5-10]	[5-10]	[5-10]	[5-10]	[20-25]	[15-20]	[5-10]	[5-10]	[10-15]	[10-15]	[15-20]	[5-10]	[5-10]	[5-10]	[10-15]	[10-15]	[15-20]	[5-10]	[15-20]	[15-20]	[15-20]	[10-15]	[15-20]	[10-15]	[10-15]	[10-15]	[10-15]	[10-15]	[10-15]	[10-15]	[10-15]	[10-15]	[10-15]	[5-10]	[5-10]	[5-10]
020870000	[5-10]	[15-20]	[20-25]	[20-25]	[15-20]	[15-20]	[10-15]	[10-15]	[5-10]	[5-10]	[1-5]	[1-5]	[1-5]	[0-1]	[0-1]	[0-1]	[0-1]	[0-1]	[0-1]	[0-1]	[5-10]	[5-10]	[5-10]	[10-15]	[10-15]	[15-20]	[10-15]	[10-15]	[10-15]	[10-15]	[1-5]	[10-15]	[5-10]	[1-5]	[5-10]	[5-10]	[1-5]	[1-5]	[0-1]	[0-1]	[0-1]	[0-1]	[0-1]	[5-10]	[10-15]	[5-10]	[10-15]	[20-25]	[15-20]
020880000	[1-5]	[5-10]	[10-15]	[0-1]	[0-1]	[0-1]	[0-1]	[0-1]	[0-1]	[0-1]	[0-1]	[0-1]	[1-5]	[1-5]	[1-5]	[10-15]	[10-15]	[10-15]	[10-15]	[10-15]	[10-15]	[10-15]	[15-20]	[1-5]	[0-1]	[0-1]	[0-1]	[0-1]	[0-1]	[0-1]	[1-5]	[0-1]	[0-1]	[0-1]	[0-1]	[0-1]	[20-25]	[0-1]	[30-Max]	[30-Max]	[30-Max]	[30-Max]	[30-Max]	[20-25]	[20-25]	[0-1]	[0-1]	[0-1]	[0-1]
020890000	[5-10]	[5-10]	[5-10]	[5-10]	[5-10]	[5-10]	[5-10]	[5-10]	[5-10]	[5-10]	[15-20]	[15-20]	[10-15]	[10-15]	[5-10]	[5-10]	[5-10]	[1-5]	[1-5]	[1-5]	[1-5]	[1-5]	[1-5]	[1-5]	[1-5]	[1-5]	[1-5]	[1-5]	[1-5]	[1-5]	[1-5]	[1-5]	[1-5]	[1-5]	[1-5]	[1-5]	[1-5]	[1-5]	[5-10]	[5-10]	[5-10]	[5-10]	[5-10]	[5-10]	[5-10]	[1-5]	[1-5]	[5-10]	[5-10]
020900000	[0-1]	[1-5]	[5-10]	[5-10]	[5-10]	[1-5]	[1-5]	[1-5]	[1-5]	[0-1]	[0-1]	[0-1]	[0-1]	[0-1]	[0-1]	[1-5]	[1-5]	[1-5]	[1-5]	[1-5]	[1-5]	[1-5]	[1-5]	[1-5]	[1-5]	[1-5]	[1-5]	[1-5]	[1-5]	[1-5]	[1-5]	[1-5]	[1-5]	[5-10]	[5-10]	[5-10]	[1-5]	[1-5]	[1-5]	[1-5]	[1-5]	[1-5]	[1-5]	[5-10]	[1-5]	[1-5]	[0-1]	[15-20]	[30-Max]
020910000	[1-5]	[0-1]	[15-20]	[30-Max]	[25-30]	[25-30]	[25-30]	[25-30]	[30-Max]	[20-25]	[0-1]	[0-1]	[0-1]	[0-1]	[0-1]	[0-1]	[0-1]	[0-1]	[0-1]	[0-1]	[0-1]	[0-1]	[10-15]	[1-5]	[1-5]	[1-5]	[1-5]	[1-5]	[1-5]	[0-1]	[0-1]	[0-1]	[0-1]	[0-1]	[0-1]	[0-1]	[0-1]	[0-1]	[1-5]	[1-5]	[1-5]	[1-5]	[1-5]	[1-5]	[5-10]	[5-10]	[1-5]	[1-5]	[1-5]
020930000	[10-15]	[10-15]	[10-15]	[10-15]	[1-5]	[1-5]	[1-5]	[1-5]	[1-5]	[1-5]	[0-1]	[5-10]	[5-10]	[10-15]	[10-15]	[15-20]	[10-15]	[10-15]	[5-10]	[10-15]	[10-15]	[10-15]	[5-10]	[5-10]	[10-15]	[10-15]	[10-15]	[10-15]	[10-15]	[15-20]	[15-20]	[10-15]	[10-15]	[10-15]	[10-15]	[10-15]	[10-15]	[10-15]	[15-20]	[15-20]	[10-15]	[10-15]	[10-15]	[5-10]	[10-15]	[5-10]	[5-10]	[10-15]	[10-15]
020940000	[1-5]	[0-1]	[0-1]	[0-1]	[0-1]	[0-1]	[0-1]	[0-1]	[0-1]	[0-1]	[0-1]	[0-1]	[0-1]	[0-1]	[0-1]	[1-5]	[1-5]	[1-5]	[1-5]	[5-10]	[10-15]	[10-15]	[20-25]	[20-25]	[30-Max]	[25-30]	[15-20]	[25-30]	[25-30]	[10-15]	[10-15]	[10-15]	[10-15]	[15-20]	[5-10]	[5-10]	[5-10]	[10-15]	[10-15]	[5-10]	[5-10]	[5-10]	[5-10]	[5-10]	[1-5]	[0-1]	[0-1]	[0-1]	[0-1]
020950000	[10-15]	[10-15]	[10-15]	[10-15]	[10-15]	[10-15]	[10-15]	[10-15]	[10-15]	[10-15]	[10-15]	[5-10]	[5-10]	[5-10]	[5-10]	[5-10]	[5-10]	[5-10]	[5-10]	[10-15]	[5-10]	[5-10]	[5-10]	[5-10]	[5-10]	[5-10]	[5-10]	[10-15]	[10-15]	[10-15]	[10-15]	[15-20]	[10-15]	[10-15]	[10-15]	[10-15]	[5-10]	[5-10]	[5-10]	[5-10]	[5-10]	[5-10]	[5-10]	[5-10]	[5-10]	[5-10]	[5-10]	[5-10]	[5-10]
020960000	[5-10]	[1-5]	[1-5]	[0-1]	[0-1]	[0-1]	[0-1]	[0-1]	[0-1]	[0-1]	[0-1]	[0-1]	[0-1]	[0-1]	[0-1]	[0-1]	[1-5]	[1-5]	[1-5]	[1-5]	[1-5]	[1-5]	[1-5]	[1-5]	[1-5]	[1-5]	[1-5]	[0-1]	[0-1]	[0-1]	[0-1]	[0-1]	[0-1]	[0-1]	[0-1]	[0-1]	[0-1]	[0-1]	[0-1]	[0-1]	[0-1]	[0-1]	[0-1]	[0-1]	[0-1]	[0-1]	[0-1]	[0-1]	[15-20]
020970000	[1-5]	[1-5]	[20-25]	[15-20]	[15-20]	[15-20]	[15-20]	[15-20]	[15-20]	[1-5]	[1-5]	[1-5]	[1-5]	[1-5]	[1-5]	[0-1]	[0-1]	[0-1]	[1-5]	[1-5]	[1-5]	[1-5]	[1-5]	[0-1]	[1-5]	[0-1]	[0-1]	[0-1]	[0-1]	[0-1]	[0-1]	[0-1]	[0-1]	[0-1]	[0-1]	[0-1]	[0-1]	[0-1]	[0-1]	[0-1]	[0-1]	[0-1]	[0-1]	[1-5]	[0-1]	[1-5]	[1-5]	[5-10]	[5-10]
020980000	[0-1]	[0-1]	[0-1]	[0-1]	[1-5]	[1-5]	[1-5]	[1-5]	[0-1]	[0-1]	[0-1]	[0-1]	[0-1]	[0-1]	[0-1]	[1-5]	[1-5]	[1-5]	[1-5]	[1-5]	[1-5]	[1-5]	[1-5]	[1-5]	[1-5]	[10-15]	[5-10]	[5-10]	[5-10]	[5-10]	[5-10]	[5-10]	[0-1]	[0-1]	[0-1]	[0-1]	[1-5]	[1-5]	[1-5]	[1-5]	[1-5]	[1-5]	[1-5]	[1-5]	[1-5]	[1-5]	[0-1]	[1-5]	[1-5]
020990000	[0-1]	[0-1]	[0-1]	[0-1]	[1-5]	[1-5]	[0-1]	[0-1]	[0-1]	[10-15]	[5-10]	[5-10]	[5-10]	[10-15]	[10-15]	[10-15]	[0-1]	[0-1]	[0-1]	[0-1]	[0-1]	[0-1]	[15-20]	[15-20]	[15-20]	[15-20]	[15-20]	[15-20]	[15-20]	[10-15]	[10-15]	[10-15]	[20-25]	[20-25]	[10-15]	[10-15]	[0-1]	[0-1]	[10-15]	[10-15]	[15-20]	[20-25]	[20-25]	[25-30]	[20-25]	[1-5]	[5-10]	[5-10]	[5-10]
021000000	[25-30]	[30-Max]	[30-Max]	[30-Max]	[30-Max]	[30-Max]	[30-Max]	[30-Max]	[5-10]	[1-5]	[1-5]	[1-5]	[1-5]	[1-5]	[1-5]	[5-10]	[15-20]	[15-20]	[15-20]	[15-20]	[10-15]	[10-15]	[10-15]	[1-5]	[1-5]	[1-5]	[1-5]	[1-5]	[1-5]	[1-5]	[1-5]	[1-5]	[0-1]	[0-1]	[0-1]	[0-1]	[0-1]	[0-1]	[0-1]	[0-1]	[0-1]	[1-5]	[1-5]	[1-5]	[5-10]	[10-15]	[10-15]	[10-15]	[10-15]
021010000	[1-5]	[1-5]	[1-5]	[1-5]	[1-5]	[1-5]	[1-5]	[1-5]	[1-5]	[1-5]	[1-5]	[5-10]	[1-5]	[1-5]	[1-5]	[1-5]	[0-1]	[1-5]	[1-5]	[1-5]	[1-5]	[1-5]	[1-5]	[10-15]	[10-15]	[10-15]	[1-5]	[1-5]	[1-5]	[1-5]	[0-1]	[1-5]	[1-5]	[30-Max]	[30-Max]	[20-25]	[15-20]	[20-25]	[15-20]	[10-15]	[0-1]	[0-1]	[0-1]	[0-1]	[0-1]	[0-1]	[0-1]	[0-1]	[0-1]
021020000	[1-5]	[1-5]	[1-5]	[5-10]	[5-10]	[5-10]	[0-1]	[0-1]	[1-5]	[1-5]	[1-5]	[1-5]	[1-5]	[1-5]	[1-5]	[1-5]	[1-5]	[10-15]	[10-15]	[10-15]	[10-15]	[10-15]	[10-15]	[10-15]	[1-5]	[1-5]	[1-5]	[1-5]	[1-5]	[0-1]	[1-5]	[1-5]	[1-5]	[0-1]	[0-1]	[0-1]	[0-1]	[0-1]	[0-1]	[0-1]	[1-5]	[0-1]	[0-1]	[0-1]	[0-1]	[0-1]	[0-1]	[0-1]	[0-1]
021030000	[5-10]	[5-10]	[5-10]	[5-10]	[5-10]	[5-10]	[5-10]	[5-10]	[5-10]	[0-1]	[0-1]	[0-1]	[0-1]	[0-1]	[0-1]	[1-5]	[1-5]	[10-15]	[10-15]	[15-20]	[10-15]	[10-15]	[10-15]	[10-15]	[1-5]	[1-5]	[0-1]	[0-1]	[0-1]	[1-5]	[1-5]	[1-5]	[5-10]	[5-10]	[5-10]	[5-10]	[5-10]	[5-10]	[1-5]	[1-5]	[1-5]	[1-5]	[1-5]	[1-5]	[1-5]	[5-10]	[10-15]	[5-10]	[5-10]
021040000	[1-5]	[0-1]	[0-1]	[0-1]	[0-1]	[0-1]	[0-1]	[0-1]	[0-1]	[0-1]	[0-1]	[0-1]	[0-1]	[0-1]	[0-1]	[0-1]	[0-1]	[0-1]	[0-1]	[0-1]	[0-1]	[0-1]	[1-5]	[30-Max]	[15-20]	[15-20]	[10-15]	[5-10]	[5-10]	[5-10]	[0-1]	[0-1]	[0-1]	[0-1]	[0-1]	[0-1]	[0-1]	[15-20]	[30-Max]	[30-Max]	[30-Max]	[30-Max]	[30-Max]	[30-Max]	[15-20]	[15-20]	[15-20]	[15-20]	[15-20]
021050000	[1-5]	[1-5]	[5-10]	[1-5]	[1-5]	[1-5]	[1-5]	[1-5]	[1-5]	[0-1]	[0-1]	[0-1]	[0-1]	[0-1]	[0-1]	[10-15]	[15-20]	[30-Max]	[30-Max]	[30-Max]	[30-Max]	[30-Max]	[30-Max]	[30-Max]	[10-15]	[10-15]	[15-20]	[20-25]	[20-25]	[20-25]	[25-30]	[25-30]	[15-20]	[25-30]	[15-20]	[15-20]	[10-15]	[10-15]	[5-10]	[10-15]	[0-1]	[0-1]	[0-1]	[1-5]	[0-1]	[0-1]	[0-1]	[0-1]	[1-5]
021060000	[1-5]	[1-5]	[5-10]	[1-5]	[1-5]	[1-5]	[1-5]	[1-5]	[1-5]	[0-1]	[0-1]	[0-1]	[0-1]	[0-1]	[0-1]	[5-10]	[10-15]	[10-15]	[10-15]	[15-20]	[10-15]	[10-15]	[5-10]	[1-5]	[1-5]	[5-10]	[0-1]	[1-5]	[1-5]	[0-1]	[0-1]	[0-1]	[0-1]	[0-1]	[0-1]	[0-1]	[0-1]	[1-5]	[1-5]	[1-5]	[5-10]	[5-10]	[5-10]	[5-10]	[25-30]	[20-25]	[20-25]	[20-25]	[20-25]
021070000	[1-5]	[5-10]	[5-10]	[1-5]	[1-5]	[1-5]	[1-5]	[1-5]	[1-5]	[1-5]	[1-5]	[1-5]	[1-5]	[1-5]	[1-5]	[1-5]	[1-5]	[1-5]	[1-5]	[1-5]	[1-5]	[1-5]	[1-5]	[1-5]	[0-1]	[1-5]	[1-5]	[1-5]	[1-5]	[1-5]	[1-5]	[5-10]	[1-5]	[0-1]	[0-1]	[0-1]	[0-1]	[1-5]	[1-5]	[5-10]	[25-30]	[30-Max]	[30-Max]	[15-20]	[15-20]	[15-20]	[10-15]	[5-10]	[0-1]
021080000	[0-1]	[0-1]	[0-1]	[0-1]	[0-1]	[0-1]	[0-1]	[0-1]	[0-1]	[0-1]	[5-10]	[5-10]	[5-10]	[5-10]	[5-10]	[5-10]	[1-5]	[5-10]	[0-1]	[1-5]	[1-5]	[1-5]	[1-5]	[1-5]	[0-1]	[1-5]	[0-1]	[0-1]	[0-1]	[0-1]	[1-5]	[1-5]	[1-5]	[10-15]	[10-15]	[10-15]	[10-15]	[20-25]	[25-30]	[20-25]	[10-15]	[10-15]	[10-15]	[10-15]	[0-1]	[0-1]	[0-1]	[0-1]	[0-1]
021090000	[1-5]	[1-5]	[1-5]	[1-5]	[20-25]	[20-25]	[20-25]	[20-25]	[30-Max]	[30-Max]	[30-Max]	[20-25]	[15-20]	[15-20]	[15-20]	[15-20]	[15-20]	[15-20]	[15-20]	[15-20]	[10-15]	[10-15]	[1-5]	[1-5]	[1-5]	[1-5]	[1-5]	[1-5]	[1-5]	[1-5]	[1-5]	[0-1]	[1-5]	[1-5]	[1-5]	[1-5]	[1-5]	[1-5]	[1-5]	[1-5]	[1-5]	[0-1]	[0-1]	[0-1]	[0-1]	[0-1]	[0-1]	[0-1]	[0-1]
021100000	[5-10]	[5-10]	[5-10]	[5-10]	[5-10]	[5-10]	[1-5]	[1-5]	[5-10]	[1-5]	[1-5]	[1-5]	[1-5]	[1-5]	[1-5]	[5-10]	[5-10]	[5-10]	[5-10]	[5-10]	[5-10]	[5-10]	[1-5]	[1-5]	[1-5]	[1-5]	[5-10]	[5-10]	[5-10]	[10-15]	[10-15]	[10-15]	[5-10]	[10-15]	[10-15]	[10-15]	[5-10]	[5-10]	[5-10]	[1-5]	[1-5]	[1-5]	[1-5]	[1-5]	[1-5]	[1-5]	[1-5]	[1-5]	[5-10]
021110000	[1-5]	[10-15]	[10-15]	[10-15]	[10-15]	[10-15]	[10-15]	[10-15]	[5-10]	[5-10]	[10-15]	[5-10]	[5-10]	[5-10]	[5-10]	[1-5]	[5-10]	[5-10]	[1-5]	[1-5]	[1-5]	[1-5]	[1-5]	[1-5]	[1-5]	[1-5]	[1-5]	[1-5]	[1-5]	[5-10]	[10-15]	[10-15]	[10-15]	[10-15]	[10-15]	[10-15]	[10-15]	[10-15]	[5-10]	[10-15]	[15-20]	[15-20]	[15-20]	[10-15]	[10-15]	[10-15]	[10-15]	[5-10]	[5-10]
021120000	[1-5]	[1-5]	[1-5]	[0-1]	[1-5]	[1-5]	[1-5]	[1-5]	[0-1]	[5-10]	[15-20]	[10-15]	[10-15]	[10-15]	[10-15]	[5-10]	[0-1]	[1-5]	[1-5]	[1-5]	[1-5]	[1-5]	[1-5]	[1-5]	[1-5]	[1-5]	[1-5]	[1-5]	[1-5]	[1-5]	[1-5]	[1-5]	[5-10]	[5-10]	[5-10]	[5-10]	[5-10]	[5-10]	[5-10]	[1-5]	[1-5]	[5-10]	[5-10]	[10-15]	[15-20]	[10-15]	[10-15]	[10-15]	[10-15]
021140000	[1-5]	[5-10]	[5-10]	[1-5]	[1-5]	[1-5]	[1-5]	[1-5]	[1-5]	[5-10]	[1-5]	[5-10]	[5-10]	[5-10]	[5-10]	[5-10]	[5-10]	[5-10]	[5-10]	[1-5]	[5-10]	[1-5]	[1-5]	[1-5]	[1-5]	[1-5]	[1-5]	[1-5]	[1-5]	[1-5]	[5-10]	[5-10]	[1-5]	[1-5]	[1-5]	[1-5]	[5-10]	[1-5]	[1-5]	[5-10]	[5-10]	[5-10]	[5-10]	[1-5]	[10-15]	[5-10]	[5-10]	[5-10]	[10-15]
021150000	[1-5]	[1-5]	[1-5]	[10-15]	[1-5]	[1-5]	[1-5]	[1-5]	[1-5]	[1-5]	[1-5]	[5-10]	[5-10]	[5-10]	[5-10]	[5-10]	[5-10]	[5-10]	[5-10]	[1-5]	[1-5]	[1-5]	[1-5]	[0-1]	[0-1]	[0-1]	[0-1]	[20-25]	[20-25]	[30-Max]	[30-Max]	[20-25]	[20-25]	[20-25]	[10-15]	[10-15]	[0-1]	[0-1]	[0-1]	[30-Max]	[30-Max]	[30-Max]	[30-Max]	[30-Max]	[30-Max]	[30-Max]	[25-30]	[0-1]	[1-5]
021160000	[1-5]	[1-5]	[30-Max]	[30-Max]	[30-Max]	[30-Max]	[30-Max]	[30-Max]	[30-Max]	[5-10]	[5-10]	[5-10]	[5-10]	[1-5]	[1-5]	[1-5]	[1-5]	[30-Max]	[30-Max]	[30-Max]	[30-Max]	[30-Max]	[30-Max]	[30-Max]	[5-10]	[1-5]	[1-5]	[1-5]	[1-5]	[1-5]	[1-5]	[1-5]	[5-10]	[1-5]	[0-1]	[0-1]	[0-1]	[1-5]	[1-5]	[0-1]	[0-1]	[0-1]	[0-1]	[0-1]	[0-1]	[0-1]	[0-1]	[15-20]	[15-20]
021170000	[5-10]	[5-10]	[5-10]	[1-5]	[1-5]	[1-5]	[1-5]	[1-5]	[1-5]	[1-5]	[5-10]	[5-10]	[1-5]	[1-5]	[1-5]	[1-5]	[1-5]	[1-5]	[1-5]	[1-5]	[1-5]	[1-5]	[10-15]	[15-20]	[5-10]	[1-5]	[1-5]	[1-5]	[1-5]	[15-20]	[15-20]	[15-20]	[20-25]	[20-25]	[20-25]	[20-25]	[0-1]	[0-1]	[1-5]	[1-5]	[1-5]	[1-5]	[1-5]	[1-5]	[1-5]	[1-5]	[0-1]	[0-1]	[0-1]
021180000	[1-5]	[1-5]	[5-10]	[5-10]	[5-10]	[5-10]	[1-5]	[1-5]	[1-5]	[1-5]	[1-5]	[1-5]	[1-5]	[5-10]	[5-10]	[5-10]	[1-5]	[1-5]	[1-5]	[1-5]	[1-5]	[1-5]	[1-5]	[1-5]	[1-5]	[5-10]	[15-20]	[15-20]	[15-20]	[5-10]	[30-Max]	[30-Max]	[30-Max]	[30-Max]	[30-Max]	[30-Max]	[30-Max]	[30-Max]	[30-Max]	[30-Max]	[30-Max]	[30-Max]	[30-Max]	[15-20]	[1-5]	[1-5]	[1-5]	[1-5]	[1-5]
021190000	[1-5]	[1-5]	[5-10]	[5-10]	[1-5]	[1-5]	[1-5]	[1-5]	[1-5]	[0-1]	[0-1]	[1-5]	[0-1]	[0-1]	[0-1]	[1-5]	[1-5]	[15-20]	[10-15]	[10-15]	[10-15]	[10-15]	[10-15]	[10-15]	[5-10]	[1-5]	[1-5]	[1-5]	[1-5]	[1-5]	[1-5]	[1-5]	[1-5]	[1-5]	[1-5]	[1-5]	[1-5]	[0-1]	[1-5]	[1-5]	[1-5]	[1-5]	[1-5]	[1-5]	[1-5]	[1-5]	[0-1]	[0-1]	[1-5]
021200000	[0-1]	[1-5]	[1-5]	[1-5]	[1-5]	[1-5]	[1-5]	[1-5]	[1-5]	[1-5]	[1-5]	[1-5]	[1-5]	[25-30]	[20-25]	[30-Max]	[30-Max]	[30-Max]	[30-Max]	[25-30]	[5-10]	[5-10]	[1-5]	[1-5]	[1-5]	[1-5]	[1-5]	[1-5]	[1-5]	[5-10]	[5-10]	[5-10]	[5-10]	[1-5]	[1-5]	[1-5]	[1-5]	[1-5]	[1-5]	[1-5]	[1-5]	[1-5]	[1-5]	[1-5]	[5-10]	[5-10]	[5-10]	[10-15]	[10-15]
021210000	[0-1]	[1-5]	[1-5]	[1-5]	[1-5]	[1-5]	[1-5]	[1-5]	[0-1]	[0-1]	[0-1]	[0-1]	[0-1]	[0-1]	[0-1]	[1-5]	[1-5]	[1-5]	[5-10]	[1-5]	[5-10]	[5-10]	[1-5]	[20-25]	[20-25]	[20-25]	[25-30]	[20-25]	[20-25]	[15-20]	[15-20]	[10-15]	[5-10]	[5-10]	[5-10]	[5-10]	[10-15]	[0-1]	[1-5]	[1-5]	[1-5]	[1-5]	[1-5]	[1-5]	[1-5]	[1-5]	[1-5]	[1-5]	[1-5]
021220000	[0-1]	[0-1]	[10-15]	[0-1]	[0-1]	[0-1]	[0-1]	[0-1]	[0-1]	[0-1]	[0-1]	[0-1]	[0-1]	[0-1]	[0-1]	[5-10]	[5-10]	[5-10]	[5-10]	[0-1]	[0-1]	[0-1]	[1-5]	[1-5]	[1-5]	[1-5]	[20-25]	[20-25]	[20-25]	[0-1]	[0-1]	[0-1]	[0-1]	[0-1]	[0-1]	[0-1]	[0-1]	[0-1]	[0-1]	[0-1]	[0-1]	[0-1]	[0-1]	[0-1]	[0-1]	[0-1]	[0-1]	[1-5]	[1-5]
021230000	[1-5]	[1-5]	[1-5]	[1-5]	[1-5]	[0-1]	[0-1]	[0-1]	[0-1]	[0-1]	[0-1]	[0-1]	[0-1]	[0-1]	[0-1]	[0-1]	[5-10]	[5-10]	[5-10]	[15-20]	[15-20]	[15-20]	[20-25]	[15-20]	[15-20]	[15-20]	[5-10]	[10-15]	[10-15]	[10-15]	[10-15]	[15-20]	[15-20]	[15-20]	[10-15]	[15-20]	[15-20]	[10-15]	[0-1]	[0-1]	[0-1]	[0-1]	[0-1]	[0-1]	[0-1]	[0-1]	[0-1]	[0-1]	[0-1]
021240000	[5-10]	[0-1]	[0-1]	[0-1]	[0-1]	[0-1]	[0-1]	[5-10]	[20-25]	[25-30]	[20-25]	[20-25]	[25-30]	[30-Max]	[25-30]	[10-15]	[10-15]	[10-15]	[10-15]	[5-10]	[10-15]	[10-15]	[10-15]	[10-15]	[10-15]	[10-15]	[5-10]	[1-5]	[1-5]	[5-10]	[15-20]	[15-20]	[15-20]	[20-25]	[15-20]	[15-20]	[10-15]	[1-5]	[1-5]	[1-5]	[0-1]	[0-1]	[0-1]	[0-1]	[0-1]	[0-1]	[0-1]	[0-1]	[0-1]
021250000	[0-1]	[0-1]	[10-15]	[10-15]	[15-20]	[15-20]	[20-25]	[20-25]	[20-25]	[15-20]	[15-20]	[10-15]	[10-15]	[10-15]	[10-15]	[5-10]	[0-1]	[0-1]	[25-30]	[30-Max]	[30-Max]	[30-Max]	[20-25]	[20-25]	[20-25]	[10-15]	[0-1]	[0-1]	[0-1]	[0-1]	[0-1]	[0-1]	[10-15]	[10-15]	[10-15]	[10-15]	[10-15]	[15-20]	[10-15]	[15-20]	[15-20]	[30-Max]	[30-Max]	[30-Max]	[25-30]	[30-Max]	[30-Max]	[30-Max]	[20-25]
021260000	[5-10]	[10-15]	[15-20]	[15-20]	[20-25]	[20-25]	[20-25]	[20-25]	[10-15]	[5-10]	[5-10]	[5-10]	[1-5]	[5-10]	[5-10]	[5-10]	[1-5]	[1-5]	[1-5]	[1-5]	[1-5]	[1-5]	[1-5]	[1-5]	[1-5]	[1-5]	[5-10]	[5-10]	[5-10]	[5-10]	[1-5]	[1-5]	[1-5]	[0-1]	[0-1]	[0-1]	[0-1]	[0-1]	[0-1]	[0-1]	[0-1]	[0-1]	[0-1]	[1-5]	[10-15]	[10-15]	[10-15]	[10-15]	[10-15]
021270000	[0-1]	[0-1]	[0-1]	[5-10]	[10-15]	[10-15]	[5-10]	[5-10]	[20-25]	[20-25]	[15-20]	[20-25]	[15-20]	[20-25]	[20-25]	[0-1]	[0-1]	[0-1]	[0-1]	[0-1]	[0-1]	[0-1]	[1-5]	[1-5]	[1-5]	[0-1]	[0-1]	[0-1]	[0-1]	[0-1]	[0-1]	[0-1]	[0-1]	[0-1]	[0-1]	[0-1]	[0-1]	[0-1]	[0-1]	[0-1]	[0-1]	[0-1]	[0-1]	[1-5]	[1-5]	[1-5]	[1-5]	[1-5]	[5-10]
021280000	[1-5]	[1-5]	[5-10]	[1-5]	[10-15]	[5-10]	[5-10]	[5-10]	[5-10]	[5-10]	[5-10]	[5-10]	[5-10]	[15-20]	[15-20]	[15-20]	[15-20]	[10-15]	[10-15]	[10-15]	[1-5]	[5-10]	[5-10]	[10-15]	[10-15]	[15-20]	[10-15]	[10-15]	[10-15]	[10-15]	[10-15]	[10-15]	[10-15]	[10-15]	[5-10]	[5-10]	[1-5]	[1-5]	[1-5]	[1-5]	[1-5]	[1-5]	[1-5]	[5-10]	[5-10]	[1-5]	[5-10]	[5-10]	[10-15]
021290000	[0-1]	[0-1]	[0-1]	[10-15]	[10-15]	[10-15]	[5-10]	[5-10]	[5-10]	[5-10]	[5-10]	[0-1]	[0-1]	[0-1]	[0-1]	[1-5]	[1-5]	[1-5]	[10-15]	[10-15]	[10-15]	[10-15]	[5-10]	[1-5]	[5-10]	[10-15]	[10-15]	[10-15]	[10-15]	[20-25]	[15-20]	[15-20]	[15-20]	[15-20]	[15-20]	[15-20]	[10-15]	[10-15]	[5-10]	[5-10]	[5-10]	[5-10]	[5-10]	[5-10]	[15-20]	[10-15]	[10-15]	[15-20]	[15-20]
021300000	[5-10]	[5-10]	[5-10]	[1-5]	[1-5]	[1-5]	[1-5]	[1-5]	[1-5]	[1-5]	[1-5]	[1-5]	[1-5]	[1-5]	[1-5]	[1-5]	[1-5]	[5-10]	[5-10]	[1-5]	[1-5]	[1-5]	[1-5]	[1-5]	[1-5]	[1-5]	[1-5]	[1-5]	[1-5]	[1-5]	[1-5]	[5-10]	[5-10]	[5-10]	[1-5]	[1-5]	[1-5]	[1-5]	[1-5]	[1-5]	[1-5]	[1-5]	[1-5]	[5-10]	[5-10]	[5-10]	[1-5]	[1-5]	[1-5]
021310000	[1-5]	[5-10]	[5-10]	[5-10]	[5-10]	[5-10]	[5-10]	[5-10]	[1-5]	[1-5]	[1-5]	[1-5]	[1-5]	[1-5]	[1-5]	[1-5]	[1-5]	[1-5]	[1-5]	[1-5]	[1-5]	[1-5]	[5-10]	[10-15]	[10-15]	[10-15]	[15-20]	[15-20]	[15-20]	[5-10]	[5-10]	[5-10]	[5-10]	[5-10]	[5-10]	[5-10]	[5-10]	[5-10]	[5-10]	[5-10]	[5-10]	[5-10]	[5-10]	[10-15]	[10-15]	[10-15]	[10-15]	[10-15]	[5-10]
021320000	[5-10]	[5-10]	[0-1]	[0-1]	[0-1]	[0-1]	[0-1]	[0-1]	[0-1]	[0-1]	[0-1]	[0-1]	[0-1]	[0-1]	[0-1]	[0-1]	[0-1]	[0-1]	[1-5]	[1-5]	[1-5]	[1-5]	[25-30]	[5-10]	[1-5]	[1-5]	[1-5]	[1-5]	[1-5]	[0-1]	[15-20]	[15-20]	[15-20]	[10-15]	[10-15]	[10-15]	[10-15]	[0-1]	[0-1]	[0-1]	[0-1]	[0-1]	[0-1]	[0-1]	[0-1]	[0-1]	[0-1]	[1-5]	[1-5]
021330000	[1-5]	[0-1]	[0-1]	[0-1]	[0-1]	[0-1]	[0-1]	[0-1]	[1-5]	[1-5]	[10-15]	[10-15]	[10-15]	[10-15]	[10-15]	[5-10]	[1-5]	[1-5]	[1-5]	[1-5]	[1-5]	[1-5]	[0-1]	[0-1]	[0-1]	[0-1]	[0-1]	[0-1]	[0-1]	[0-1]	[0-1]	[0-1]	[0-1]	[0-1]	[0-1]	[0-1]	[0-1]	[5-10]	[5-10]	[5-10]	[5-10]	[5-10]	[5-10]	[15-20]	[15-20]	[20-25]	[15-20]	[15-20]	[15-20]
021340000	[1-5]	[5-10]	[5-10]	[5-10]	[5-10]	[5-10]	[5-10]	[5-10]	[1-5]	[1-5]	[1-5]	[1-5]	[1-5]	[1-5]	[1-5]	[5-10]	[5-10]	[5-10]	[1-5]	[1-5]	[1-5]	[1-5]	[1-5]	[1-5]	[1-5]	[1-5]	[1-5]	[1-5]	[1-5]	[1-5]	[1-5]	[1-5]	[1-5]	[1-5]	[1-5]	[1-5]	[1-5]	[1-5]	[1-5]	[5-10]	[10-15]	[10-15]	[10-15]	[5-10]	[5-10]	[10-15]	[5-10]	[1-5]	[1-5]
021350000	[1-5]	[1-5]	[5-10]	[1-5]	[1-5]	[1-5]	[5-10]	[5-10]	[5-10]	[1-5]	[1-5]	[1-5]	[5-10]	[1-5]	[1-5]	[5-10]	[5-10]	[5-10]	[10-15]	[5-10]	[5-10]	[5-10]	[1-5]	[1-5]	[1-5]	[1-5]	[5-10]	[5-10]	[5-10]	[5-10]	[5-10]	[5-10]	[5-10]	[0-1]	[0-1]	[0-1]	[0-1]	[0-1]	[0-1]	[0-1]	[0-1]	[0-1]	[0-1]	[0-1]	[0-1]	[0-1]	[0-1]	[0-1]	[0-1]
021360000	[1-5]	[1-5]	[1-5]	[1-5]	[1-5]	[1-5]	[1-5]	[1-5]	[1-5]	[5-10]	[5-10]	[5-10]	[5-10]	[5-10]	[5-10]	[5-10]	[10-15]	[5-10]	[5-10]	[5-10]	[5-10]	[5-10]	[5-10]	[5-10]	[5-10]	[5-10]	[5-10]	[1-5]	[1-5]	[1-5]	[1-5]	[0-1]	[1-5]	[0-1]	[1-5]	[1-5]	[1-5]	[0-1]	[0-1]	[0-1]	[0-1]	[0-1]	[0-1]	[0-1]	[0-1]	[0-1]	[0-1]	[0-1]	[0-1]
021370000	[0-1]	[1-5]	[0-1]	[0-1]	[0-1]	[0-1]	[0-1]	[0-1]	[0-1]	[0-1]	[0-1]	[0-1]	[0-1]	[0-1]	[0-1]	[0-1]	[0-1]	[0-1]	[0-1]	[1-5]	[1-5]	[1-5]	[0-1]	[0-1]	[0-1]	[0-1]	[0-1]	[0-1]	[0-1]	[0-1]	[1-5]	[1-5]	[1-5]	[0-1]	[0-1]	[0-1]	[0-1]	[0-1]	[0-1]	[0-1]	[0-1]	[0-1]	[0-1]	[0-1]	[0-1]	[0-1]	[0-1]	[0-1]	[0-1]
021380000	[1-5]	[1-5]	[1-5]	[5-10]	[5-10]	[5-10]	[1-5]	[1-5]	[1-5]	[1-5]	[1-5]	[1-5]	[1-5]	[1-5]	[1-5]	[1-5]	[1-5]	[1-5]	[1-5]	[1-5]	[1-5]	[1-5]	[1-5]	[1-5]	[1-5]	[1-5]	[1-5]	[1-5]	[1-5]	[1-5]	[1-5]	[1-5]	[1-5]	[1-5]	[1-5]	[1-5]	[1-5]	[1-5]	[1-5]	[1-5]	[1-5]	[1-5]	[1-5]	[1-5]	[1-5]	[1-5]	[5-10]	[5-10]	[5-10]
021390000	[1-5]	[10-15]	[10-15]	[5-10]	[5-10]	[5-10]	[5-10]	[5-10]	[1-5]	[0-1]	[0-1]	[0-1]	[0-1]	[0-1]	[0-1]	[1-5]	[1-5]	[15-20]	[30-Max]	[30-Max]	[30-Max]	[30-Max]	[30-Max]	[30-Max]	[30-Max]	[25-30]	[20-25]	[15-20]	[15-20]	[15-20]	[10-15]	[5-10]	[5-10]	[10-15]	[10-15]	[10-15]	[0-1]	[0-1]	[1-5]	[1-5]	[1-5]	[1-5]	[1-5]	[20-25]	[20-25]	[30-Max]	[25-30]	[25-30]	[25-30]
021400000	[1-5]	[1-5]	[1-5]	[1-5]	[1-5]	[1-5]	[1-5]	[1-5]	[1-5]	[1-5]	[0-1]	[0-1]	[0-1]	[1-5]	[1-5]	[1-5]	[0-1]	[1-5]	[1-5]	[1-5]	[1-5]	[1-5]	[1-5]	[20-25]	[20-25]	[25-30]	[20-25]	[20-25]	[20-25]	[25-30]	[15-20]	[15-20]	[1-5]	[1-5]	[1-5]	[1-5]	[1-5]	[1-5]	[1-5]	[10-15]	[10-15]	[10-15]	[10-15]	[10-15]	[10-15]	[10-15]	[0-1]	[10-15]	[15-20]
021410000	[1-5]	[1-5]	[0-1]	[0-1]	[1-5]	[1-5]	[1-5]	[1-5]	[1-5]	[1-5]	[1-5]	[1-5]	[1-5]	[1-5]	[1-5]	[1-5]	[1-5]	[5-10]	[5-10]	[5-10]	[5-10]	[5-10]	[5-10]	[5-10]	[5-10]	[5-10]	[1-5]	[1-5]	[1-5]	[1-5]	[5-10]	[5-10]	[5-10]	[10-15]	[10-15]	[10-15]	[10-15]	[10-15]	[10-15]	[10-15]	[5-10]	[5-10]	[5-10]	[1-5]	[1-5]	[1-5]	[1-5]	[1-5]	[1-5]
021420000	[1-5]	[0-1]	[0-1]	[1-5]	[5-10]	[5-10]	[5-10]	[5-10]	[5-10]	[0-1]	[0-1]	[0-1]	[0-1]	[0-1]	[0-1]	[0-1]	[1-5]	[30-Max]	[30-Max]	[30-Max]	[30-Max]	[30-Max]	[30-Max]	[30-Max]	[20-25]	[10-15]	[5-10]	[10-15]	[10-15]	[0-1]	[0-1]	[0-1]	[0-1]	[0-1]	[0-1]	[0-1]	[0-1]	[0-1]	[0-1]	[5-10]	[5-10]	[5-10]	[5-10]	[10-15]	[10-15]	[30-Max]	[25-30]	[20-25]	[30-Max]
021430000	[1-5]	[1-5]	[1-5]	[5-10]	[5-10]	[5-10]	[5-10]	[1-5]	[1-5]	[1-5]	[5-10]	[5-10]	[10-15]	[1-5]	[1-5]	[5-10]	[5-10]	[5-10]	[1-5]	[1-5]	[5-10]	[5-10]	[1-5]	[1-5]	[1-5]	[1-5]	[1-5]	[1-5]	[1-5]	[5-10]	[1-5]	[1-5]	[1-5]	[0-1]	[0-1]	[0-1]	[0-1]	[0-1]	[0-1]	[1-5]	[1-5]	[1-5]	[1-5]	[1-5]	[5-10]	[10-15]	[1-5]	[30-Max]	[30-Max]
021440000	[0-1]	[0-1]	[0-1]	[5-10]	[5-10]	[5-10]	[5-10]	[5-10]	[5-10]	[0-1]	[0-1]	[0-1]	[0-1]	[0-1]	[0-1]	[0-1]	[0-1]	[0-1]	[0-1]	[0-1]	[0-1]	[0-1]	[0-1]	[0-1]	[0-1]	[0-1]	[0-1]	[1-5]	[1-5]	[0-1]	[1-5]	[1-5]	[0-1]	[0-1]	[0-1]	[0-1]	[0-1]	[0-1]	[0-1]	[5-10]	[0-1]	[0-1]	[0-1]	[0-1]	[0-1]	[0-1]	[0-1]	[0-1]	[0-1]
021450000	[10-15]	[10-15]	[10-15]	[15-20]	[15-20]	[15-20]	[15-20]	[15-20]	[10-15]	[5-10]	[0-1]	[5-10]	[5-10]	[20-25]	[20-25]	[20-25]	[20-25]	[20-25]	[20-25]	[20-25]	[15-20]	[15-20]	[20-25]	[15-20]	[20-25]	[15-20]	[15-20]	[10-15]	[10-15]	[10-15]	[15-20]	[20-25]	[20-25]	[25-30]	[30-Max]	[30-Max]	[25-30]	[15-20]	[15-20]	[15-20]	[10-15]	[5-10]	[5-10]	[5-10]	[5-10]	[5-10]	[1-5]	[1-5]	[5-10]
021460000	[30-Max]	[25-30]	[25-30]	[25-30]	[0-1]	[0-1]	[0-1]	[0-1]	[0-1]	[0-1]	[0-1]	[0-1]	[0-1]	[0-1]	[0-1]	[0-1]	[0-1]	[0-1]	[0-1]	[0-1]	[0-1]	[0-1]	[0-1]	[0-1]	[0-1]	[0-1]	[0-1]	[0-1]	[0-1]	[0-1]	[0-1]	[0-1]	[0-1]	[15-20]	[15-20]	[15-20]	[25-30]	[30-Max]	[30-Max]	[25-30]	[0-1]	[1-5]	[1-5]	[1-5]	[1-5]	[1-5]	[1-5]	[1-5]	[0-1]
021480000	[15-20]	[15-20]	[15-20]	[10-15]	[5-10]	[5-10]	[5-10]	[5-10]	[5-10]	[5-10]	[5-10]	[5-10]	[5-10]	[5-10]	[5-10]	[5-10]	[5-10]	[5-10]	[5-10]	[1-5]	[1-5]	[1-5]	[5-10]	[5-10]	[5-10]	[5-10]	[10-15]	[10-15]	[10-15]	[1-5]	[5-10]	[1-5]	[1-5]	[1-5]	[1-5]	[1-5]	[1-5]	[1-5]	[1-5]	[1-5]	[1-5]	[1-5]	[1-5]	[1-5]	[1-5]	[1-5]	[1-5]	[1-5]	[1-5]
021490000	[0-1]	[0-1]	[0-1]	[0-1]	[0-1]	[1-5]	[1-5]	[5-10]	[1-5]	[1-5]	[1-5]	[1-5]	[5-10]	[5-10]	[1-5]	[5-10]	[5-10]	[5-10]	[5-10]	[15-20]	[10-15]	[15-20]	[20-25]	[15-20]	[15-20]	[15-20]	[1-5]	[0-1]	[0-1]	[0-1]	[0-1]	[0-1]	[0-1]	[0-1]	[0-1]	[0-1]	[0-1]	[0-1]	[0-1]	[0-1]	[0-1]	[0-1]	[0-1]	[0-1]	[0-1]	[0-1]	[0-1]	[0-1]	[0-1]
021500000	[1-5]	[1-5]	[15-20]	[5-10]	[5-10]	[5-10]	[5-10]	[5-10]	[15-20]	[10-15]	[10-15]	[25-30]	[15-20]	[15-20]	[15-20]	[10-15]	[1-5]	[1-5]	[1-5]	[1-5]	[1-5]	[1-5]	[1-5]	[1-5]	[0-1]	[0-1]	[5-10]	[0-1]	[0-1]	[0-1]	[1-5]	[1-5]	[1-5]	[1-5]	[20-25]	[20-25]	[25-30]	[30-Max]	[20-25]	[20-25]	[20-25]	[25-30]	[25-30]	[25-30]	[30-Max]	[30-Max]	[30-Max]	[30-Max]	[30-Max]
021510000	[1-5]	[0-1]	[0-1]	[0-1]	[1-5]	[1-5]	[1-5]	[1-5]	[0-1]	[0-1]	[0-1]	[0-1]	[1-5]	[1-5]	[1-5]	[5-10]	[5-10]	[5-10]	[5-10]	[0-1]	[0-1]	[0-1]	[1-5]	[1-5]	[1-5]	[1-5]	[15-20]	[15-20]	[15-20]	[5-10]	[5-10]	[5-10]	[0-1]	[0-1]	[0-1]	[0-1]	[0-1]	[0-1]	[0-1]	[1-5]	[1-5]	[5-10]	[5-10]	[5-10]	[5-10]	[5-10]	[1-5]	[10-15]	[30-Max]
021520000	[0-1]	[0-1]	[5-10]	[5-10]	[5-10]	[5-10]	[5-10]	[5-10]	[5-10]	[1-5]	[5-10]	[5-10]	[1-5]	[1-5]	[1-5]	[1-5]	[5-10]	[1-5]	[1-5]	[1-5]	[5-10]	[5-10]	[1-5]	[1-5]	[1-5]	[1-5]	[5-10]	[1-5]	[1-5]	[5-10]	[20-25]	[25-30]	[5-10]	[5-10]	[5-10]	[5-10]	[1-5]	[1-5]	[1-5]	[1-5]	[1-5]	[1-5]	[1-5]	[1-5]	[5-10]	[5-10]	[1-5]	[5-10]	[5-10]
021530000	[1-5]	[0-1]	[0-1]	[0-1]	[1-5]	[1-5]	[1-5]	[1-5]	[0-1]	[1-5]	[10-15]	[10-15]	[15-20]	[15-20]	[15-20]	[20-25]	[20-25]	[15-20]	[15-20]	[1-5]	[1-5]	[1-5]	[1-5]	[1-5]	[1-5]	[1-5]	[1-5]	[1-5]	[1-5]	[1-5]	[1-5]	[10-15]	[10-15]	[10-15]	[10-15]	[10-15]	[20-25]	[20-25]	[20-25]	[20-25]	[30-Max]	[25-30]	[25-30]	[20-25]	[20-25]	[20-25]	[20-25]	[15-20]	[10-15]
021540000	[1-5]	[1-5]	[1-5]	[1-5]	[1-5]	[1-5]	[1-5]	[1-5]	[1-5]	[1-5]	[1-5]	[1-5]	[1-5]	[1-5]	[1-5]	[1-5]	[1-5]	[1-5]	[1-5]	[1-5]	[1-5]	[1-5]	[1-5]	[1-5]	[1-5]	[1-5]	[1-5]	[1-5]	[1-5]	[1-5]	[1-5]	[1-5]	[1-5]	[1-5]	[1-5]	[1-5]	[1-5]	[1-5]	[1-5]	[1-5]	[1-5]	[1-5]	[1-5]	[1-5]	[1-5]	[1-5]	[1-5]	[5-10]	[10-15]
021550000	[1-5]	[1-5]	[1-5]	[1-5]	[1-5]	[1-5]	[1-5]	[1-5]	[1-5]	[25-30]	[20-25]	[5-10]	[5-10]	[5-10]	[5-10]	[5-10]	[0-1]	[0-1]	[1-5]	[1-5]	[5-10]	[5-10]	[5-10]	[5-10]	[1-5]	[1-5]	[1-5]	[1-5]	[1-5]	[1-5]	[1-5]	[1-5]	[1-5]	[1-5]	[1-5]	[1-5]	[1-5]	[0-1]	[1-5]	[0-1]	[1-5]	[0-1]	[0-1]	[0-1]	[0-1]	[0-1]	[0-1]	[0-1]	[0-1]
021560000	[1-5]	[0-1]	[0-1]	[0-1]	[0-1]	[0-1]	[0-1]	[0-1]	[0-1]	[0-1]	[0-1]	[0-1]	[0-1]	[1-5]	[1-5]	[1-5]	[1-5]	[1-5]	[1-5]	[1-5]	[1-5]	[1-5]	[1-5]	[1-5]	[0-1]	[0-1]	[0-1]	[0-1]	[0-1]	[0-1]	[0-1]	[0-1]	[0-1]	[0-1]	[0-1]	[0-1]	[0-1]	[0-1]	[0-1]	[0-1]	[0-1]	[30-Max]	[30-Max]	[30-Max]	[25-30]	[30-Max]	[25-30]	[30-Max]	[0-1]
021570000	[1-5]	[5-10]	[1-5]	[1-5]	[1-5]	[1-5]	[5-10]	[5-10]	[5-10]	[5-10]	[5-10]	[10-15]	[5-10]	[1-5]	[1-5]	[5-10]	[5-10]	[5-10]	[5-10]	[10-15]	[10-15]	[10-15]	[25-30]	[15-20]	[20-25]	[20-25]	[15-20]	[15-20]	[15-20]	[5-10]	[5-10]	[1-5]	[1-5]	[1-5]	[5-10]	[5-10]	[5-10]	[5-10]	[5-10]	[5-10]	[5-10]	[0-1]	[0-1]	[0-1]	[0-1]	[0-1]	[1-5]	[0-1]	[0-1]
021580000	[1-5]	[1-5]	[1-5]	[1-5]	[0-1]	[0-1]	[0-1]	[1-5]	[1-5]	[1-5]	[1-5]	[5-10]	[1-5]	[1-5]	[1-5]	[1-5]	[1-5]	[1-5]	[1-5]	[1-5]	[1-5]	[1-5]	[1-5]	[1-5]	[0-1]	[0-1]	[1-5]	[1-5]	[0-1]	[0-1]	[1-5]	[1-5]	[0-1]	[0-1]	[0-1]	[0-1]	[0-1]	[0-1]	[0-1]	[0-1]	[1-5]	[1-5]	[1-5]	[0-1]	[10-15]	[5-10]	[10-15]	[10-15]	[10-15]
021590000	[1-5]	[1-5]	[1-5]	[30-Max]	[30-Max]	[30-Max]	[30-Max]	[30-Max]	[25-30]	[25-30]	[0-1]	[0-1]	[0-1]	[0-1]	[0-1]	[1-5]	[0-1]	[0-1]	[0-1]	[0-1]	[0-1]	[0-1]	[0-1]	[0-1]	[15-20]	[20-25]	[30-Max]	[30-Max]	[30-Max]	[25-30]	[30-Max]	[25-30]	[20-25]	[15-20]	[15-20]	[10-15]	[5-10]	[1-5]	[0-1]	[0-1]	[0-1]	[5-10]	[5-10]	[5-10]	[10-15]	[10-15]	[10-15]	[15-20]	[10-15]
021600000	[1-5]	[5-10]	[5-10]	[10-15]	[5-10]	[10-15]	[30-Max]	[30-Max]	[15-20]	[15-20]	[15-20]	[15-20]	[10-15]	[1-5]	[1-5]	[1-5]	[1-5]	[1-5]	[1-5]	[10-15]	[10-15]	[10-15]	[10-15]	[10-15]	[10-15]	[10-15]	[1-5]	[1-5]	[1-5]	[1-5]	[1-5]	[1-5]	[1-5]	[0-1]	[0-1]	[0-1]	[0-1]	[0-1]	[1-5]	[1-5]	[1-5]	[1-5]	[1-5]	[5-10]	[5-10]	[5-10]	[5-10]	[10-15]	[10-15]
021620000	[0-1]	[1-5]	[1-5]	[1-5]	[1-5]	[1-5]	[1-5]	[1-5]	[1-5]	[1-5]	[0-1]	[0-1]	[0-1]	[0-1]	[0-1]	[1-5]	[1-5]	[0-1]	[0-1]	[0-1]	[10-15]	[10-15]	[5-10]	[5-10]	[5-10]	[5-10]	[10-15]	[5-10]	[5-10]	[10-15]	[5-10]	[5-10]	[5-10]	[0-1]	[0-1]	[0-1]	[0-1]	[15-20]	[25-30]	[30-Max]	[30-Max]	[30-Max]	[30-Max]	[25-30]	[0-1]	[0-1]	[0-1]	[0-1]	[0-1]
021630000	[5-10]	[1-5]	[5-10]	[5-10]	[5-10]	[5-10]	[1-5]	[1-5]	[1-5]	[1-5]	[0-1]	[0-1]	[0-1]	[0-1]	[0-1]	[0-1]	[1-5]	[5-10]	[5-10]	[5-10]	[5-10]	[5-10]	[5-10]	[5-10]	[1-5]	[1-5]	[1-5]	[1-5]	[1-5]	[15-20]	[20-25]	[20-25]	[20-25]	[20-25]	[20-25]	[20-25]	[10-15]	[5-10]	[5-10]	[5-10]	[1-5]	[1-5]	[1-5]	[1-5]	[5-10]	[1-5]	[1-5]	[1-5]	[1-5]
021640000	[0-1]	[0-1]	[0-1]	[0-1]	[0-1]	[0-1]	[0-1]	[0-1]	[0-1]	[0-1]	[0-1]	[5-10]	[1-5]	[1-5]	[1-5]	[1-5]	[1-5]	[1-5]	[0-1]	[0-1]	[0-1]	[0-1]	[0-1]	[0-1]	[0-1]	[0-1]	[0-1]	[0-1]	[0-1]	[0-1]	[0-1]	[0-1]	[1-5]	[1-5]	[0-1]	[0-1]	[0-1]	[0-1]	[1-5]	[0-1]	[0-1]	[0-1]	[0-1]	[0-1]	[0-1]	[0-1]	[0-1]	[0-1]	[0-1]
021650000	[5-10]	[5-10]	[1-5]	[1-5]	[1-5]	[1-5]	[1-5]	[5-10]	[1-5]	[0-1]	[0-1]	[1-5]	[1-5]	[1-5]	[1-5]	[5-10]	[10-15]	[10-15]	[10-15]	[10-15]	[5-10]	[5-10]	[10-15]	[5-10]	[10-15]	[15-20]	[15-20]	[15-20]	[15-20]	[15-20]	[10-15]	[5-10]	[5-10]	[5-10]	[5-10]	[5-10]	[5-10]	[5-10]	[5-10]	[5-10]	[5-10]	[5-10]	[5-10]	[5-10]	[5-10]	[5-10]	[1-5]	[1-5]	[1-5]
021660000	[10-15]	[10-15]	[20-25]	[20-25]	[20-25]	[20-25]	[10-15]	[10-15]	[5-10]	[0-1]	[0-1]	[0-1]	[0-1]	[0-1]	[0-1]	[0-1]	[0-1]	[5-10]	[5-10]	[5-10]	[5-10]	[5-10]	[5-10]	[5-10]	[1-5]	[1-5]	[1-5]	[1-5]	[1-5]	[1-5]	[1-5]	[1-5]	[0-1]	[1-5]	[0-1]	[0-1]	[0-1]	[1-5]	[1-5]	[1-5]	[0-1]	[1-5]	[1-5]	[1-5]	[0-1]	[10-15]	[10-15]	[10-15]	[10-15]
021670000	[1-5]	[5-10]	[10-15]	[10-15]	[20-25]	[25-30]	[25-30]	[25-30]	[15-20]	[15-20]	[10-15]	[1-5]	[5-10]	[5-10]	[5-10]	[5-10]	[1-5]	[1-5]	[1-5]	[1-5]	[1-5]	[1-5]	[1-5]	[1-5]	[1-5]	[1-5]	[1-5]	[1-5]	[1-5]	[1-5]	[1-5]	[1-5]	[1-5]	[1-5]	[1-5]	[1-5]	[1-5]	[5-10]	[5-10]	[5-10]	[10-15]	[10-15]	[10-15]	[10-15]	[10-15]	[10-15]	[5-10]	[10-15]	[10-15]
021680101	[5-10]	[1-5]	[5-10]	[5-10]	[5-10]	[5-10]	[5-10]	[5-10]	[5-10]	[5-10]	[5-10]	[5-10]	[5-10]	[5-10]	[5-10]	[5-10]	[5-10]	[10-15]	[10-15]	[10-15]	[5-10]	[10-15]	[5-10]	[10-15]	[10-15]	[10-15]	[10-15]	[10-15]	[10-15]	[10-15]	[10-15]	[10-15]	[10-15]	[10-15]	[5-10]	[5-10]	[5-10]	[5-10]	[10-15]	[5-10]	[10-15]	[5-10]	[5-10]	[10-15]	[10-15]	[10-15]	[5-10]	[10-15]	[5-10]
021680201	[5-10]	[5-10]	[5-10]	[1-5]	[5-10]	[5-10]	[1-5]	[1-5]	[1-5]	[1-5]	[10-15]	[10-15]	[5-10]	[10-15]	[10-15]	[15-20]	[10-15]	[5-10]	[5-10]	[5-10]	[1-5]	[1-5]	[1-5]	[5-10]	[5-10]	[10-15]	[5-10]	[10-15]	[10-15]	[10-15]	[5-10]	[5-10]	[5-10]	[5-10]	[1-5]	[1-5]	[5-10]	[1-5]	[5-10]	[5-10]	[5-10]	[5-10]	[5-10]	[5-10]	[5-10]	[5-10]	[5-10]	[5-10]	[5-10]
021680301	[1-5]	[10-15]	[10-15]	[25-30]	[30-Max]	[30-Max]	[25-30]	[25-30]	[20-25]	[20-25]	[30-Max]	[25-30]	[25-30]	[30-Max]	[30-Max]	[30-Max]	[30-Max]	[10-15]	[10-15]	[1-5]	[1-5]	[1-5]	[0-1]	[0-1]	[0-1]	[1-5]	[1-5]	[1-5]	[1-5]	[1-5]	[1-5]	[1-5]	[1-5]	[15-20]	[25-30]	[25-30]	[25-30]	[30-Max]	[25-30]	[20-25]	[1-5]	[0-1]	[0-1]	[0-1]	[0-1]	[0-1]	[0-1]	[0-1]	[0-1]
021680401	[1-5]	[1-5]	[1-5]	[1-5]	[1-5]	[1-5]	[1-5]	[1-5]	[1-5]	[5-10]	[5-10]	[5-10]	[5-10]	[5-10]	[5-10]	[10-15]	[5-10]	[15-20]	[20-25]	[20-25]	[20-25]	[20-25]	[15-20]	[15-20]	[10-15]	[10-15]	[10-15]	[15-20]	[15-20]	[15-20]	[15-20]	[15-20]	[15-20]	[10-15]	[10-15]	[10-15]	[15-20]	[15-20]	[10-15]	[15-20]	[15-20]	[15-20]	[15-20]	[10-15]	[10-15]	[10-15]	[5-10]	[5-10]	[5-10]
021680501	[1-5]	[5-10]	[5-10]	[5-10]	[5-10]	[5-10]	[5-10]	[5-10]	[0-1]	[0-1]	[0-1]	[0-1]	[0-1]	[0-1]	[1-5]	[5-10]	[5-10]	[5-10]	[5-10]	[5-10]	[5-10]	[5-10]	[5-10]	[5-10]	[5-10]	[5-10]	[5-10]	[5-10]	[5-10]	[10-15]	[15-20]	[15-20]	[10-15]	[10-15]	[15-20]	[15-20]	[5-10]	[5-10]	[5-10]	[10-15]	[5-10]	[10-15]	[10-15]	[10-15]	[5-10]	[5-10]	[5-10]	[5-10]	[1-5]
021680601	[1-5]	[1-5]	[1-5]	[1-5]	[1-5]	[1-5]	[1-5]	[1-5]	[1-5]	[1-5]	[1-5]	[1-5]	[5-10]	[5-10]	[5-10]	[5-10]	[5-10]	[5-10]	[10-15]	[5-10]	[5-10]	[5-10]	[5-10]	[5-10]	[5-10]	[1-5]	[1-5]	[1-5]	[1-5]	[1-5]	[1-5]	[1-5]	[1-5]	[1-5]	[1-5]	[1-5]	[5-10]	[5-10]	[10-15]	[10-15]	[10-15]	[10-15]	[10-15]	[10-15]	[5-10]	[5-10]	[5-10]	[5-10]	[1-5]
021680701	[1-5]	[0-1]	[1-5]	[5-10]	[1-5]	[5-10]	[5-10]	[5-10]	[5-10]	[1-5]	[5-10]	[5-10]	[1-5]	[1-5]	[1-5]	[1-5]	[1-5]	[1-5]	[1-5]	[5-10]	[5-10]	[5-10]	[5-10]	[5-10]	[5-10]	[5-10]	[5-10]	[5-10]	[5-10]	[5-10]	[10-15]	[10-15]	[10-15]	[10-15]	[10-15]	[10-15]	[10-15]	[10-15]	[5-10]	[10-15]	[10-15]	[10-15]	[10-15]	[10-15]	[5-10]	[5-10]	[1-5]	[1-5]	[1-5]
021690000	[5-10]	[1-5]	[0-1]	[0-1]	[0-1]	[0-1]	[0-1]	[0-1]	[0-1]	[5-10]	[5-10]	[5-10]	[1-5]	[1-5]	[1-5]	[5-10]	[5-10]	[1-5]	[1-5]	[1-5]	[1-5]	[1-5]	[1-5]	[0-1]	[0-1]	[0-1]	[0-1]	[0-1]	[0-1]	[0-1]	[0-1]	[0-1]	[0-1]	[0-1]	[0-1]	[0-1]	[0-1]	[0-1]	[0-1]	[0-1]	[0-1]	[0-1]	[0-1]	[0-1]	[0-1]	[0-1]	[0-1]	[0-1]	[0-1]
021700000	[0-1]	[0-1]	[0-1]	[30-Max]	[30-Max]	[30-Max]	[30-Max]	[30-Max]	[30-Max]	[30-Max]	[30-Max]	[30-Max]	[15-20]	[15-20]	[15-20]	[15-20]	[15-20]	[1-5]	[1-5]	[1-5]	[1-5]	[1-5]	[1-5]	[1-5]	[15-20]	[15-20]	[1-5]	[1-5]	[20-25]	[15-20]	[15-20]	[10-15]	[10-15]	[10-15]	[10-15]	[0-1]	[0-1]	[0-1]	[0-1]	[0-1]	[0-1]	[0-1]	[0-1]	[0-1]	[0-1]	[0-1]	[0-1]	[0-1]	[0-1]
021710000	[1-5]	[0-1]	[1-5]	[1-5]	[1-5]	[1-5]	[1-5]	[1-5]	[0-1]	[0-1]	[0-1]	[0-1]	[0-1]	[0-1]	[0-1]	[0-1]	[0-1]	[0-1]	[0-1]	[0-1]	[0-1]	[0-1]	[0-1]	[0-1]	[0-1]	[0-1]	[0-1]	[0-1]	[0-1]	[0-1]	[0-1]	[0-1]	[0-1]	[0-1]	[0-1]	[0-1]	[0-1]	[0-1]	[1-5]	[1-5]	[1-5]	[1-5]	[1-5]	[1-5]	[20-25]	[15-20]	[15-20]	[15-20]	[15-20]
021720000	[1-5]	[5-10]	[10-15]	[15-20]	[20-25]	[20-25]	[15-20]	[15-20]	[1-5]	[1-5]	[1-5]	[1-5]	[1-5]	[1-5]	[1-5]	[5-10]	[1-5]	[5-10]	[5-10]	[5-10]	[5-10]	[5-10]	[5-10]	[5-10]	[5-10]	[5-10]	[5-10]	[5-10]	[5-10]	[5-10]	[5-10]	[1-5]	[1-5]	[1-5]	[1-5]	[1-5]	[1-5]	[1-5]	[10-15]	[10-15]	[1-5]	[1-5]	[1-5]	[1-5]	[1-5]	[1-5]	[1-5]	[5-10]	[5-10]
021730101	[1-5]	[5-10]	[5-10]	[10-15]	[15-20]	[15-20]	[20-25]	[20-25]	[15-20]	[10-15]	[10-15]	[5-10]	[5-10]	[5-10]	[5-10]	[5-10]	[5-10]	[5-10]	[10-15]	[10-15]	[10-15]	[10-15]	[10-15]	[10-15]	[10-15]	[5-10]	[5-10]	[5-10]	[5-10]	[5-10]	[5-10]	[5-10]	[5-10]	[5-10]	[5-10]	[5-10]	[5-10]	[5-10]	[5-10]	[5-10]	[5-10]	[5-10]	[5-10]	[10-15]	[10-15]	[10-15]	[5-10]	[5-10]	[5-10]
021730201	[1-5]	[1-5]	[1-5]	[1-5]	[1-5]	[1-5]	[1-5]	[1-5]	[1-5]	[1-5]	[5-10]	[5-10]	[5-10]	[10-15]	[10-15]	[10-15]	[15-20]	[15-20]	[10-15]	[10-15]	[10-15]	[10-15]	[5-10]	[5-10]	[10-15]	[10-15]	[10-15]	[10-15]	[10-15]	[10-15]	[10-15]	[10-15]	[10-15]	[10-15]	[10-15]	[10-15]	[15-20]	[15-20]	[15-20]	[15-20]	[15-20]	[15-20]	[15-20]	[15-20]	[10-15]	[10-15]	[5-10]	[5-10]	[5-10]
021730301	[5-10]	[5-10]	[5-10]	[5-10]	[5-10]	[5-10]	[5-10]	[5-10]	[5-10]	[5-10]	[5-10]	[5-10]	[5-10]	[1-5]	[1-5]	[1-5]	[5-10]	[5-10]	[10-15]	[15-20]	[10-15]	[10-15]	[15-20]	[10-15]	[15-20]	[15-20]	[10-15]	[10-15]	[15-20]	[5-10]	[5-10]	[5-10]	[5-10]	[5-10]	[5-10]	[5-10]	[10-15]	[10-15]	[10-15]	[10-15]	[15-20]	[15-20]	[15-20]	[10-15]	[10-15]	[10-15]	[5-10]	[1-5]	[1-5]
021740000	[0-1]	[0-1]	[0-1]	[0-1]	[0-1]	[0-1]	[0-1]	[0-1]	[0-1]	[0-1]	[0-1]	[1-5]	[0-1]	[0-1]	[0-1]	[5-10]	[10-15]	[15-20]	[15-20]	[15-20]	[15-20]	[20-25]	[10-15]	[5-10]	[5-10]	[5-10]	[5-10]	[5-10]	[0-1]	[1-5]	[1-5]	[1-5]	[1-5]	[5-10]	[1-5]	[1-5]	[5-10]	[5-10]	[5-10]	[5-10]	[0-1]	[0-1]	[0-1]	[1-5]	[1-5]	[5-10]	[10-15]	[15-20]	[20-25]
021750000	[1-5]	[1-5]	[1-5]	[1-5]	[1-5]	[1-5]	[1-5]	[1-5]	[0-1]	[1-5]	[1-5]	[1-5]	[1-5]	[5-10]	[5-10]	[5-10]	[1-5]	[1-5]	[5-10]	[5-10]	[1-5]	[1-5]	[5-10]	[5-10]	[5-10]	[5-10]	[5-10]	[5-10]	[5-10]	[1-5]	[1-5]	[1-5]	[1-5]	[1-5]	[1-5]	[1-5]	[10-15]	[5-10]	[5-10]	[5-10]	[5-10]	[1-5]	[1-5]	[1-5]	[1-5]	[1-5]	[1-5]	[1-5]	[1-5]
021760000	[5-10]	[5-10]	[5-10]	[5-10]	[15-20]	[15-20]	[15-20]	[15-20]	[15-20]	[20-25]	[15-20]	[10-15]	[10-15]	[10-15]	[10-15]	[10-15]	[5-10]	[5-10]	[5-10]	[5-10]	[5-10]	[5-10]	[5-10]	[5-10]	[5-10]	[5-10]	[5-10]	[5-10]	[5-10]	[5-10]	[10-15]	[10-15]	[5-10]	[1-5]	[5-10]	[5-10]	[5-10]	[1-5]	[1-5]	[1-5]	[1-5]	[1-5]	[1-5]	[1-5]	[1-5]	[1-5]	[1-5]	[1-5]	[1-5]
021770000	[1-5]	[0-1]	[15-20]	[10-15]	[15-20]	[15-20]	[20-25]	[20-25]	[20-25]	[1-5]	[1-5]	[1-5]	[1-5]	[15-20]	[15-20]	[10-15]	[5-10]	[10-15]	[5-10]	[5-10]	[5-10]	[5-10]	[10-15]	[1-5]	[1-5]	[1-5]	[1-5]	[0-1]	[0-1]	[0-1]	[1-5]	[1-5]	[1-5]	[1-5]	[15-20]	[15-20]	[1-5]	[0-1]	[0-1]	[0-1]	[1-5]	[1-5]	[1-5]	[1-5]	[1-5]	[0-1]	[0-1]	[0-1]	[0-1]
021780000	[1-5]	[1-5]	[1-5]	[0-1]	[0-1]	[0-1]	[0-1]	[0-1]	[0-1]	[0-1]	[1-5]	[1-5]	[1-5]	[1-5]	[1-5]	[1-5]	[1-5]	[1-5]	[1-5]	[1-5]	[1-5]	[1-5]	[1-5]	[1-5]	[1-5]	[0-1]	[0-1]	[0-1]	[0-1]	[0-1]	[1-5]	[1-5]	[1-5]	[1-5]	[1-5]	[1-5]	[1-5]	[0-1]	[0-1]	[0-1]	[15-20]	[15-20]	[15-20]	[15-20]	[15-20]	[20-25]	[20-25]	[0-1]	[0-1]
021790000	[0-1]	[0-1]	[1-5]	[15-20]	[10-15]	[10-15]	[10-15]	[10-15]	[5-10]	[5-10]	[1-5]	[1-5]	[1-5]	[1-5]	[1-5]	[20-25]	[20-25]	[20-25]	[10-15]	[10-15]	[10-15]	[10-15]	[1-5]	[1-5]	[1-5]	[1-5]	[5-10]	[10-15]	[10-15]	[10-15]	[10-15]	[10-15]	[10-15]	[10-15]	[1-5]	[1-5]	[1-5]	[1-5]	[1-5]	[1-5]	[1-5]	[1-5]	[1-5]	[1-5]	[1-5]	[1-5]	[1-5]	[1-5]	[1-5]
021800000	[5-10]	[5-10]	[10-15]	[5-10]	[1-5]	[1-5]	[1-5]	[1-5]	[1-5]	[0-1]	[0-1]	[1-5]	[1-5]	[1-5]	[1-5]	[10-15]	[15-20]	[15-20]	[15-20]	[10-15]	[10-15]	[10-15]	[1-5]	[1-5]	[1-5]	[10-15]	[5-10]	[5-10]	[5-10]	[5-10]	[5-10]	[5-10]	[1-5]	[1-5]	[1-5]	[1-5]	[1-5]	[0-1]	[0-1]	[0-1]	[0-1]	[0-1]	[0-1]	[0-1]	[1-5]	[1-5]	[1-5]	[10-15]	[10-15]
021810000	[1-5]	[1-5]	[5-10]	[20-25]	[10-15]	[10-15]	[10-15]	[10-15]	[10-15]	[5-10]	[1-5]	[5-10]	[5-10]	[1-5]	[1-5]	[1-5]	[1-5]	[1-5]	[1-5]	[1-5]	[1-5]	[1-5]	[1-5]	[1-5]	[5-10]	[5-10]	[10-15]	[5-10]	[5-10]	[5-10]	[1-5]	[0-1]	[0-1]	[0-1]	[0-1]	[0-1]	[0-1]	[0-1]	[0-1]	[0-1]	[0-1]	[0-1]	[0-1]	[1-5]	[5-10]	[1-5]	[1-5]	[1-5]	[1-5]
021820000	[1-5]	[1-5]	[1-5]	[5-10]	[1-5]	[1-5]	[1-5]	[1-5]	[1-5]	[1-5]	[1-5]	[1-5]	[1-5]	[1-5]	[1-5]	[0-1]	[0-1]	[1-5]	[1-5]	[1-5]	[1-5]	[1-5]	[1-5]	[1-5]	[5-10]	[5-10]	[0-1]	[0-1]	[0-1]	[0-1]	[0-1]	[0-1]	[0-1]	[1-5]	[1-5]	[1-5]	[1-5]	[1-5]	[0-1]	[0-1]	[1-5]	[1-5]	[1-5]	[1-5]	[1-5]	[1-5]	[10-15]	[0-1]	[0-1]
021830000	[0-1]	[0-1]	[0-1]	[1-5]	[1-5]	[1-5]	[1-5]	[1-5]	[0-1]	[0-1]	[0-1]	[0-1]	[0-1]	[1-5]	[1-5]	[1-5]	[0-1]	[0-1]	[0-1]	[1-5]	[1-5]	[1-5]	[1-5]	[5-10]	[5-10]	[5-10]	[1-5]	[1-5]	[1-5]	[1-5]	[1-5]	[1-5]	[1-5]	[1-5]	[1-5]	[1-5]	[0-1]	[0-1]	[0-1]	[0-1]	[0-1]	[0-1]	[0-1]	[0-1]	[0-1]	[0-1]	[0-1]	[0-1]	[0-1]
021840000	[0-1]	[1-5]	[1-5]	[1-5]	[1-5]	[1-5]	[1-5]	[0-1]	[1-5]	[0-1]	[1-5]	[1-5]	[1-5]	[1-5]	[1-5]	[0-1]	[1-5]	[1-5]	[1-5]	[1-5]	[0-1]	[1-5]	[1-5]	[1-5]	[1-5]	[1-5]	[0-1]	[1-5]	[0-1]	[0-1]	[0-1]	[0-1]	[0-1]	[0-1]	[0-1]	[0-1]	[1-5]	[0-1]	[0-1]	[0-1]	[0-1]	[0-1]	[0-1]	[0-1]	[0-1]	[0-1]	[0-1]	[0-1]	[0-1]
021850000	[10-15]	[10-15]	[10-15]	[10-15]	[5-10]	[5-10]	[5-10]	[5-10]	[1-5]	[0-1]	[0-1]	[0-1]	[0-1]	[0-1]	[0-1]	[0-1]	[0-1]	[0-1]	[0-1]	[0-1]	[0-1]	[0-1]	[0-1]	[0-1]	[0-1]	[0-1]	[0-1]	[0-1]	[0-1]	[5-10]	[5-10]	[5-10]	[5-10]	[15-20]	[25-30]	[25-30]	[15-20]	[10-15]	[15-20]	[10-15]	[5-10]	[0-1]	[0-1]	[0-1]	[5-10]	[5-10]	[5-10]	[1-5]	[1-5]
021860000	[0-1]	[0-1]	[0-1]	[1-5]	[5-10]	[5-10]	[5-10]	[5-10]	[5-10]	[5-10]	[5-10]	[5-10]	[5-10]	[5-10]	[5-10]	[5-10]	[5-10]	[5-10]	[5-10]	[5-10]	[5-10]	[5-10]	[10-15]	[10-15]	[10-15]	[15-20]	[15-20]	[15-20]	[15-20]	[10-15]	[15-20]	[15-20]	[10-15]	[10-15]	[10-15]	[10-15]	[10-15]	[5-10]	[10-15]	[5-10]	[5-10]	[1-5]	[1-5]	[1-5]	[1-5]	[0-1]	[0-1]	[0-1]	[0-1]
021870000	[1-5]	[0-1]	[0-1]	[0-1]	[0-1]	[0-1]	[0-1]	[0-1]	[0-1]	[1-5]	[5-10]	[5-10]	[10-15]	[10-15]	[10-15]	[15-20]	[15-20]	[10-15]	[20-25]	[20-25]	[25-30]	[20-25]	[25-30]	[25-30]	[30-Max]	[20-25]	[20-25]	[15-20]	[15-20]	[10-15]	[5-10]	[1-5]	[5-10]	[5-10]	[5-10]	[5-10]	[15-20]	[15-20]	[15-20]	[10-15]	[10-15]	[10-15]	[10-15]	[10-15]	[10-15]	[10-15]	[10-15]	[10-15]	[5-10]
021880000	[1-5]	[1-5]	[1-5]	[10-15]	[5-10]	[5-10]	[5-10]	[5-10]	[5-10]	[1-5]	[0-1]	[1-5]	[0-1]	[0-1]	[0-1]	[0-1]	[1-5]	[1-5]	[1-5]	[1-5]	[1-5]	[1-5]	[5-10]	[5-10]	[5-10]	[5-10]	[1-5]	[0-1]	[0-1]	[0-1]	[0-1]	[0-1]	[0-1]	[0-1]	[0-1]	[0-1]	[0-1]	[30-Max]	[30-Max]	[20-25]	[20-25]	[15-20]	[15-20]	[15-20]	[0-1]	[0-1]	[0-1]	[30-Max]	[30-Max]
021890000	[1-5]	[1-5]	[1-5]	[1-5]	[1-5]	[1-5]	[1-5]	[1-5]	[1-5]	[1-5]	[1-5]	[1-5]	[1-5]	[1-5]	[1-5]	[1-5]	[15-20]	[20-25]	[15-20]	[20-25]	[20-25]	[20-25]	[20-25]	[1-5]	[1-5]	[25-30]	[25-30]	[20-25]	[20-25]	[15-20]	[25-30]	[30-Max]	[15-20]	[10-15]	[15-20]	[15-20]	[15-20]	[1-5]	[0-1]	[1-5]	[1-5]	[1-5]	[1-5]	[1-5]	[0-1]	[1-5]	[1-5]	[1-5]	[1-5]
021900000	[1-5]	[1-5]	[5-10]	[20-25]	[25-30]	[30-Max]	[30-Max]	[30-Max]	[30-Max]	[25-30]	[15-20]	[15-20]	[10-15]	[5-10]	[5-10]	[5-10]	[5-10]	[1-5]	[1-5]	[1-5]	[5-10]	[5-10]	[5-10]	[10-15]	[10-15]	[25-30]	[25-30]	[25-30]	[25-30]	[20-25]	[20-25]	[20-25]	[25-30]	[25-30]	[20-25]	[20-25]	[20-25]	[25-30]	[25-30]	[10-15]	[10-15]	[10-15]	[10-15]	[10-15]	[1-5]	[1-5]	[10-15]	[10-15]	[10-15]
021910000	[1-5]	[0-1]	[1-5]	[1-5]	[10-15]	[10-15]	[15-20]	[15-20]	[15-20]	[10-15]	[10-15]	[0-1]	[0-1]	[0-1]	[0-1]	[0-1]	[0-1]	[0-1]	[1-5]	[1-5]	[10-15]	[10-15]	[10-15]	[10-15]	[10-15]	[10-15]	[15-20]	[10-15]	[10-15]	[10-15]	[10-15]	[10-15]	[10-15]	[5-10]	[5-10]	[5-10]	[0-1]	[0-1]	[0-1]	[0-1]	[0-1]	[0-1]	[0-1]	[0-1]	[0-1]	[0-1]	[0-1]	[0-1]	[10-15]
021920000	[0-1]	[1-5]	[1-5]	[1-5]	[1-5]	[1-5]	[1-5]	[1-5]	[1-5]	[1-5]	[1-5]	[1-5]	[1-5]	[0-1]	[0-1]	[1-5]	[1-5]	[1-5]	[1-5]	[1-5]	[1-5]	[1-5]	[5-10]	[5-10]	[1-5]	[1-5]	[1-5]	[1-5]	[1-5]	[1-5]	[1-5]	[1-5]	[1-5]	[1-5]	[1-5]	[1-5]	[1-5]	[1-5]	[1-5]	[1-5]	[1-5]	[1-5]	[1-5]	[1-5]	[1-5]	[1-5]	[0-1]	[0-1]	[1-5]
021930000	[0-1]	[0-1]	[0-1]	[0-1]	[0-1]	[0-1]	[0-1]	[0-1]	[0-1]	[0-1]	[0-1]	[0-1]	[0-1]	[0-1]	[0-1]	[0-1]	[0-1]	[0-1]	[5-10]	[5-10]	[5-10]	[5-10]	[0-1]	[15-20]	[15-20]	[15-20]	[15-20]	[15-20]	[15-20]	[20-25]	[15-20]	[15-20]	[15-20]	[10-15]	[15-20]	[15-20]	[0-1]	[0-1]	[0-1]	[0-1]	[5-10]	[5-10]	[5-10]	[10-15]	[15-20]	[5-10]	[5-10]	[10-15]	[5-10]
021940000	[0-1]	[0-1]	[1-5]	[1-5]	[5-10]	[5-10]	[5-10]	[5-10]	[10-15]	[5-10]	[1-5]	[1-5]	[1-5]	[1-5]	[1-5]	[0-1]	[0-1]	[1-5]	[1-5]	[1-5]	[1-5]	[1-5]	[10-15]	[10-15]	[5-10]	[10-15]	[10-15]	[10-15]	[5-10]	[0-1]	[0-1]	[1-5]	[1-5]	[0-1]	[0-1]	[0-1]	[0-1]	[25-30]	[15-20]	[15-20]	[20-25]	[20-25]	[20-25]	[25-30]	[15-20]	[15-20]	[15-20]	[15-20]	[15-20]
021950000	[0-1]	[0-1]	[0-1]	[1-5]	[1-5]	[1-5]	[10-15]	[15-20]	[15-20]	[15-20]	[20-25]	[20-25]	[10-15]	[5-10]	[1-5]	[1-5]	[5-10]	[5-10]	[1-5]	[5-10]	[5-10]	[5-10]	[1-5]	[1-5]	[1-5]	[5-10]	[5-10]	[1-5]	[1-5]	[5-10]	[5-10]	[5-10]	[1-5]	[5-10]	[5-10]	[5-10]	[1-5]	[5-10]	[5-10]	[10-15]	[5-10]	[1-5]	[1-5]	[5-10]	[1-5]	[5-10]	[1-5]	[5-10]	[5-10]
021960000	[0-1]	[0-1]	[1-5]	[1-5]	[1-5]	[1-5]	[1-5]	[1-5]	[1-5]	[1-5]	[1-5]	[1-5]	[1-5]	[1-5]	[1-5]	[1-5]	[1-5]	[1-5]	[1-5]	[1-5]	[1-5]	[1-5]	[1-5]	[1-5]	[1-5]	[1-5]	[15-20]	[5-10]	[5-10]	[20-25]	[20-25]	[20-25]	[20-25]	[15-20]	[20-25]	[20-25]	[10-15]	[0-1]	[0-1]	[0-1]	[0-1]	[0-1]	[0-1]	[0-1]	[0-1]	[0-1]	[0-1]	[0-1]	[0-1]
021970000	[5-10]	[5-10]	[0-1]	[0-1]	[1-5]	[1-5]	[1-5]	[1-5]	[1-5]	[1-5]	[1-5]	[1-5]	[1-5]	[1-5]	[1-5]	[0-1]	[0-1]	[1-5]	[1-5]	[1-5]	[1-5]	[1-5]	[1-5]	[1-5]	[1-5]	[1-5]	[5-10]	[5-10]	[5-10]	[10-15]	[10-15]	[10-15]	[10-15]	[15-20]	[20-25]	[20-25]	[15-20]	[20-25]	[15-20]	[15-20]	[1-5]	[1-5]	[1-5]	[1-5]	[1-5]	[1-5]	[1-5]	[1-5]	[1-5]
021980000	[1-5]	[5-10]	[5-10]	[5-10]	[5-10]	[5-10]	[5-10]	[5-10]	[1-5]	[5-10]	[5-10]	[1-5]	[1-5]	[1-5]	[1-5]	[1-5]	[1-5]	[1-5]	[1-5]	[15-20]	[25-30]	[25-30]	[25-30]	[30-Max]	[30-Max]	[30-Max]	[25-30]	[5-10]	[5-10]	[5-10]	[5-10]	[1-5]	[1-5]	[1-5]	[1-5]	[1-5]	[1-5]	[1-5]	[5-10]	[5-10]	[20-25]	[20-25]	[20-25]	[20-25]	[15-20]	[10-15]	[15-20]	[1-5]	[1-5]
021990000	[1-5]	[0-1]	[0-1]	[0-1]	[5-10]	[5-10]	[5-10]	[5-10]	[10-15]	[10-15]	[10-15]	[10-15]	[10-15]	[20-25]	[20-25]	[20-25]	[15-20]	[15-20]	[15-20]	[10-15]	[5-10]	[5-10]	[5-10]	[5-10]	[5-10]	[5-10]	[30-Max]	[30-Max]	[25-30]	[30-Max]	[25-30]	[25-30]	[25-30]	[15-20]	[15-20]	[15-20]	[15-20]	[15-20]	[15-20]	[15-20]	[10-15]	[15-20]	[15-20]	[10-15]	[10-15]	[15-20]	[15-20]	[15-20]	[10-15]
022000000	[0-1]	[1-5]	[1-5]	[1-5]	[1-5]	[1-5]	[1-5]	[1-5]	[1-5]	[1-5]	[1-5]	[5-10]	[5-10]	[5-10]	[5-10]	[5-10]	[1-5]	[1-5]	[1-5]	[1-5]	[1-5]	[1-5]	[1-5]	[1-5]	[1-5]	[1-5]	[5-10]	[5-10]	[5-10]	[1-5]	[1-5]	[1-5]	[1-5]	[25-30]	[25-30]	[25-30]	[25-30]	[25-30]	[25-30]	[30-Max]	[5-10]	[5-10]	[5-10]	[15-20]	[15-20]	[10-15]	[10-15]	[15-20]	[10-15]
022010000	[5-10]	[5-10]	[1-5]	[1-5]	[1-5]	[1-5]	[10-15]	[10-15]	[5-10]	[5-10]	[5-10]	[5-10]	[5-10]	[1-5]	[1-5]	[1-5]	[1-5]	[1-5]	[1-5]	[1-5]	[1-5]	[1-5]	[1-5]	[1-5]	[1-5]	[1-5]	[1-5]	[1-5]	[1-5]	[1-5]	[1-5]	[1-5]	[1-5]	[1-5]	[1-5]	[1-5]	[1-5]	[1-5]	[1-5]	[1-5]	[1-5]	[1-5]	[1-5]	[1-5]	[1-5]	[1-5]	[1-5]	[1-5]	[5-10]
022030000	[1-5]	[5-10]	[5-10]	[5-10]	[5-10]	[5-10]	[5-10]	[5-10]	[1-5]	[1-5]	[1-5]	[1-5]	[1-5]	[0-1]	[0-1]	[1-5]	[1-5]	[1-5]	[5-10]	[5-10]	[5-10]	[10-15]	[5-10]	[5-10]	[5-10]	[5-10]	[5-10]	[5-10]	[5-10]	[5-10]	[5-10]	[5-10]	[1-5]	[1-5]	[1-5]	[1-5]	[1-5]	[1-5]	[1-5]	[1-5]	[5-10]	[5-10]	[5-10]	[5-10]	[10-15]	[10-15]	[10-15]	[10-15]	[10-15]
022040000	[5-10]	[10-15]	[5-10]	[5-10]	[10-15]	[10-15]	[10-15]	[5-10]	[1-5]	[5-10]	[1-5]	[1-5]	[1-5]	[1-5]	[1-5]	[1-5]	[1-5]	[1-5]	[1-5]	[1-5]	[1-5]	[1-5]	[1-5]	[5-10]	[5-10]	[5-10]	[10-15]	[10-15]	[5-10]	[10-15]	[1-5]	[1-5]	[1-5]	[0-1]	[0-1]	[0-1]	[0-1]	[30-Max]	[30-Max]	[30-Max]	[30-Max]	[30-Max]	[30-Max]	[30-Max]	[1-5]	[1-5]	[1-5]	[1-5]	[1-5]
022050000	[1-5]	[1-5]	[1-5]	[0-1]	[0-1]	[0-1]	[0-1]	[0-1]	[1-5]	[1-5]	[1-5]	[1-5]	[1-5]	[1-5]	[1-5]	[1-5]	[1-5]	[5-10]	[1-5]	[1-5]	[1-5]	[1-5]	[1-5]	[1-5]	[0-1]	[0-1]	[0-1]	[0-1]	[0-1]	[0-1]	[0-1]	[15-20]	[20-25]	[10-15]	[10-15]	[10-15]	[10-15]	[15-20]	[0-1]	[0-1]	[1-5]	[1-5]	[1-5]	[1-5]	[1-5]	[1-5]	[1-5]	[20-25]	[20-25]
022060000	[1-5]	[0-1]	[0-1]	[0-1]	[0-1]	[0-1]	[0-1]	[0-1]	[0-1]	[0-1]	[5-10]	[0-1]	[0-1]	[0-1]	[0-1]	[0-1]	[1-5]	[1-5]	[10-15]	[15-20]	[15-20]	[15-20]	[10-15]	[5-10]	[10-15]	[5-10]	[5-10]	[5-10]	[5-10]	[0-1]	[0-1]	[0-1]	[0-1]	[0-1]	[0-1]	[0-1]	[30-Max]	[30-Max]	[30-Max]	[30-Max]	[30-Max]	[30-Max]	[30-Max]	[30-Max]	[20-25]	[20-25]	[20-25]	[20-25]	[20-25]
022070000	[1-5]	[1-5]	[1-5]	[5-10]	[1-5]	[1-5]	[1-5]	[1-5]	[1-5]	[1-5]	[0-1]	[0-1]	[20-25]	[20-25]	[20-25]	[10-15]	[5-10]	[10-15]	[5-10]	[0-1]	[0-1]	[0-1]	[1-5]	[1-5]	[15-20]	[10-15]	[10-15]	[10-15]	[5-10]	[5-10]	[5-10]	[0-1]	[5-10]	[15-20]	[10-15]	[10-15]	[10-15]	[10-15]	[10-15]	[5-10]	[5-10]	[10-15]	[10-15]	[10-15]	[5-10]	[5-10]	[10-15]	[5-10]	[10-15]
022080000	[1-5]	[0-1]	[0-1]	[1-5]	[1-5]	[1-5]	[1-5]	[1-5]	[1-5]	[0-1]	[0-1]	[0-1]	[0-1]	[0-1]	[0-1]	[0-1]	[0-1]	[0-1]	[0-1]	[1-5]	[0-1]	[0-1]	[1-5]	[1-5]	[1-5]	[1-5]	[1-5]	[1-5]	[1-5]	[0-1]	[0-1]	[0-1]	[0-1]	[0-1]	[0-1]	[0-1]	[0-1]	[0-1]	[0-1]	[0-1]	[0-1]	[1-5]	[1-5]	[1-5]	[5-10]	[5-10]	[15-20]	[10-15]	[10-15]
022090000	[1-5]	[1-5]	[0-1]	[0-1]	[0-1]	[0-1]	[0-1]	[0-1]	[0-1]	[0-1]	[0-1]	[0-1]	[0-1]	[0-1]	[0-1]	[0-1]	[0-1]	[10-15]	[10-15]	[10-15]	[15-20]	[15-20]	[10-15]	[15-20]	[20-25]	[25-30]	[30-Max]	[20-25]	[20-25]	[20-25]	[15-20]	[5-10]	[1-5]	[0-1]	[0-1]	[0-1]	[1-5]	[1-5]	[5-10]	[5-10]	[5-10]	[5-10]	[5-10]	[15-20]	[10-15]	[10-15]	[10-15]	[5-10]	[5-10]
022100000	[1-5]	[1-5]	[15-20]	[15-20]	[15-20]	[15-20]	[15-20]	[15-20]	[20-25]	[5-10]	[5-10]	[5-10]	[15-20]	[20-25]	[20-25]	[20-25]	[15-20]	[20-25]	[20-25]	[1-5]	[1-5]	[1-5]	[1-5]	[1-5]	[1-5]	[1-5]	[5-10]	[5-10]	[5-10]	[1-5]	[5-10]	[5-10]	[1-5]	[1-5]	[1-5]	[1-5]	[1-5]	[1-5]	[1-5]	[5-10]	[1-5]	[1-5]	[1-5]	[1-5]	[1-5]	[1-5]	[1-5]	[1-5]	[1-5]
022110000	[0-1]	[0-1]	[0-1]	[0-1]	[1-5]	[1-5]	[1-5]	[1-5]	[0-1]	[0-1]	[0-1]	[1-5]	[0-1]	[0-1]	[0-1]	[0-1]	[0-1]	[0-1]	[0-1]	[0-1]	[0-1]	[0-1]	[0-1]	[0-1]	[0-1]	[0-1]	[0-1]	[0-1]	[0-1]	[0-1]	[0-1]	[0-1]	[0-1]	[0-1]	[0-1]	[0-1]	[0-1]	[0-1]	[0-1]	[0-1]	[10-15]	[5-10]	[5-10]	[20-25]	[20-25]	[30-Max]	[25-30]	[25-30]	[30-Max]
022120000	[1-5]	[1-5]	[1-5]	[1-5]	[1-5]	[1-5]	[0-1]	[0-1]	[0-1]	[10-15]	[10-15]	[15-20]	[15-20]	[15-20]	[15-20]	[20-25]	[10-15]	[10-15]	[5-10]	[5-10]	[5-10]	[5-10]	[20-25]	[20-25]	[25-30]	[25-30]	[25-30]	[20-25]	[20-25]	[20-25]	[20-25]	[20-25]	[15-20]	[15-20]	[20-25]	[20-25]	[15-20]	[15-20]	[15-20]	[20-25]	[25-30]	[20-25]	[20-25]	[25-30]	[20-25]	[25-30]	[20-25]	[20-25]	[20-25]
022130000	[1-5]	[1-5]	[0-1]	[0-1]	[1-5]	[1-5]	[1-5]	[1-5]	[15-20]	[10-15]	[15-20]	[15-20]	[5-10]	[5-10]	[5-10]	[0-1]	[0-1]	[0-1]	[5-10]	[10-15]	[20-25]	[20-25]	[15-20]	[20-25]	[15-20]	[5-10]	[5-10]	[1-5]	[1-5]	[5-10]	[5-10]	[5-10]	[5-10]	[10-15]	[10-15]	[10-15]	[5-10]	[5-10]	[5-10]	[5-10]	[5-10]	[5-10]	[15-20]	[20-25]	[15-20]	[15-20]	[20-25]	[10-15]	[10-15]
022140000	[1-5]	[0-1]	[30-Max]	[30-Max]	[30-Max]	[30-Max]	[30-Max]	[30-Max]	[30-Max]	[5-10]	[5-10]	[5-10]	[5-10]	[5-10]	[5-10]	[5-10]	[0-1]	[0-1]	[0-1]	[0-1]	[0-1]	[0-1]	[0-1]	[5-10]	[5-10]	[0-1]	[0-1]	[0-1]	[0-1]	[0-1]	[0-1]	[0-1]	[0-1]	[0-1]	[0-1]	[0-1]	[0-1]	[0-1]	[0-1]	[0-1]	[0-1]	[0-1]	[0-1]	[0-1]	[0-1]	[0-1]	[0-1]	[0-1]	[0-1]
022150000	[0-1]	[0-1]	[1-5]	[1-5]	[1-5]	[1-5]	[10-15]	[10-15]	[5-10]	[5-10]	[5-10]	[5-10]	[10-15]	[5-10]	[5-10]	[5-10]	[10-15]	[5-10]	[5-10]	[1-5]	[1-5]	[1-5]	[1-5]	[1-5]	[5-10]	[5-10]	[5-10]	[5-10]	[5-10]	[10-15]	[10-15]	[5-10]	[5-10]	[5-10]	[5-10]	[5-10]	[1-5]	[0-1]	[0-1]	[0-1]	[0-1]	[0-1]	[0-1]	[0-1]	[0-1]	[0-1]	[0-1]	[0-1]	[0-1]
022160000	[1-5]	[5-10]	[5-10]	[5-10]	[1-5]	[1-5]	[1-5]	[1-5]	[1-5]	[1-5]	[1-5]	[1-5]	[1-5]	[1-5]	[1-5]	[1-5]	[1-5]	[1-5]	[1-5]	[1-5]	[1-5]	[1-5]	[1-5]	[1-5]	[1-5]	[1-5]	[1-5]	[1-5]	[1-5]	[5-10]	[1-5]	[5-10]	[1-5]	[1-5]	[1-5]	[1-5]	[15-20]	[15-20]	[20-25]	[25-30]	[25-30]	[15-20]	[15-20]	[5-10]	[5-10]	[5-10]	[5-10]	[10-15]	[15-20]
022170000	[1-5]	[1-5]	[5-10]	[5-10]	[5-10]	[5-10]	[10-15]	[10-15]	[5-10]	[5-10]	[1-5]	[1-5]	[1-5]	[1-5]	[1-5]	[1-5]	[1-5]	[1-5]	[1-5]	[1-5]	[5-10]	[5-10]	[5-10]	[5-10]	[5-10]	[5-10]	[15-20]	[10-15]	[10-15]	[10-15]	[10-15]	[10-15]	[10-15]	[5-10]	[5-10]	[5-10]	[1-5]	[1-5]	[1-5]	[0-1]	[1-5]	[1-5]	[1-5]	[1-5]	[1-5]	[1-5]	[1-5]	[1-5]	[1-5]
022180000	[1-5]	[0-1]	[0-1]	[0-1]	[0-1]	[0-1]	[0-1]	[0-1]	[0-1]	[0-1]	[0-1]	[0-1]	[0-1]	[0-1]	[0-1]	[1-5]	[1-5]	[1-5]	[1-5]	[1-5]	[1-5]	[1-5]	[1-5]	[1-5]	[1-5]	[1-5]	[0-1]	[0-1]	[0-1]	[0-1]	[0-1]	[0-1]	[0-1]	[0-1]	[10-15]	[10-15]	[10-15]	[10-15]	[5-10]	[5-10]	[5-10]	[0-1]	[0-1]	[0-1]	[5-10]	[5-10]	[5-10]	[5-10]	[5-10]
022190000	[1-5]	[1-5]	[5-10]	[5-10]	[10-15]	[10-15]	[10-15]	[10-15]	[10-15]	[5-10]	[5-10]	[5-10]	[1-5]	[1-5]	[1-5]	[1-5]	[25-30]	[30-Max]	[30-Max]	[30-Max]	[30-Max]	[30-Max]	[30-Max]	[30-Max]	[5-10]	[1-5]	[5-10]	[5-10]	[5-10]	[1-5]	[1-5]	[1-5]	[1-5]	[1-5]	[1-5]	[1-5]	[1-5]	[1-5]	[1-5]	[0-1]	[0-1]	[1-5]	[1-5]	[0-1]	[1-5]	[1-5]	[1-5]	[1-5]	[1-5]
022200000	[0-1]	[0-1]	[0-1]	[0-1]	[0-1]	[0-1]	[0-1]	[0-1]	[0-1]	[0-1]	[1-5]	[1-5]	[1-5]	[0-1]	[0-1]	[15-20]	[15-20]	[10-15]	[10-15]	[10-15]	[10-15]	[10-15]	[0-1]	[0-1]	[1-5]	[1-5]	[1-5]	[0-1]	[0-1]	[1-5]	[15-20]	[15-20]	[10-15]	[10-15]	[15-20]	[15-20]	[10-15]	[10-15]	[10-15]	[10-15]	[10-15]	[5-10]	[5-10]	[5-10]	[0-1]	[0-1]	[0-1]	[0-1]	[0-1]
022210000	[5-10]	[5-10]	[1-5]	[0-1]	[0-1]	[0-1]	[0-1]	[0-1]	[0-1]	[0-1]	[30-Max]	[30-Max]	[30-Max]	[30-Max]	[25-30]	[30-Max]	[30-Max]	[1-5]	[1-5]	[1-5]	[1-5]	[5-10]	[1-5]	[0-1]	[0-1]	[0-1]	[0-1]	[0-1]	[0-1]	[10-15]	[5-10]	[5-10]	[5-10]	[5-10]	[5-10]	[5-10]	[0-1]	[0-1]	[0-1]	[0-1]	[1-5]	[1-5]	[1-5]	[0-1]	[0-1]	[0-1]	[0-1]	[0-1]	[0-1]
022220000	[5-10]	[10-15]	[15-20]	[0-1]	[0-1]	[0-1]	[0-1]	[0-1]	[0-1]	[0-1]	[0-1]	[10-15]	[10-15]	[10-15]	[10-15]	[10-15]	[10-15]	[10-15]	[0-1]	[0-1]	[0-1]	[0-1]	[0-1]	[0-1]	[0-1]	[10-15]	[5-10]	[5-10]	[5-10]	[10-15]	[0-1]	[0-1]	[0-1]	[0-1]	[0-1]	[0-1]	[0-1]	[10-15]	[20-25]	[20-25]	[20-25]	[15-20]	[15-20]	[15-20]	[0-1]	[0-1]	[0-1]	[0-1]	[0-1]
022230000	[1-5]	[1-5]	[0-1]	[0-1]	[0-1]	[0-1]	[0-1]	[0-1]	[0-1]	[0-1]	[0-1]	[0-1]	[0-1]	[0-1]	[0-1]	[0-1]	[0-1]	[0-1]	[5-10]	[10-15]	[10-15]	[10-15]	[10-15]	[10-15]	[10-15]	[10-15]	[10-15]	[10-15]	[10-15]	[10-15]	[10-15]	[10-15]	[5-10]	[5-10]	[5-10]	[5-10]	[5-10]	[5-10]	[10-15]	[0-1]	[0-1]	[5-10]	[5-10]	[5-10]	[5-10]	[1-5]	[1-5]	[1-5]	[0-1]
022240000	[0-1]	[0-1]	[0-1]	[1-5]	[1-5]	[1-5]	[0-1]	[0-1]	[1-5]	[1-5]	[1-5]	[1-5]	[1-5]	[1-5]	[1-5]	[1-5]	[5-10]	[5-10]	[5-10]	[5-10]	[5-10]	[5-10]	[1-5]	[1-5]	[1-5]	[1-5]	[5-10]	[5-10]	[5-10]	[10-15]	[10-15]	[30-Max]	[30-Max]	[30-Max]	[30-Max]	[30-Max]	[30-Max]	[20-25]	[10-15]	[1-5]	[0-1]	[0-1]	[0-1]	[1-5]	[1-5]	[1-5]	[1-5]	[5-10]	[5-10]
022250000	[1-5]	[1-5]	[1-5]	[1-5]	[5-10]	[5-10]	[5-10]	[5-10]	[0-1]	[0-1]	[0-1]	[0-1]	[0-1]	[0-1]	[0-1]	[0-1]	[0-1]	[0-1]	[1-5]	[1-5]	[1-5]	[1-5]	[1-5]	[5-10]	[1-5]	[1-5]	[1-5]	[1-5]	[1-5]	[0-1]	[0-1]	[0-1]	[0-1]	[0-1]	[0-1]	[0-1]	[0-1]	[0-1]	[0-1]	[0-1]	[0-1]	[0-1]	[0-1]	[0-1]	[0-1]	[0-1]	[0-1]	[0-1]	[0-1]
022260000	[5-10]	[5-10]	[5-10]	[5-10]	[5-10]	[5-10]	[1-5]	[1-5]	[1-5]	[1-5]	[1-5]	[1-5]	[1-5]	[5-10]	[5-10]	[5-10]	[5-10]	[5-10]	[5-10]	[1-5]	[5-10]	[5-10]	[5-10]	[5-10]	[15-20]	[20-25]	[20-25]	[15-20]	[15-20]	[15-20]	[15-20]	[10-15]	[1-5]	[1-5]	[1-5]	[1-5]	[1-5]	[5-10]	[5-10]	[5-10]	[10-15]	[10-15]	[5-10]	[5-10]	[5-10]	[5-10]	[5-10]	[1-5]	[1-5]
022270000	[1-5]	[5-10]	[5-10]	[5-10]	[1-5]	[1-5]	[1-5]	[1-5]	[1-5]	[0-1]	[0-1]	[1-5]	[1-5]	[1-5]	[1-5]	[1-5]	[1-5]	[1-5]	[1-5]	[1-5]	[1-5]	[1-5]	[1-5]	[5-10]	[10-15]	[10-15]	[10-15]	[10-15]	[10-15]	[1-5]	[1-5]	[0-1]	[0-1]	[0-1]	[0-1]	[0-1]	[0-1]	[0-1]	[0-1]	[0-1]	[0-1]	[0-1]	[0-1]	[1-5]	[1-5]	[5-10]	[1-5]	[5-10]	[1-5]
022280000	[15-20]	[0-1]	[0-1]	[0-1]	[0-1]	[1-5]	[0-1]	[0-1]	[0-1]	[0-1]	[0-1]	[1-5]	[1-5]	[1-5]	[1-5]	[1-5]	[1-5]	[15-20]	[5-10]	[10-15]	[10-15]	[10-15]	[20-25]	[20-25]	[5-10]	[5-10]	[5-10]	[5-10]	[5-10]	[0-1]	[0-1]	[0-1]	[1-5]	[1-5]	[1-5]	[1-5]	[1-5]	[1-5]	[1-5]	[0-1]	[0-1]	[0-1]	[0-1]	[0-1]	[0-1]	[0-1]	[0-1]	[0-1]	[0-1]
022290000	[0-1]	[0-1]	[0-1]	[5-10]	[5-10]	[5-10]	[0-1]	[0-1]	[0-1]	[0-1]	[0-1]	[0-1]	[0-1]	[5-10]	[5-10]	[5-10]	[5-10]	[5-10]	[5-10]	[5-10]	[5-10]	[5-10]	[5-10]	[5-10]	[5-10]	[5-10]	[5-10]	[5-10]	[5-10]	[5-10]	[0-1]	[0-1]	[0-1]	[0-1]	[0-1]	[0-1]	[0-1]	[0-1]	[0-1]	[0-1]	[0-1]	[0-1]	[0-1]	[0-1]	[0-1]	[0-1]	[0-1]	[0-1]	[0-1]
022300000	[0-1]	[0-1]	[1-5]	[1-5]	[1-5]	[1-5]	[1-5]	[1-5]	[1-5]	[1-5]	[1-5]	[1-5]	[1-5]	[1-5]	[1-5]	[5-10]	[10-15]	[5-10]	[10-15]	[10-15]	[10-15]	[10-15]	[5-10]	[5-10]	[5-10]	[10-15]	[10-15]	[10-15]	[10-15]	[15-20]	[15-20]	[20-25]	[10-15]	[15-20]	[15-20]	[15-20]	[5-10]	[5-10]	[5-10]	[5-10]	[1-5]	[1-5]	[1-5]	[5-10]	[5-10]	[5-10]	[5-10]	[10-15]	[10-15]
022310000	[1-5]	[1-5]	[5-10]	[5-10]	[1-5]	[1-5]	[1-5]	[1-5]	[0-1]	[0-1]	[1-5]	[1-5]	[1-5]	[1-5]	[1-5]	[5-10]	[5-10]	[5-10]	[5-10]	[5-10]	[5-10]	[5-10]	[0-1]	[0-1]	[0-1]	[0-1]	[0-1]	[0-1]	[0-1]	[0-1]	[0-1]	[0-1]	[0-1]	[0-1]	[0-1]	[0-1]	[0-1]	[0-1]	[0-1]	[0-1]	[0-1]	[0-1]	[0-1]	[0-1]	[1-5]	[10-15]	[10-15]	[15-20]	[15-20]
022320000	[30-Max]	[30-Max]	[10-15]	[10-15]	[5-10]	[10-15]	[10-15]	[10-15]	[5-10]	[10-15]	[15-20]	[20-25]	[20-25]	[25-30]	[25-30]	[30-Max]	[30-Max]	[30-Max]	[30-Max]	[25-30]	[20-25]	[20-25]	[15-20]	[15-20]	[10-15]	[1-5]	[1-5]	[1-5]	[1-5]	[1-5]	[1-5]	[1-5]	[1-5]	[1-5]	[1-5]	[1-5]	[5-10]	[5-10]	[5-10]	[5-10]	[1-5]	[20-25]	[20-25]	[15-20]	[5-10]	[5-10]	[5-10]	[10-15]	[1-5]
022330000	[0-1]	[0-1]	[0-1]	[0-1]	[1-5]	[1-5]	[1-5]	[1-5]	[0-1]	[0-1]	[0-1]	[0-1]	[0-1]	[0-1]	[0-1]	[0-1]	[0-1]	[0-1]	[0-1]	[1-5]	[5-10]	[5-10]	[5-10]	[5-10]	[10-15]	[10-15]	[10-15]	[1-5]	[1-5]	[1-5]	[1-5]	[0-1]	[0-1]	[0-1]	[0-1]	[0-1]	[0-1]	[0-1]	[0-1]	[0-1]	[0-1]	[0-1]	[0-1]	[0-1]	[1-5]	[10-15]	[10-15]	[10-15]	[10-15]
022340000	[10-15]	[1-5]	[5-10]	[10-15]	[5-10]	[5-10]	[5-10]	[5-10]	[5-10]	[1-5]	[1-5]	[1-5]	[1-5]	[1-5]	[1-5]	[1-5]	[1-5]	[1-5]	[5-10]	[5-10]	[1-5]	[1-5]	[10-15]	[10-15]	[10-15]	[0-1]	[0-1]	[0-1]	[0-1]	[0-1]	[0-1]	[0-1]	[0-1]	[0-1]	[0-1]	[0-1]	[0-1]	[0-1]	[5-10]	[5-10]	[5-10]	[5-10]	[5-10]	[1-5]	[5-10]	[5-10]	[5-10]	[5-10]	[5-10]
022350000	[1-5]	[0-1]	[0-1]	[0-1]	[1-5]	[1-5]	[1-5]	[1-5]	[1-5]	[0-1]	[0-1]	[0-1]	[1-5]	[1-5]	[1-5]	[1-5]	[1-5]	[1-5]	[1-5]	[0-1]	[0-1]	[0-1]	[1-5]	[1-5]	[1-5]	[1-5]	[1-5]	[1-5]	[1-5]	[0-1]	[0-1]	[0-1]	[0-1]	[0-1]	[0-1]	[0-1]	[0-1]	[0-1]	[1-5]	[5-10]	[1-5]	[1-5]	[1-5]	[1-5]	[5-10]	[5-10]	[5-10]	[15-20]	[15-20]
022360000	[1-5]	[1-5]	[5-10]	[10-15]	[10-15]	[10-15]	[10-15]	[10-15]	[10-15]	[10-15]	[5-10]	[5-10]	[5-10]	[5-10]	[5-10]	[1-5]	[1-5]	[1-5]	[1-5]	[1-5]	[1-5]	[1-5]	[1-5]	[1-5]	[1-5]	[5-10]	[5-10]	[5-10]	[5-10]	[1-5]	[1-5]	[1-5]	[1-5]	[0-1]	[0-1]	[0-1]	[0-1]	[0-1]	[1-5]	[0-1]	[1-5]	[1-5]	[1-5]	[1-5]	[1-5]	[1-5]	[5-10]	[1-5]	[1-5]
022370000	[1-5]	[5-10]	[10-15]	[15-20]	[20-25]	[20-25]	[15-20]	[15-20]	[10-15]	[0-1]	[0-1]	[0-1]	[0-1]	[0-1]	[0-1]	[1-5]	[0-1]	[1-5]	[0-1]	[1-5]	[0-1]	[0-1]	[0-1]	[1-5]	[0-1]	[1-5]	[1-5]	[1-5]	[1-5]	[5-10]	[5-10]	[5-10]	[10-15]	[5-10]	[5-10]	[5-10]	[1-5]	[5-10]	[5-10]	[10-15]	[10-15]	[10-15]	[10-15]	[5-10]	[5-10]	[10-15]	[5-10]	[5-10]	[10-15]
022380000	[1-5]	[0-1]	[0-1]	[0-1]	[0-1]	[0-1]	[1-5]	[1-5]	[1-5]	[1-5]	[5-10]	[5-10]	[1-5]	[1-5]	[1-5]	[0-1]	[0-1]	[0-1]	[0-1]	[0-1]	[0-1]	[0-1]	[1-5]	[1-5]	[1-5]	[1-5]	[5-10]	[5-10]	[1-5]	[1-5]	[5-10]	[5-10]	[5-10]	[5-10]	[5-10]	[5-10]	[10-15]	[1-5]	[1-5]	[5-10]	[5-10]	[5-10]	[5-10]	[5-10]	[5-10]	[10-15]	[15-20]	[20-25]	[15-20]
022390000	[5-10]	[5-10]	[5-10]	[1-5]	[5-10]	[5-10]	[0-1]	[0-1]	[0-1]	[0-1]	[0-1]	[0-1]	[1-5]	[1-5]	[1-5]	[5-10]	[10-15]	[10-15]	[10-15]	[10-15]	[15-20]	[15-20]	[15-20]	[5-10]	[5-10]	[5-10]	[5-10]	[1-5]	[1-5]	[0-1]	[1-5]	[1-5]	[5-10]	[1-5]	[1-5]	[1-5]	[1-5]	[0-1]	[0-1]	[0-1]	[0-1]	[1-5]	[1-5]	[5-10]	[5-10]	[10-15]	[10-15]	[10-15]	[5-10]
022400000	[15-20]	[10-15]	[10-15]	[5-10]	[5-10]	[5-10]	[5-10]	[5-10]	[0-1]	[0-1]	[1-5]	[1-5]	[1-5]	[1-5]	[1-5]	[1-5]	[1-5]	[1-5]	[1-5]	[1-5]	[1-5]	[1-5]	[1-5]	[1-5]	[1-5]	[1-5]	[1-5]	[15-20]	[15-20]	[15-20]	[15-20]	[15-20]	[25-30]	[25-30]	[5-10]	[5-10]	[5-10]	[5-10]	[1-5]	[0-1]	[1-5]	[1-5]	[1-5]	[1-5]	[1-5]	[1-5]	[1-5]	[1-5]	[1-5]
022410000	[1-5]	[1-5]	[1-5]	[10-15]	[5-10]	[1-5]	[5-10]	[5-10]	[0-1]	[0-1]	[0-1]	[1-5]	[1-5]	[1-5]	[1-5]	[5-10]	[1-5]	[1-5]	[1-5]	[1-5]	[1-5]	[1-5]	[1-5]	[1-5]	[1-5]	[1-5]	[1-5]	[1-5]	[1-5]	[15-20]	[10-15]	[10-15]	[10-15]	[10-15]	[15-20]	[10-15]	[0-1]	[0-1]	[1-5]	[1-5]	[1-5]	[0-1]	[1-5]	[1-5]	[1-5]	[1-5]	[0-1]	[0-1]	[0-1]
022420000	[1-5]	[0-1]	[0-1]	[0-1]	[0-1]	[0-1]	[0-1]	[0-1]	[0-1]	[0-1]	[0-1]	[0-1]	[0-1]	[0-1]	[0-1]	[0-1]	[1-5]	[1-5]	[1-5]	[10-15]	[10-15]	[10-15]	[10-15]	[15-20]	[15-20]	[15-20]	[1-5]	[1-5]	[1-5]	[1-5]	[1-5]	[1-5]	[1-5]	[1-5]	[1-5]	[1-5]	[1-5]	[1-5]	[1-5]	[1-5]	[1-5]	[1-5]	[1-5]	[1-5]	[0-1]	[0-1]	[0-1]	[0-1]	[0-1]
022430000	[5-10]	[5-10]	[5-10]	[5-10]	[1-5]	[1-5]	[1-5]	[1-5]	[1-5]	[1-5]	[1-5]	[5-10]	[5-10]	[5-10]	[5-10]	[5-10]	[5-10]	[10-15]	[5-10]	[5-10]	[10-15]	[10-15]	[10-15]	[15-20]	[10-15]	[15-20]	[15-20]	[10-15]	[15-20]	[10-15]	[5-10]	[5-10]	[5-10]	[5-10]	[5-10]	[1-5]	[5-10]	[5-10]	[5-10]	[5-10]	[5-10]	[10-15]	[10-15]	[10-15]	[15-20]	[15-20]	[15-20]	[15-20]	[10-15]
022440000	[5-10]	[5-10]	[5-10]	[5-10]	[5-10]	[5-10]	[0-1]	[0-1]	[0-1]	[0-1]	[0-1]	[0-1]	[0-1]	[5-10]	[5-10]	[10-15]	[10-15]	[5-10]	[10-15]	[10-15]	[15-20]	[15-20]	[10-15]	[10-15]	[1-5]	[0-1]	[0-1]	[0-1]	[0-1]	[0-1]	[0-1]	[0-1]	[0-1]	[0-1]	[0-1]	[0-1]	[0-1]	[0-1]	[0-1]	[0-1]	[0-1]	[0-1]	[0-1]	[0-1]	[0-1]	[0-1]	[0-1]	[0-1]	[0-1]
022450000	[5-10]	[5-10]	[10-15]	[5-10]	[10-15]	[10-15]	[15-20]	[10-15]	[10-15]	[10-15]	[10-15]	[10-15]	[10-15]	[5-10]	[5-10]	[10-15]	[5-10]	[5-10]	[5-10]	[5-10]	[5-10]	[10-15]	[10-15]	[15-20]	[10-15]	[10-15]	[10-15]	[10-15]	[10-15]	[10-15]	[10-15]	[10-15]	[10-15]	[10-15]	[10-15]	[10-15]	[10-15]	[5-10]	[5-10]	[5-10]	[5-10]	[10-15]	[10-15]	[5-10]	[5-10]	[5-10]	[5-10]	[5-10]	[1-5]
022460000	[1-5]	[0-1]	[0-1]	[1-5]	[1-5]	[1-5]	[1-5]	[1-5]	[0-1]	[0-1]	[0-1]	[0-1]	[0-1]	[0-1]	[1-5]	[1-5]	[0-1]	[1-5]	[1-5]	[1-5]	[1-5]	[1-5]	[1-5]	[5-10]	[5-10]	[5-10]	[5-10]	[5-10]	[5-10]	[5-10]	[1-5]	[1-5]	[1-5]	[1-5]	[1-5]	[1-5]	[1-5]	[1-5]	[1-5]	[1-5]	[1-5]	[1-5]	[1-5]	[1-5]	[1-5]	[0-1]	[0-1]	[0-1]	[0-1]
022480000	[1-5]	[1-5]	[1-5]	[1-5]	[5-10]	[5-10]	[5-10]	[5-10]	[5-10]	[10-15]	[10-15]	[10-15]	[5-10]	[10-15]	[10-15]	[1-5]	[1-5]	[1-5]	[1-5]	[1-5]	[0-1]	[0-1]	[1-5]	[1-5]	[1-5]	[1-5]	[1-5]	[1-5]	[1-5]	[0-1]	[0-1]	[0-1]	[0-1]	[0-1]	[0-1]	[0-1]	[0-1]	[1-5]	[1-5]	[1-5]	[1-5]	[1-5]	[1-5]	[1-5]	[1-5]	[5-10]	[1-5]	[1-5]	[1-5]
022490000	[1-5]	[1-5]	[1-5]	[5-10]	[5-10]	[5-10]	[1-5]	[1-5]	[1-5]	[1-5]	[1-5]	[1-5]	[1-5]	[1-5]	[1-5]	[5-10]	[15-20]	[15-20]	[10-15]	[10-15]	[10-15]	[10-15]	[5-10]	[5-10]	[5-10]	[10-15]	[5-10]	[5-10]	[5-10]	[5-10]	[1-5]	[1-5]	[1-5]	[1-5]	[1-5]	[1-5]	[1-5]	[5-10]	[5-10]	[1-5]	[1-5]	[1-5]	[1-5]	[1-5]	[1-5]	[1-5]	[5-10]	[1-5]	[1-5]
022500000	[15-20]	[1-5]	[10-15]	[10-15]	[10-15]	[10-15]	[10-15]	[10-15]	[1-5]	[0-1]	[0-1]	[0-1]	[0-1]	[0-1]	[0-1]	[0-1]	[0-1]	[0-1]	[5-10]	[5-10]	[5-10]	[5-10]	[5-10]	[10-15]	[5-10]	[10-15]	[1-5]	[1-5]	[1-5]	[0-1]	[0-1]	[0-1]	[0-1]	[0-1]	[0-1]	[0-1]	[0-1]	[0-1]	[0-1]	[5-10]	[1-5]	[1-5]	[1-5]	[0-1]	[1-5]	[1-5]	[1-5]	[1-5]	[0-1]
022510000	[5-10]	[15-20]	[20-25]	[20-25]	[20-25]	[20-25]	[25-30]	[25-30]	[15-20]	[10-15]	[10-15]	[5-10]	[5-10]	[5-10]	[5-10]	[5-10]	[1-5]	[1-5]	[1-5]	[1-5]	[1-5]	[1-5]	[1-5]	[1-5]	[1-5]	[1-5]	[10-15]	[5-10]	[10-15]	[5-10]	[5-10]	[1-5]	[1-5]	[0-1]	[0-1]	[0-1]	[0-1]	[0-1]	[0-1]	[0-1]	[0-1]	[0-1]	[0-1]	[1-5]	[1-5]	[5-10]	[5-10]	[5-10]	[5-10]
022520000	[10-15]	[0-1]	[0-1]	[0-1]	[0-1]	[0-1]	[0-1]	[0-1]	[0-1]	[0-1]	[0-1]	[0-1]	[0-1]	[0-1]	[0-1]	[0-1]	[5-10]	[5-10]	[0-1]	[0-1]	[0-1]	[0-1]	[1-5]	[1-5]	[1-5]	[1-5]	[0-1]	[0-1]	[0-1]	[0-1]	[0-1]	[0-1]	[0-1]	[0-1]	[0-1]	[0-1]	[0-1]	[0-1]	[0-1]	[0-1]	[0-1]	[0-1]	[0-1]	[0-1]	[0-1]	[0-1]	[0-1]	[0-1]	[0-1]
022530000	[15-20]	[15-20]	[15-20]	[20-25]	[10-15]	[10-15]	[10-15]	[10-15]	[10-15]	[5-10]	[5-10]	[5-10]	[5-10]	[5-10]	[5-10]	[5-10]	[1-5]	[1-5]	[1-5]	[1-5]	[1-5]	[1-5]	[1-5]	[1-5]	[1-5]	[1-5]	[1-5]	[1-5]	[1-5]	[1-5]	[1-5]	[1-5]	[1-5]	[1-5]	[1-5]	[1-5]	[1-5]	[1-5]	[1-5]	[1-5]	[5-10]	[10-15]	[10-15]	[20-25]	[20-25]	[20-25]	[25-30]	[30-Max]	[30-Max]
022540000	[1-5]	[1-5]	[1-5]	[1-5]	[1-5]	[1-5]	[1-5]	[1-5]	[1-5]	[1-5]	[1-5]	[5-10]	[5-10]	[5-10]	[5-10]	[10-15]	[5-10]	[5-10]	[1-5]	[1-5]	[1-5]	[1-5]	[0-1]	[1-5]	[1-5]	[1-5]	[1-5]	[1-5]	[1-5]	[1-5]	[1-5]	[1-5]	[5-10]	[5-10]	[10-15]	[10-15]	[10-15]	[10-15]	[10-15]	[1-5]	[1-5]	[20-25]	[20-25]	[10-15]	[10-15]	[10-15]	[15-20]	[15-20]	[1-5]
022550000	[30-Max]	[30-Max]	[30-Max]	[30-Max]	[25-30]	[25-30]	[25-30]	[1-5]	[1-5]	[1-5]	[1-5]	[1-5]	[1-5]	[1-5]	[5-10]	[10-15]	[5-10]	[5-10]	[5-10]	[5-10]	[5-10]	[5-10]	[1-5]	[1-5]	[1-5]	[1-5]	[1-5]	[5-10]	[5-10]	[5-10]	[5-10]	[5-10]	[5-10]	[5-10]	[5-10]	[5-10]	[1-5]	[0-1]	[0-1]	[1-5]	[0-1]	[0-1]	[0-1]	[0-1]	[5-10]	[1-5]	[5-10]	[5-10]	[5-10]
022560000	[1-5]	[1-5]	[1-5]	[1-5]	[1-5]	[1-5]	[1-5]	[1-5]	[1-5]	[5-10]	[5-10]	[5-10]	[5-10]	[5-10]	[5-10]	[5-10]	[5-10]	[5-10]	[5-10]	[10-15]	[5-10]	[5-10]	[5-10]	[10-15]	[10-15]	[5-10]	[5-10]	[5-10]	[5-10]	[5-10]	[1-5]	[1-5]	[5-10]	[1-5]	[5-10]	[5-10]	[1-5]	[1-5]	[1-5]	[0-1]	[0-1]	[0-1]	[0-1]	[0-1]	[0-1]	[0-1]	[0-1]	[0-1]	[0-1]
022570000	[10-15]	[10-15]	[5-10]	[1-5]	[5-10]	[5-10]	[10-15]	[10-15]	[5-10]	[5-10]	[5-10]	[5-10]	[10-15]	[5-10]	[5-10]	[10-15]	[15-20]	[15-20]	[25-30]	[1-5]	[1-5]	[1-5]	[1-5]	[1-5]	[1-5]	[0-1]	[0-1]	[0-1]	[0-1]	[0-1]	[0-1]	[0-1]	[0-1]	[0-1]	[0-1]	[0-1]	[0-1]	[5-10]	[5-10]	[15-20]	[25-30]	[25-30]	[25-30]	[25-30]	[15-20]	[15-20]	[5-10]	[0-1]	[5-10]
022580000	[5-10]	[5-10]	[0-1]	[5-10]	[10-15]	[10-15]	[10-15]	[10-15]	[10-15]	[10-15]	[5-10]	[5-10]	[5-10]	[5-10]	[5-10]	[5-10]	[5-10]	[1-5]	[1-5]	[1-5]	[1-5]	[1-5]	[1-5]	[1-5]	[0-1]	[0-1]	[0-1]	[0-1]	[0-1]	[0-1]	[0-1]	[0-1]	[0-1]	[0-1]	[0-1]	[0-1]	[0-1]	[0-1]	[0-1]	[0-1]	[15-20]	[15-20]	[15-20]	[10-15]	[10-15]	[10-15]	[20-25]	[10-15]	[10-15]
022590000	[1-5]	[5-10]	[5-10]	[1-5]	[1-5]	[1-5]	[1-5]	[1-5]	[1-5]	[1-5]	[1-5]	[1-5]	[1-5]	[1-5]	[1-5]	[1-5]	[1-5]	[1-5]	[1-5]	[1-5]	[1-5]	[1-5]	[1-5]	[1-5]	[1-5]	[1-5]	[1-5]	[5-10]	[5-10]	[5-10]	[5-10]	[5-10]	[5-10]	[5-10]	[5-10]	[5-10]	[5-10]	[5-10]	[5-10]	[1-5]	[1-5]	[1-5]	[1-5]	[1-5]	[1-5]	[1-5]	[1-5]	[1-5]	[1-5]
022600000	[5-10]	[10-15]	[5-10]	[1-5]	[1-5]	[1-5]	[1-5]	[1-5]	[0-1]	[1-5]	[1-5]	[1-5]	[1-5]	[1-5]	[1-5]	[1-5]	[1-5]	[1-5]	[1-5]	[5-10]	[5-10]	[5-10]	[10-15]	[10-15]	[15-20]	[20-25]	[15-20]	[15-20]	[15-20]	[10-15]	[10-15]	[5-10]	[15-20]	[15-20]	[15-20]	[15-20]	[10-15]	[20-25]	[25-30]	[20-25]	[20-25]	[20-25]	[20-25]	[20-25]	[5-10]	[5-10]	[5-10]	[0-1]	[0-1]
022610000	[10-15]	[10-15]	[10-15]	[1-5]	[1-5]	[1-5]	[1-5]	[1-5]	[1-5]	[1-5]	[1-5]	[1-5]	[1-5]	[1-5]	[1-5]	[1-5]	[1-5]	[1-5]	[1-5]	[1-5]	[1-5]	[1-5]	[0-1]	[1-5]	[1-5]	[1-5]	[1-5]	[1-5]	[1-5]	[1-5]	[1-5]	[1-5]	[0-1]	[0-1]	[0-1]	[0-1]	[0-1]	[0-1]	[0-1]	[0-1]	[0-1]	[0-1]	[0-1]	[0-1]	[0-1]	[0-1]	[0-1]	[0-1]	[0-1]
022620000	[1-5]	[0-1]	[0-1]	[0-1]	[0-1]	[0-1]	[0-1]	[0-1]	[1-5]	[1-5]	[1-5]	[1-5]	[1-5]	[1-5]	[1-5]	[1-5]	[1-5]	[1-5]	[15-20]	[15-20]	[10-15]	[10-15]	[10-15]	[5-10]	[5-10]	[0-1]	[0-1]	[0-1]	[0-1]	[0-1]	[0-1]	[0-1]	[0-1]	[0-1]	[0-1]	[0-1]	[0-1]	[0-1]	[0-1]	[0-1]	[0-1]	[0-1]	[0-1]	[0-1]	[1-5]	[10-15]	[10-15]	[10-15]	[10-15]
022630000	[0-1]	[0-1]	[1-5]	[1-5]	[1-5]	[1-5]	[1-5]	[1-5]	[1-5]	[1-5]	[1-5]	[1-5]	[1-5]	[1-5]	[1-5]	[1-5]	[5-10]	[5-10]	[1-5]	[1-5]	[1-5]	[1-5]	[1-5]	[1-5]	[1-5]	[1-5]	[1-5]	[1-5]	[1-5]	[5-10]	[5-10]	[5-10]	[5-10]	[5-10]	[1-5]	[1-5]	[1-5]	[1-5]	[1-5]	[1-5]	[0-1]	[30-Max]	[30-Max]	[30-Max]	[30-Max]	[30-Max]	[30-Max]	[30-Max]	[5-10]
022640000	[5-10]	[5-10]	[5-10]	[1-5]	[5-10]	[5-10]	[5-10]	[5-10]	[10-15]	[10-15]	[10-15]	[5-10]	[5-10]	[5-10]	[5-10]	[1-5]	[1-5]	[0-1]	[0-1]	[5-10]	[5-10]	[5-10]	[5-10]	[5-10]	[5-10]	[5-10]	[1-5]	[1-5]	[1-5]	[10-15]	[10-15]	[15-20]	[20-25]	[15-20]	[15-20]	[15-20]	[5-10]	[5-10]	[5-10]	[5-10]	[5-10]	[5-10]	[5-10]	[10-15]	[10-15]	[10-15]	[15-20]	[15-20]	[5-10]
022650000	[1-5]	[5-10]	[10-15]	[10-15]	[15-20]	[15-20]	[15-20]	[15-20]	[1-5]	[1-5]	[1-5]	[1-5]	[1-5]	[1-5]	[1-5]	[5-10]	[5-10]	[5-10]	[1-5]	[1-5]	[1-5]	[1-5]	[1-5]	[1-5]	[5-10]	[5-10]	[10-15]	[5-10]	[5-10]	[10-15]	[5-10]	[5-10]	[5-10]	[0-1]	[0-1]	[0-1]	[0-1]	[0-1]	[0-1]	[0-1]	[0-1]	[0-1]	[0-1]	[1-5]	[1-5]	[1-5]	[1-5]	[1-5]	[1-5]
022660000	[10-15]	[5-10]	[5-10]	[10-15]	[10-15]	[10-15]	[10-15]	[10-15]	[20-25]	[10-15]	[5-10]	[5-10]	[5-10]	[5-10]	[5-10]	[1-5]	[1-5]	[1-5]	[1-5]	[1-5]	[1-5]	[1-5]	[1-5]	[1-5]	[1-5]	[1-5]	[5-10]	[1-5]	[1-5]	[1-5]	[1-5]	[1-5]	[1-5]	[0-1]	[0-1]	[0-1]	[0-1]	[0-1]	[0-1]	[0-1]	[0-1]	[0-1]	[0-1]	[0-1]	[0-1]	[1-5]	[1-5]	[1-5]	[1-5]
022670000	[1-5]	[5-10]	[5-10]	[5-10]	[5-10]	[5-10]	[5-10]	[5-10]	[1-5]	[1-5]	[1-5]	[5-10]	[5-10]	[5-10]	[5-10]	[10-15]	[10-15]	[5-10]	[5-10]	[5-10]	[1-5]	[1-5]	[1-5]	[5-10]	[5-10]	[5-10]	[5-10]	[1-5]	[1-5]	[1-5]	[1-5]	[1-5]	[1-5]	[1-5]	[5-10]	[5-10]	[5-10]	[5-10]	[5-10]	[5-10]	[5-10]	[1-5]	[1-5]	[1-5]	[1-5]	[1-5]	[5-10]	[5-10]	[10-15]
022680000	[1-5]	[0-1]	[0-1]	[1-5]	[1-5]	[1-5]	[1-5]	[1-5]	[0-1]	[0-1]	[0-1]	[0-1]	[0-1]	[0-1]	[0-1]	[0-1]	[1-5]	[1-5]	[1-5]	[1-5]	[1-5]	[1-5]	[0-1]	[0-1]	[0-1]	[0-1]	[1-5]	[1-5]	[1-5]	[1-5]	[1-5]	[1-5]	[1-5]	[1-5]	[1-5]	[1-5]	[1-5]	[5-10]	[10-15]	[10-15]	[5-10]	[5-10]	[5-10]	[5-10]	[1-5]	[0-1]	[0-1]	[0-1]	[0-1]
022690000	[1-5]	[1-5]	[1-5]	[1-5]	[1-5]	[1-5]	[1-5]	[1-5]	[1-5]	[0-1]	[0-1]	[1-5]	[1-5]	[1-5]	[0-1]	[1-5]	[1-5]	[1-5]	[1-5]	[1-5]	[1-5]	[1-5]	[1-5]	[1-5]	[1-5]	[0-1]	[0-1]	[0-1]	[0-1]	[1-5]	[1-5]	[1-5]	[1-5]	[5-10]	[1-5]	[1-5]	[1-5]	[1-5]	[1-5]	[1-5]	[1-5]	[1-5]	[1-5]	[1-5]	[1-5]	[10-15]	[15-20]	[10-15]	[10-15]
022700000	[1-5]	[1-5]	[0-1]	[0-1]	[10-15]	[10-15]	[10-15]	[10-15]	[1-5]	[1-5]	[0-1]	[0-1]	[0-1]	[0-1]	[0-1]	[0-1]	[0-1]	[0-1]	[0-1]	[0-1]	[0-1]	[0-1]	[20-25]	[30-Max]	[30-Max]	[25-30]	[20-25]	[25-30]	[25-30]	[10-15]	[15-20]	[30-Max]	[30-Max]	[30-Max]	[30-Max]	[30-Max]	[30-Max]	[30-Max]	[0-1]	[0-1]	[0-1]	[0-1]	[0-1]	[1-5]	[1-5]	[1-5]	[1-5]	[5-10]	[5-10]
022710000	[0-1]	[0-1]	[0-1]	[0-1]	[0-1]	[0-1]	[1-5]	[1-5]	[1-5]	[1-5]	[0-1]	[0-1]	[0-1]	[0-1]	[0-1]	[0-1]	[0-1]	[0-1]	[0-1]	[0-1]	[0-1]	[0-1]	[0-1]	[0-1]	[0-1]	[0-1]	[0-1]	[0-1]	[0-1]	[1-5]	[0-1]	[0-1]	[0-1]	[0-1]	[0-1]	[0-1]	[0-1]	[0-1]	[0-1]	[0-1]	[0-1]	[0-1]	[0-1]	[1-5]	[1-5]	[1-5]	[0-1]	[0-1]	[0-1]
022720000	[0-1]	[1-5]	[1-5]	[10-15]	[1-5]	[1-5]	[1-5]	[1-5]	[0-1]	[0-1]	[0-1]	[1-5]	[1-5]	[1-5]	[1-5]	[5-10]	[5-10]	[5-10]	[10-15]	[10-15]	[15-20]	[15-20]	[15-20]	[15-20]	[20-25]	[20-25]	[15-20]	[10-15]	[10-15]	[10-15]	[15-20]	[10-15]	[10-15]	[10-15]	[10-15]	[10-15]	[5-10]	[1-5]	[5-10]	[5-10]	[5-10]	[5-10]	[5-10]	[1-5]	[1-5]	[1-5]	[1-5]	[1-5]	[1-5]
022730000	[1-5]	[0-1]	[0-1]	[0-1]	[0-1]	[0-1]	[0-1]	[0-1]	[1-5]	[0-1]	[0-1]	[0-1]	[0-1]	[0-1]	[0-1]	[0-1]	[0-1]	[0-1]	[0-1]	[1-5]	[1-5]	[1-5]	[1-5]	[1-5]	[5-10]	[1-5]	[1-5]	[1-5]	[1-5]	[1-5]	[1-5]	[1-5]	[1-5]	[1-5]	[1-5]	[1-5]	[1-5]	[1-5]	[1-5]	[10-15]	[5-10]	[5-10]	[1-5]	[1-5]	[1-5]	[1-5]	[0-1]	[15-20]	[10-15]
022740000	[1-5]	[0-1]	[1-5]	[1-5]	[1-5]	[1-5]	[5-10]	[5-10]	[10-15]	[10-15]	[10-15]	[10-15]	[10-15]	[10-15]	[10-15]	[5-10]	[1-5]	[1-5]	[5-10]	[1-5]	[1-5]	[1-5]	[5-10]	[5-10]	[1-5]	[1-5]	[1-5]	[1-5]	[0-1]	[0-1]	[0-1]	[0-1]	[0-1]	[0-1]	[0-1]	[0-1]	[0-1]	[1-5]	[15-20]	[25-30]	[1-5]	[1-5]	[1-5]	[1-5]	[1-5]	[5-10]	[1-5]	[5-10]	[5-10]
022750000	[1-5]	[1-5]	[1-5]	[1-5]	[1-5]	[1-5]	[1-5]	[1-5]	[1-5]	[1-5]	[1-5]	[5-10]	[5-10]	[5-10]	[5-10]	[5-10]	[5-10]	[5-10]	[5-10]	[30-Max]	[30-Max]	[30-Max]	[30-Max]	[30-Max]	[30-Max]	[30-Max]	[5-10]	[5-10]	[5-10]	[5-10]	[10-15]	[10-15]	[5-10]	[1-5]	[1-5]	[1-5]	[1-5]	[1-5]	[1-5]	[1-5]	[1-5]	[1-5]	[1-5]	[1-5]	[1-5]	[1-5]	[1-5]	[1-5]	[1-5]
022760000	[1-5]	[1-5]	[0-1]	[0-1]	[0-1]	[0-1]	[0-1]	[0-1]	[0-1]	[15-20]	[20-25]	[30-Max]	[30-Max]	[30-Max]	[30-Max]	[30-Max]	[1-5]	[1-5]	[1-5]	[5-10]	[5-10]	[5-10]	[10-15]	[10-15]	[10-15]	[5-10]	[1-5]	[1-5]	[1-5]	[5-10]	[5-10]	[5-10]	[5-10]	[10-15]	[10-15]	[10-15]	[1-5]	[1-5]	[1-5]	[1-5]	[1-5]	[1-5]	[1-5]	[1-5]	[1-5]	[1-5]	[1-5]	[1-5]	[1-5]
022770000	[1-5]	[1-5]	[1-5]	[1-5]	[1-5]	[1-5]	[1-5]	[1-5]	[1-5]	[1-5]	[1-5]	[1-5]	[1-5]	[1-5]	[1-5]	[0-1]	[0-1]	[0-1]	[0-1]	[1-5]	[0-1]	[0-1]	[1-5]	[1-5]	[1-5]	[1-5]	[1-5]	[1-5]	[1-5]	[1-5]	[1-5]	[10-15]	[10-15]	[10-15]	[15-20]	[15-20]	[15-20]	[15-20]	[10-15]	[10-15]	[10-15]	[1-5]	[1-5]	[1-5]	[1-5]	[1-5]	[1-5]	[5-10]	[5-10]
022780000	[1-5]	[1-5]	[1-5]	[5-10]	[5-10]	[5-10]	[5-10]	[5-10]	[1-5]	[5-10]	[5-10]	[5-10]	[5-10]	[5-10]	[5-10]	[10-15]	[10-15]	[10-15]	[5-10]	[10-15]	[5-10]	[5-10]	[5-10]	[1-5]	[1-5]	[1-5]	[1-5]	[1-5]	[1-5]	[0-1]	[0-1]	[0-1]	[0-1]	[0-1]	[0-1]	[0-1]	[0-1]	[0-1]	[0-1]	[1-5]	[1-5]	[1-5]	[1-5]	[5-10]	[5-10]	[5-10]	[5-10]	[1-5]	[1-5]
022790000	[5-10]	[5-10]	[15-20]	[10-15]	[10-15]	[10-15]	[5-10]	[5-10]	[5-10]	[0-1]	[0-1]	[0-1]	[0-1]	[0-1]	[0-1]	[0-1]	[0-1]	[1-5]	[0-1]	[0-1]	[1-5]	[1-5]	[10-15]	[15-20]	[30-Max]	[25-30]	[25-30]	[25-30]	[25-30]	[20-25]	[15-20]	[5-10]	[5-10]	[5-10]	[10-15]	[10-15]	[5-10]	[5-10]	[5-10]	[5-10]	[5-10]	[1-5]	[1-5]	[5-10]	[5-10]	[5-10]	[1-5]	[5-10]	[10-15]
022800000	[1-5]	[1-5]	[1-5]	[0-1]	[5-10]	[5-10]	[5-10]	[5-10]	[20-25]	[25-30]	[30-Max]	[30-Max]	[20-25]	[15-20]	[15-20]	[10-15]	[15-20]	[15-20]	[10-15]	[20-25]	[20-25]	[20-25]	[10-15]	[1-5]	[1-5]	[1-5]	[10-15]	[10-15]	[10-15]	[5-10]	[5-10]	[5-10]	[5-10]	[0-1]	[0-1]	[0-1]	[1-5]	[1-5]	[1-5]	[1-5]	[1-5]	[1-5]	[1-5]	[1-5]	[1-5]	[1-5]	[0-1]	[1-5]	[1-5]
022810000	[5-10]	[5-10]	[5-10]	[1-5]	[1-5]	[1-5]	[1-5]	[1-5]	[1-5]	[0-1]	[1-5]	[1-5]	[1-5]	[1-5]	[1-5]	[1-5]	[1-5]	[1-5]	[1-5]	[1-5]	[1-5]	[1-5]	[1-5]	[1-5]	[1-5]	[1-5]	[10-15]	[10-15]	[10-15]	[10-15]	[15-20]	[25-30]	[30-Max]	[15-20]	[30-Max]	[30-Max]	[30-Max]	[30-Max]	[30-Max]	[25-30]	[20-25]	[1-5]	[1-5]	[1-5]	[1-5]	[1-5]	[1-5]	[1-5]	[1-5]
022820000	[5-10]	[10-15]	[5-10]	[10-15]	[10-15]	[10-15]	[15-20]	[15-20]	[0-1]	[0-1]	[5-10]	[1-5]	[1-5]	[1-5]	[1-5]	[30-Max]	[30-Max]	[30-Max]	[30-Max]	[30-Max]	[30-Max]	[30-Max]	[15-20]	[20-25]	[10-15]	[10-15]	[5-10]	[10-15]	[10-15]	[0-1]	[0-1]	[0-1]	[0-1]	[0-1]	[0-1]	[0-1]	[0-1]	[0-1]	[0-1]	[0-1]	[0-1]	[0-1]	[0-1]	[0-1]	[0-1]	[0-1]	[0-1]	[0-1]	[0-1]
022830000	[1-5]	[0-1]	[1-5]	[5-10]	[5-10]	[5-10]	[1-5]	[1-5]	[1-5]	[1-5]	[1-5]	[1-5]	[1-5]	[1-5]	[1-5]	[1-5]	[1-5]	[1-5]	[1-5]	[1-5]	[1-5]	[1-5]	[5-10]	[1-5]	[1-5]	[1-5]	[25-30]	[30-Max]	[30-Max]	[30-Max]	[30-Max]	[30-Max]	[30-Max]	[5-10]	[1-5]	[1-5]	[1-5]	[1-5]	[0-1]	[0-1]	[1-5]	[1-5]	[1-5]	[1-5]	[1-5]	[1-5]	[0-1]	[0-1]	[0-1]
022840000	[1-5]	[0-1]	[0-1]	[1-5]	[1-5]	[1-5]	[1-5]	[1-5]	[1-5]	[1-5]	[5-10]	[1-5]	[1-5]	[1-5]	[1-5]	[1-5]	[0-1]	[1-5]	[1-5]	[5-10]	[5-10]	[5-10]	[10-15]	[10-15]	[10-15]	[5-10]	[1-5]	[5-10]	[5-10]	[5-10]	[5-10]	[10-15]	[15-20]	[15-20]	[15-20]	[15-20]	[10-15]	[10-15]	[10-15]	[5-10]	[5-10]	[5-10]	[5-10]	[1-5]	[1-5]	[1-5]	[1-5]	[1-5]	[1-5]
022860000	[1-5]	[1-5]	[5-10]	[1-5]	[1-5]	[1-5]	[5-10]	[5-10]	[5-10]	[5-10]	[15-20]	[15-20]	[15-20]	[10-15]	[10-15]	[15-20]	[15-20]	[5-10]	[5-10]	[5-10]	[5-10]	[5-10]	[1-5]	[1-5]	[1-5]	[1-5]	[1-5]	[1-5]	[1-5]	[1-5]	[5-10]	[5-10]	[5-10]	[5-10]	[10-15]	[10-15]	[10-15]	[5-10]	[5-10]	[15-20]	[15-20]	[10-15]	[10-15]	[10-15]	[10-15]	[10-15]	[5-10]	[1-5]	[1-5]
022870000	[10-15]	[10-15]	[10-15]	[10-15]	[10-15]	[15-20]	[15-20]	[10-15]	[10-15]	[5-10]	[10-15]	[10-15]	[10-15]	[10-15]	[10-15]	[10-15]	[15-20]	[10-15]	[10-15]	[15-20]	[10-15]	[10-15]	[10-15]	[5-10]	[1-5]	[1-5]	[0-1]	[0-1]	[5-10]	[1-5]	[5-10]	[5-10]	[5-10]	[10-15]	[15-20]	[15-20]	[20-25]	[15-20]	[15-20]	[15-20]	[10-15]	[10-15]	[5-10]	[1-5]	[0-1]	[0-1]	[0-1]	[0-1]	[1-5]
022880000	[0-1]	[1-5]	[5-10]	[5-10]	[5-10]	[5-10]	[10-15]	[10-15]	[5-10]	[5-10]	[15-20]	[10-15]	[10-15]	[10-15]	[10-15]	[1-5]	[1-5]	[1-5]	[1-5]	[5-10]	[5-10]	[5-10]	[5-10]	[5-10]	[10-15]	[10-15]	[10-15]	[5-10]	[5-10]	[10-15]	[10-15]	[10-15]	[10-15]	[10-15]	[10-15]	[10-15]	[10-15]	[10-15]	[15-20]	[15-20]	[15-20]	[20-25]	[20-25]	[15-20]	[15-20]	[5-10]	[5-10]	[5-10]	[5-10]
022890000	[0-1]	[1-5]	[0-1]	[1-5]	[1-5]	[1-5]	[1-5]	[1-5]	[1-5]	[5-10]	[0-1]	[0-1]	[0-1]	[0-1]	[0-1]	[0-1]	[0-1]	[0-1]	[0-1]	[0-1]	[20-25]	[20-25]	[25-30]	[15-20]	[20-25]	[20-25]	[25-30]	[15-20]	[15-20]	[15-20]	[10-15]	[10-15]	[10-15]	[0-1]	[0-1]	[0-1]	[0-1]	[0-1]	[0-1]	[10-15]	[5-10]	[5-10]	[5-10]	[5-10]	[5-10]	[5-10]	[0-1]	[0-1]	[0-1]
022900000	[1-5]	[1-5]	[1-5]	[1-5]	[5-10]	[5-10]	[5-10]	[5-10]	[5-10]	[5-10]	[5-10]	[5-10]	[1-5]	[1-5]	[1-5]	[1-5]	[5-10]	[5-10]	[5-10]	[5-10]	[5-10]	[5-10]	[5-10]	[5-10]	[5-10]	[5-10]	[5-10]	[5-10]	[5-10]	[10-15]	[10-15]	[15-20]	[10-15]	[10-15]	[10-15]	[10-15]	[10-15]	[10-15]	[5-10]	[10-15]	[10-15]	[10-15]	[10-15]	[5-10]	[5-10]	[5-10]	[1-5]	[5-10]	[10-15]
022910000	[5-10]	[20-25]	[15-20]	[15-20]	[20-25]	[20-25]	[20-25]	[20-25]	[10-15]	[20-25]	[20-25]	[15-20]	[10-15]	[15-20]	[25-30]	[25-30]	[20-25]	[15-20]	[15-20]	[15-20]	[5-10]	[1-5]	[1-5]	[5-10]	[5-10]	[5-10]	[5-10]	[5-10]	[5-10]	[5-10]	[1-5]	[1-5]	[5-10]	[5-10]	[5-10]	[5-10]	[10-15]	[10-15]	[10-15]	[5-10]	[5-10]	[5-10]	[5-10]	[1-5]	[1-5]	[1-5]	[1-5]	[1-5]	[1-5]
022920000	[5-10]	[5-10]	[5-10]	[5-10]	[5-10]	[5-10]	[5-10]	[5-10]	[10-15]	[5-10]	[5-10]	[5-10]	[5-10]	[5-10]	[5-10]	[5-10]	[5-10]	[5-10]	[5-10]	[5-10]	[10-15]	[10-15]	[10-15]	[10-15]	[10-15]	[15-20]	[10-15]	[5-10]	[5-10]	[5-10]	[5-10]	[5-10]	[1-5]	[1-5]	[1-5]	[1-5]	[1-5]	[1-5]	[1-5]	[5-10]	[5-10]	[5-10]	[5-10]	[5-10]	[5-10]	[5-10]	[5-10]	[10-15]	[10-15]
022930000	[5-10]	[10-15]	[10-15]	[15-20]	[5-10]	[5-10]	[1-5]	[1-5]	[0-1]	[1-5]	[1-5]	[1-5]	[1-5]	[5-10]	[5-10]	[5-10]	[5-10]	[5-10]	[5-10]	[10-15]	[5-10]	[5-10]	[5-10]	[10-15]	[10-15]	[15-20]	[10-15]	[10-15]	[10-15]	[5-10]	[1-5]	[1-5]	[1-5]	[1-5]	[1-5]	[1-5]	[1-5]	[1-5]	[0-1]	[5-10]	[5-10]	[10-15]	[10-15]	[10-15]	[10-15]	[10-15]	[5-10]	[5-10]	[1-5]
022940000	[1-5]	[0-1]	[1-5]	[1-5]	[0-1]	[0-1]	[0-1]	[0-1]	[1-5]	[0-1]	[0-1]	[1-5]	[1-5]	[1-5]	[1-5]	[1-5]	[1-5]	[1-5]	[1-5]	[1-5]	[1-5]	[1-5]	[1-5]	[1-5]	[1-5]	[1-5]	[1-5]	[1-5]	[1-5]	[1-5]	[1-5]	[1-5]	[1-5]	[1-5]	[1-5]	[1-5]	[1-5]	[0-1]	[1-5]	[1-5]	[1-5]	[1-5]	[1-5]	[1-5]	[1-5]	[0-1]	[0-1]	[0-1]	[0-1]
022950000	[0-1]	[5-10]	[5-10]	[5-10]	[10-15]	[10-15]	[15-20]	[15-20]	[5-10]	[10-15]	[10-15]	[10-15]	[5-10]	[1-5]	[1-5]	[1-5]	[1-5]	[1-5]	[5-10]	[5-10]	[1-5]	[1-5]	[5-10]	[5-10]	[10-15]	[10-15]	[10-15]	[15-20]	[15-20]	[5-10]	[5-10]	[1-5]	[1-5]	[0-1]	[0-1]	[0-1]	[5-10]	[5-10]	[5-10]	[5-10]	[5-10]	[5-10]	[5-10]	[0-1]	[0-1]	[5-10]	[5-10]	[1-5]	[1-5]
022960000	[5-10]	[5-10]	[5-10]	[5-10]	[5-10]	[5-10]	[1-5]	[1-5]	[5-10]	[1-5]	[1-5]	[1-5]	[5-10]	[5-10]	[10-15]	[10-15]	[10-15]	[10-15]	[10-15]	[5-10]	[5-10]	[5-10]	[1-5]	[5-10]	[10-15]	[15-20]	[15-20]	[15-20]	[15-20]	[10-15]	[5-10]	[5-10]	[5-10]	[5-10]	[5-10]	[10-15]	[20-25]	[20-25]	[15-20]	[20-25]	[20-25]	[25-30]	[20-25]	[20-25]	[25-30]	[20-25]	[20-25]	[20-25]	[20-25]
022970000	[1-5]	[0-1]	[0-1]	[0-1]	[0-1]	[0-1]	[0-1]	[0-1]	[0-1]	[0-1]	[0-1]	[20-25]	[20-25]	[15-20]	[15-20]	[15-20]	[15-20]	[20-25]	[1-5]	[15-20]	[20-25]	[20-25]	[20-25]	[20-25]	[25-30]	[20-25]	[1-5]	[1-5]	[1-5]	[1-5]	[1-5]	[20-25]	[25-30]	[25-30]	[25-30]	[25-30]	[30-Max]	[30-Max]	[30-Max]	[30-Max]	[30-Max]	[30-Max]	[30-Max]	[10-15]	[1-5]	[1-5]	[0-1]	[0-1]	[0-1]
022980000	[5-10]	[5-10]	[1-5]	[1-5]	[0-1]	[0-1]	[0-1]	[0-1]	[0-1]	[0-1]	[0-1]	[1-5]	[0-1]	[5-10]	[5-10]	[5-10]	[10-15]	[5-10]	[10-15]	[10-15]	[1-5]	[5-10]	[1-5]	[1-5]	[1-5]	[1-5]	[5-10]	[5-10]	[5-10]	[5-10]	[5-10]	[5-10]	[5-10]	[1-5]	[1-5]	[1-5]	[1-5]	[1-5]	[1-5]	[1-5]	[1-5]	[5-10]	[5-10]	[1-5]	[1-5]	[1-5]	[1-5]	[1-5]	[0-1]
022990000	[0-1]	[0-1]	[10-15]	[10-15]	[10-15]	[10-15]	[10-15]	[10-15]	[10-15]	[1-5]	[1-5]	[5-10]	[1-5]	[0-1]	[0-1]	[0-1]	[0-1]	[0-1]	[0-1]	[0-1]	[1-5]	[1-5]	[0-1]	[0-1]	[0-1]	[0-1]	[0-1]	[0-1]	[0-1]	[0-1]	[0-1]	[0-1]	[0-1]	[0-1]	[0-1]	[0-1]	[0-1]	[0-1]	[0-1]	[0-1]	[0-1]	[0-1]	[0-1]	[0-1]	[0-1]	[0-1]	[0-1]	[0-1]	[0-1]
023020000	[1-5]	[5-10]	[1-5]	[1-5]	[1-5]	[1-5]	[1-5]	[1-5]	[1-5]	[1-5]	[1-5]	[5-10]	[5-10]	[5-10]	[5-10]	[5-10]	[5-10]	[5-10]	[1-5]	[5-10]	[1-5]	[1-5]	[1-5]	[1-5]	[5-10]	[5-10]	[5-10]	[5-10]	[5-10]	[5-10]	[1-5]	[1-5]	[1-5]	[1-5]	[1-5]	[1-5]	[1-5]	[1-5]	[1-5]	[1-5]	[1-5]	[1-5]	[1-5]	[1-5]	[1-5]	[1-5]	[1-5]	[1-5]	[1-5]
023030000	[1-5]	[1-5]	[5-10]	[1-5]	[1-5]	[1-5]	[1-5]	[1-5]	[1-5]	[0-1]	[0-1]	[0-1]	[5-10]	[10-15]	[10-15]	[10-15]	[10-15]	[15-20]	[20-25]	[15-20]	[15-20]	[10-15]	[15-20]	[15-20]	[10-15]	[5-10]	[10-15]	[15-20]	[15-20]	[10-15]	[15-20]	[15-20]	[15-20]	[1-5]	[1-5]	[1-5]	[10-15]	[10-15]	[15-20]	[20-25]	[20-25]	[20-25]	[20-25]	[15-20]	[10-15]	[5-10]	[1-5]	[1-5]	[0-1]
023040000	[5-10]	[10-15]	[5-10]	[1-5]	[1-5]	[1-5]	[1-5]	[1-5]	[0-1]	[1-5]	[1-5]	[1-5]	[5-10]	[5-10]	[5-10]	[10-15]	[15-20]	[15-20]	[10-15]	[5-10]	[5-10]	[5-10]	[5-10]	[5-10]	[1-5]	[1-5]	[5-10]	[5-10]	[5-10]	[5-10]	[5-10]	[5-10]	[5-10]	[5-10]	[5-10]	[5-10]	[5-10]	[10-15]	[15-20]	[15-20]	[15-20]	[15-20]	[15-20]	[10-15]	[5-10]	[5-10]	[5-10]	[1-5]	[1-5]
023050000	[5-10]	[5-10]	[1-5]	[0-1]	[1-5]	[1-5]	[1-5]	[1-5]	[0-1]	[1-5]	[1-5]	[1-5]	[1-5]	[1-5]	[1-5]	[1-5]	[1-5]	[5-10]	[5-10]	[5-10]	[5-10]	[5-10]	[5-10]	[5-10]	[5-10]	[5-10]	[10-15]	[10-15]	[10-15]	[5-10]	[5-10]	[5-10]	[5-10]	[5-10]	[5-10]	[5-10]	[5-10]	[5-10]	[1-5]	[5-10]	[1-5]	[0-1]	[0-1]	[1-5]	[0-1]	[0-1]	[0-1]	[0-1]	[0-1]
023060000	[0-1]	[0-1]	[0-1]	[0-1]	[0-1]	[0-1]	[0-1]	[0-1]	[0-1]	[1-5]	[0-1]	[0-1]	[1-5]	[1-5]	[20-25]	[15-20]	[10-15]	[10-15]	[10-15]	[10-15]	[10-15]	[5-10]	[5-10]	[5-10]	[5-10]	[5-10]	[15-20]	[15-20]	[5-10]	[5-10]	[5-10]	[5-10]	[5-10]	[0-1]	[0-1]	[0-1]	[0-1]	[0-1]	[0-1]	[0-1]	[0-1]	[15-20]	[10-15]	[30-Max]	[30-Max]	[30-Max]	[30-Max]	[25-30]	[20-25]
023070000	[5-10]	[5-10]	[1-5]	[1-5]	[1-5]	[1-5]	[1-5]	[1-5]	[0-1]	[0-1]	[0-1]	[1-5]	[1-5]	[1-5]	[1-5]	[5-10]	[5-10]	[5-10]	[5-10]	[1-5]	[1-5]	[1-5]	[0-1]	[5-10]	[5-10]	[10-15]	[10-15]	[10-15]	[10-15]	[10-15]	[5-10]	[10-15]	[5-10]	[5-10]	[5-10]	[5-10]	[10-15]	[10-15]	[5-10]	[5-10]	[5-10]	[5-10]	[5-10]	[1-5]	[1-5]	[1-5]	[1-5]	[1-5]	[1-5]
023080000	[0-1]	[1-5]	[1-5]	[1-5]	[1-5]	[1-5]	[1-5]	[1-5]	[1-5]	[0-1]	[0-1]	[0-1]	[0-1]	[0-1]	[0-1]	[1-5]	[1-5]	[1-5]	[5-10]	[5-10]	[5-10]	[5-10]	[1-5]	[1-5]	[1-5]	[1-5]	[0-1]	[0-1]	[0-1]	[1-5]	[1-5]	[1-5]	[1-5]	[1-5]	[1-5]	[1-5]	[1-5]	[1-5]	[1-5]	[1-5]	[1-5]	[15-20]	[15-20]	[15-20]	[20-25]	[25-30]	[25-30]	[20-25]	[5-10]
023090000	[1-5]	[0-1]	[10-15]	[10-15]	[10-15]	[10-15]	[10-15]	[10-15]	[15-20]	[5-10]	[5-10]	[15-20]	[15-20]	[10-15]	[10-15]	[10-15]	[10-15]	[10-15]	[10-15]	[10-15]	[15-20]	[15-20]	[15-20]	[10-15]	[15-20]	[10-15]	[15-20]	[5-10]	[5-10]	[1-5]	[5-10]	[5-10]	[5-10]	[5-10]	[5-10]	[5-10]	[10-15]	[5-10]	[5-10]	[0-1]	[5-10]	[5-10]	[5-10]	[1-5]	[1-5]	[1-5]	[5-10]	[0-1]	[0-1]
023100000	[5-10]	[0-1]	[0-1]	[0-1]	[1-5]	[1-5]	[0-1]	[0-1]	[0-1]	[0-1]	[0-1]	[1-5]	[1-5]	[1-5]	[1-5]	[1-5]	[5-10]	[5-10]	[5-10]	[10-15]	[15-20]	[15-20]	[15-20]	[10-15]	[20-25]	[15-20]	[30-Max]	[25-30]	[25-30]	[25-30]	[30-Max]	[30-Max]	[20-25]	[1-5]	[1-5]	[1-5]	[1-5]	[1-5]	[0-1]	[0-1]	[0-1]	[5-10]	[5-10]	[5-10]	[10-15]	[20-25]	[20-25]	[20-25]	[15-20]
023110000	[0-1]	[0-1]	[0-1]	[1-5]	[0-1]	[0-1]	[0-1]	[0-1]	[0-1]	[0-1]	[0-1]	[1-5]	[1-5]	[1-5]	[1-5]	[1-5]	[1-5]	[1-5]	[1-5]	[0-1]	[0-1]	[1-5]	[0-1]	[0-1]	[0-1]	[0-1]	[0-1]	[0-1]	[0-1]	[1-5]	[1-5]	[1-5]	[1-5]	[1-5]	[1-5]	[1-5]	[0-1]	[0-1]	[0-1]	[0-1]	[0-1]	[0-1]	[1-5]	[0-1]	[0-1]	[15-20]	[30-Max]	[30-Max]	[30-Max]
023120000	[1-5]	[0-1]	[0-1]	[0-1]	[1-5]	[1-5]	[1-5]	[1-5]	[1-5]	[1-5]	[1-5]	[1-5]	[1-5]	[1-5]	[1-5]	[1-5]	[0-1]	[1-5]	[1-5]	[1-5]	[1-5]	[1-5]	[1-5]	[1-5]	[5-10]	[10-15]	[10-15]	[10-15]	[10-15]	[15-20]	[15-20]	[15-20]	[15-20]	[15-20]	[15-20]	[15-20]	[10-15]	[5-10]	[5-10]	[5-10]	[1-5]	[1-5]	[1-5]	[1-5]	[1-5]	[1-5]	[1-5]	[1-5]	[1-5]
023130000	[0-1]	[5-10]	[5-10]	[10-15]	[10-15]	[10-15]	[10-15]	[10-15]	[0-1]	[1-5]	[1-5]	[1-5]	[1-5]	[1-5]	[1-5]	[30-Max]	[30-Max]	[30-Max]	[30-Max]	[30-Max]	[30-Max]	[30-Max]	[1-5]	[20-25]	[20-25]	[20-25]	[20-25]	[20-25]	[25-30]	[20-25]	[1-5]	[0-1]	[0-1]	[0-1]	[0-1]	[0-1]	[0-1]	[0-1]	[0-1]	[0-1]	[0-1]	[0-1]	[0-1]	[0-1]	[0-1]	[0-1]	[0-1]	[0-1]	[0-1]
023150000	[1-5]	[5-10]	[5-10]	[10-15]	[10-15]	[10-15]	[10-15]	[10-15]	[10-15]	[10-15]	[10-15]	[10-15]	[10-15]	[10-15]	[10-15]	[5-10]	[5-10]	[5-10]	[5-10]	[1-5]	[5-10]	[5-10]	[5-10]	[5-10]	[5-10]	[5-10]	[5-10]	[5-10]	[5-10]	[5-10]	[5-10]	[1-5]	[1-5]	[1-5]	[1-5]	[1-5]	[1-5]	[5-10]	[5-10]	[5-10]	[5-10]	[5-10]	[5-10]	[5-10]	[5-10]	[5-10]	[5-10]	[5-10]	[5-10]
023160000	[25-30]	[25-30]	[25-30]	[30-Max]	[30-Max]	[30-Max]	[5-10]	[5-10]	[1-5]	[1-5]	[1-5]	[5-10]	[5-10]	[5-10]	[5-10]	[5-10]	[1-5]	[1-5]	[1-5]	[1-5]	[1-5]	[1-5]	[1-5]	[10-15]	[15-20]	[15-20]	[15-20]	[15-20]	[15-20]	[15-20]	[1-5]	[1-5]	[1-5]	[1-5]	[1-5]	[1-5]	[1-5]	[5-10]	[1-5]	[1-5]	[1-5]	[1-5]	[1-5]	[1-5]	[1-5]	[0-1]	[1-5]	[1-5]	[1-5]
023170000	[1-5]	[20-25]	[20-25]	[30-Max]	[30-Max]	[30-Max]	[30-Max]	[30-Max]	[15-20]	[15-20]	[15-20]	[10-15]	[10-15]	[15-20]	[15-20]	[0-1]	[15-20]	[15-20]	[30-Max]	[30-Max]	[30-Max]	[30-Max]	[30-Max]	[30-Max]	[30-Max]	[30-Max]	[30-Max]	[30-Max]	[30-Max]	[15-20]	[30-Max]	[25-30]	[25-30]	[25-30]	[25-30]	[25-30]	[25-30]	[0-1]	[0-1]	[0-1]	[0-1]	[0-1]	[0-1]	[10-15]	[10-15]	[10-15]	[15-20]	[10-15]	[5-10]
023180000	[0-1]	[0-1]	[0-1]	[1-5]	[15-20]	[15-20]	[15-20]	[15-20]	[20-25]	[20-25]	[20-25]	[15-20]	[15-20]	[15-20]	[15-20]	[10-15]	[5-10]	[5-10]	[1-5]	[1-5]	[0-1]	[0-1]	[0-1]	[1-5]	[1-5]	[0-1]	[5-10]	[5-10]	[10-15]	[10-15]	[10-15]	[10-15]	[10-15]	[5-10]	[10-15]	[5-10]	[5-10]	[5-10]	[5-10]	[10-15]	[5-10]	[5-10]	[5-10]	[5-10]	[5-10]	[10-15]	[5-10]	[10-15]	[10-15]
023190000	[0-1]	[0-1]	[0-1]	[0-1]	[15-20]	[15-20]	[15-20]	[15-20]	[20-25]	[25-30]	[30-Max]	[20-25]	[15-20]	[15-20]	[15-20]	[10-15]	[10-15]	[1-5]	[1-5]	[1-5]	[1-5]	[1-5]	[1-5]	[1-5]	[5-10]	[10-15]	[10-15]	[5-10]	[5-10]	[5-10]	[5-10]	[10-15]	[10-15]	[10-15]	[5-10]	[5-10]	[5-10]	[5-10]	[0-1]	[0-1]	[0-1]	[1-5]	[1-5]	[1-5]	[10-15]	[5-10]	[5-10]	[5-10]	[5-10]
023200000	[1-5]	[0-1]	[0-1]	[1-5]	[1-5]	[1-5]	[1-5]	[1-5]	[20-25]	[15-20]	[15-20]	[15-20]	[15-20]	[15-20]	[15-20]	[15-20]	[15-20]	[10-15]	[10-15]	[10-15]	[10-15]	[10-15]	[0-1]	[1-5]	[1-5]	[20-25]	[10-15]	[10-15]	[10-15]	[15-20]	[10-15]	[10-15]	[5-10]	[5-10]	[5-10]	[5-10]	[0-1]	[0-1]	[0-1]	[0-1]	[0-1]	[0-1]	[0-1]	[0-1]	[25-30]	[10-15]	[10-15]	[10-15]	[10-15]
023210000	[1-5]	[1-5]	[1-5]	[5-10]	[5-10]	[5-10]	[5-10]	[5-10]	[1-5]	[1-5]	[1-5]	[1-5]	[1-5]	[5-10]	[5-10]	[5-10]	[1-5]	[1-5]	[5-10]	[5-10]	[5-10]	[5-10]	[1-5]	[1-5]	[1-5]	[1-5]	[1-5]	[1-5]	[1-5]	[1-5]	[1-5]	[1-5]	[1-5]	[0-1]	[0-1]	[0-1]	[0-1]	[0-1]	[0-1]	[0-1]	[0-1]	[0-1]	[0-1]	[0-1]	[0-1]	[0-1]	[0-1]	[0-1]	[0-1]
023220000	[0-1]	[0-1]	[1-5]	[1-5]	[1-5]	[1-5]	[0-1]	[0-1]	[0-1]	[0-1]	[0-1]	[1-5]	[1-5]	[1-5]	[1-5]	[1-5]	[0-1]	[0-1]	[5-10]	[5-10]	[5-10]	[5-10]	[10-15]	[10-15]	[15-20]	[10-15]	[10-15]	[10-15]	[10-15]	[10-15]	[10-15]	[15-20]	[20-25]	[15-20]	[15-20]	[15-20]	[10-15]	[10-15]	[15-20]	[5-10]	[20-25]	[20-25]	[20-25]	[30-Max]	[30-Max]	[30-Max]	[30-Max]	[25-30]	[20-25]
023230000	[0-1]	[0-1]	[0-1]	[0-1]	[0-1]	[0-1]	[0-1]	[0-1]	[0-1]	[0-1]	[1-5]	[1-5]	[1-5]	[1-5]	[1-5]	[1-5]	[1-5]	[1-5]	[1-5]	[1-5]	[1-5]	[1-5]	[1-5]	[1-5]	[5-10]	[1-5]	[1-5]	[1-5]	[1-5]	[30-Max]	[30-Max]	[30-Max]	[30-Max]	[30-Max]	[30-Max]	[30-Max]	[30-Max]	[30-Max]	[30-Max]	[30-Max]	[30-Max]	[1-5]	[1-5]	[1-5]	[1-5]	[5-10]	[5-10]	[5-10]	[1-5]
023240000	[1-5]	[1-5]	[1-5]	[1-5]	[1-5]	[1-5]	[5-10]	[5-10]	[5-10]	[5-10]	[10-15]	[10-15]	[10-15]	[10-15]	[10-15]	[10-15]	[5-10]	[5-10]	[5-10]	[5-10]	[1-5]	[1-5]	[1-5]	[1-5]	[1-5]	[1-5]	[1-5]	[1-5]	[1-5]	[1-5]	[5-10]	[1-5]	[1-5]	[5-10]	[5-10]	[5-10]	[1-5]	[1-5]	[1-5]	[1-5]	[5-10]	[5-10]	[5-10]	[5-10]	[5-10]	[5-10]	[5-10]	[1-5]	[1-5]
023260000	[1-5]	[1-5]	[1-5]	[1-5]	[1-5]	[1-5]	[1-5]	[1-5]	[1-5]	[1-5]	[1-5]	[10-15]	[10-15]	[10-15]	[10-15]	[15-20]	[15-20]	[15-20]	[1-5]	[1-5]	[1-5]	[1-5]	[5-10]	[15-20]	[15-20]	[15-20]	[10-15]	[10-15]	[10-15]	[5-10]	[1-5]	[1-5]	[1-5]	[1-5]	[10-15]	[10-15]	[10-15]	[10-15]	[10-15]	[10-15]	[15-20]	[10-15]	[10-15]	[15-20]	[15-20]	[15-20]	[20-25]	[15-20]	[15-20]
023270000	[5-10]	[5-10]	[0-1]	[1-5]	[1-5]	[1-5]	[1-5]	[1-5]	[1-5]	[10-15]	[1-5]	[0-1]	[0-1]	[0-1]	[0-1]	[0-1]	[0-1]	[0-1]	[0-1]	[0-1]	[0-1]	[0-1]	[0-1]	[1-5]	[1-5]	[1-5]	[15-20]	[15-20]	[15-20]	[30-Max]	[25-30]	[25-30]	[30-Max]	[1-5]	[1-5]	[1-5]	[1-5]	[0-1]	[0-1]	[15-20]	[30-Max]	[30-Max]	[30-Max]	[10-15]	[10-15]	[10-15]	[1-5]	[1-5]	[1-5]
023280000	[0-1]	[0-1]	[0-1]	[0-1]	[0-1]	[0-1]	[0-1]	[0-1]	[0-1]	[0-1]	[20-25]	[15-20]	[5-10]	[15-20]	[15-20]	[15-20]	[15-20]	[10-15]	[10-15]	[15-20]	[10-15]	[10-15]	[15-20]	[10-15]	[10-15]	[10-15]	[5-10]	[5-10]	[5-10]	[1-5]	[5-10]	[5-10]	[0-1]	[0-1]	[0-1]	[0-1]	[0-1]	[0-1]	[0-1]	[0-1]	[0-1]	[0-1]	[0-1]	[25-30]	[20-25]	[20-25]	[15-20]	[15-20]	[15-20]
023290000	[1-5]	[0-1]	[15-20]	[10-15]	[15-20]	[15-20]	[10-15]	[10-15]	[10-15]	[0-1]	[0-1]	[0-1]	[0-1]	[10-15]	[10-15]	[10-15]	[15-20]	[10-15]	[10-15]	[10-15]	[0-1]	[0-1]	[1-5]	[1-5]	[10-15]	[10-15]	[10-15]	[25-30]	[25-30]	[20-25]	[15-20]	[15-20]	[15-20]	[15-20]	[10-15]	[10-15]	[15-20]	[25-30]	[15-20]	[25-30]	[20-25]	[15-20]	[15-20]	[15-20]	[10-15]	[10-15]	[5-10]	[5-10]	[10-15]
023300000	[0-1]	[0-1]	[0-1]	[0-1]	[0-1]	[0-1]	[0-1]	[0-1]	[0-1]	[0-1]	[0-1]	[0-1]	[0-1]	[1-5]	[1-5]	[1-5]	[15-20]	[15-20]	[20-25]	[20-25]	[30-Max]	[30-Max]	[30-Max]	[15-20]	[15-20]	[5-10]	[5-10]	[5-10]	[5-10]	[5-10]	[5-10]	[5-10]	[5-10]	[5-10]	[0-1]	[0-1]	[0-1]	[0-1]	[0-1]	[0-1]	[0-1]	[5-10]	[5-10]	[5-10]	[5-10]	[5-10]	[5-10]	[5-10]	[0-1]
023310000	[0-1]	[1-5]	[1-5]	[1-5]	[1-5]	[1-5]	[1-5]	[1-5]	[1-5]	[1-5]	[1-5]	[5-10]	[5-10]	[1-5]	[1-5]	[1-5]	[1-5]	[1-5]	[1-5]	[1-5]	[1-5]	[1-5]	[1-5]	[1-5]	[1-5]	[1-5]	[1-5]	[1-5]	[1-5]	[1-5]	[1-5]	[1-5]	[5-10]	[1-5]	[1-5]	[1-5]	[5-10]	[1-5]	[1-5]	[1-5]	[1-5]	[1-5]	[1-5]	[1-5]	[1-5]	[1-5]	[1-5]	[0-1]	[0-1]
023320000	[0-1]	[0-1]	[0-1]	[0-1]	[1-5]	[1-5]	[1-5]	[1-5]	[0-1]	[1-5]	[1-5]	[1-5]	[1-5]	[1-5]	[1-5]	[1-5]	[1-5]	[1-5]	[1-5]	[1-5]	[1-5]	[1-5]	[1-5]	[1-5]	[1-5]	[1-5]	[1-5]	[1-5]	[1-5]	[1-5]	[1-5]	[0-1]	[0-1]	[0-1]	[0-1]	[0-1]	[0-1]	[0-1]	[0-1]	[0-1]	[0-1]	[0-1]	[0-1]	[1-5]	[1-5]	[0-1]	[0-1]	[1-5]	[0-1]
023330000	[30-Max]	[30-Max]	[30-Max]	[30-Max]	[5-10]	[5-10]	[5-10]	[5-10]	[5-10]	[1-5]	[1-5]	[10-15]	[5-10]	[5-10]	[5-10]	[1-5]	[5-10]	[5-10]	[1-5]	[1-5]	[1-5]	[1-5]	[1-5]	[1-5]	[1-5]	[1-5]	[5-10]	[30-Max]	[30-Max]	[30-Max]	[30-Max]	[30-Max]	[30-Max]	[30-Max]	[30-Max]	[30-Max]	[1-5]	[1-5]	[1-5]	[0-1]	[1-5]	[1-5]	[1-5]	[1-5]	[1-5]	[1-5]	[1-5]	[1-5]	[1-5]
023340000	[1-5]	[1-5]	[1-5]	[1-5]	[5-10]	[5-10]	[5-10]	[5-10]	[5-10]	[5-10]	[5-10]	[5-10]	[10-15]	[10-15]	[10-15]	[10-15]	[10-15]	[10-15]	[10-15]	[10-15]	[10-15]	[10-15]	[10-15]	[10-15]	[5-10]	[5-10]	[5-10]	[5-10]	[5-10]	[5-10]	[5-10]	[5-10]	[5-10]	[5-10]	[10-15]	[10-15]	[5-10]	[5-10]	[5-10]	[5-10]	[1-5]	[1-5]	[1-5]	[1-5]	[1-5]	[1-5]	[1-5]	[1-5]	[1-5]
023350000	[1-5]	[1-5]	[1-5]	[5-10]	[5-10]	[5-10]	[1-5]	[1-5]	[1-5]	[1-5]	[1-5]	[1-5]	[1-5]	[1-5]	[1-5]	[1-5]	[1-5]	[1-5]	[1-5]	[1-5]	[1-5]	[1-5]	[10-15]	[10-15]	[10-15]	[20-25]	[25-30]	[15-20]	[15-20]	[1-5]	[1-5]	[1-5]	[20-25]	[15-20]	[20-25]	[20-25]	[15-20]	[20-25]	[15-20]	[1-5]	[1-5]	[1-5]	[1-5]	[1-5]	[1-5]	[0-1]	[0-1]	[0-1]	[0-1]
023360000	[1-5]	[1-5]	[1-5]	[5-10]	[5-10]	[5-10]	[1-5]	[1-5]	[0-1]	[5-10]	[5-10]	[5-10]	[5-10]	[5-10]	[5-10]	[10-15]	[5-10]	[5-10]	[1-5]	[1-5]	[1-5]	[1-5]	[0-1]	[0-1]	[0-1]	[0-1]	[1-5]	[1-5]	[1-5]	[5-10]	[10-15]	[10-15]	[5-10]	[5-10]	[5-10]	[10-15]	[10-15]	[5-10]	[5-10]	[5-10]	[10-15]	[10-15]	[5-10]	[1-5]	[5-10]	[5-10]	[5-10]	[5-10]	[5-10]
023370000	[1-5]	[0-1]	[0-1]	[0-1]	[1-5]	[1-5]	[1-5]	[1-5]	[1-5]	[1-5]	[1-5]	[1-5]	[1-5]	[1-5]	[1-5]	[1-5]	[1-5]	[1-5]	[1-5]	[1-5]	[1-5]	[1-5]	[5-10]	[5-10]	[30-Max]	[15-20]	[15-20]	[15-20]	[15-20]	[20-25]	[15-20]	[1-5]	[5-10]	[5-10]	[5-10]	[5-10]	[5-10]	[5-10]	[1-5]	[1-5]	[1-5]	[1-5]	[1-5]	[1-5]	[1-5]	[1-5]	[1-5]	[1-5]	[1-5]
023380000	[1-5]	[0-1]	[0-1]	[1-5]	[1-5]	[1-5]	[1-5]	[1-5]	[1-5]	[1-5]	[1-5]	[1-5]	[1-5]	[1-5]	[1-5]	[1-5]	[1-5]	[1-5]	[0-1]	[0-1]	[0-1]	[0-1]	[0-1]	[0-1]	[0-1]	[1-5]	[1-5]	[1-5]	[0-1]	[0-1]	[0-1]	[0-1]	[0-1]	[0-1]	[0-1]	[0-1]	[0-1]	[0-1]	[0-1]	[0-1]	[0-1]	[5-10]	[5-10]	[1-5]	[1-5]	[30-Max]	[30-Max]	[30-Max]	[30-Max]
023390000	[0-1]	[0-1]	[0-1]	[0-1]	[0-1]	[0-1]	[0-1]	[0-1]	[0-1]	[0-1]	[0-1]	[0-1]	[5-10]	[10-15]	[10-15]	[10-15]	[15-20]	[10-15]	[5-10]	[0-1]	[5-10]	[5-10]	[5-10]	[5-10]	[15-20]	[15-20]	[15-20]	[10-15]	[10-15]	[15-20]	[10-15]	[5-10]	[10-15]	[10-15]	[10-15]	[10-15]	[10-15]	[10-15]	[5-10]	[1-5]	[1-5]	[1-5]	[1-5]	[15-20]	[15-20]	[15-20]	[15-20]	[25-30]	[25-30]
023400101	[5-10]	[5-10]	[5-10]	[10-15]	[1-5]	[1-5]	[1-5]	[1-5]	[10-15]	[10-15]	[10-15]	[15-20]	[15-20]	[20-25]	[20-25]	[25-30]	[25-30]	[25-30]	[20-25]	[20-25]	[20-25]	[20-25]	[10-15]	[10-15]	[5-10]	[5-10]	[5-10]	[5-10]	[5-10]	[10-15]	[10-15]	[10-15]	[10-15]	[10-15]	[10-15]	[10-15]	[15-20]	[10-15]	[10-15]	[10-15]	[10-15]	[10-15]	[10-15]	[5-10]	[5-10]	[5-10]	[5-10]	[1-5]	[5-10]
023400201	[1-5]	[5-10]	[10-15]	[15-20]	[15-20]	[15-20]	[15-20]	[15-20]	[10-15]	[10-15]	[10-15]	[10-15]	[10-15]	[10-15]	[10-15]	[5-10]	[10-15]	[10-15]	[10-15]	[10-15]	[15-20]	[15-20]	[10-15]	[10-15]	[10-15]	[10-15]	[10-15]	[10-15]	[10-15]	[10-15]	[10-15]	[10-15]	[5-10]	[5-10]	[5-10]	[5-10]	[5-10]	[1-5]	[5-10]	[5-10]	[5-10]	[5-10]	[5-10]	[10-15]	[5-10]	[5-10]	[5-10]	[5-10]	[5-10]
023400301	[1-5]	[1-5]	[5-10]	[10-15]	[10-15]	[10-15]	[1-5]	[1-5]	[1-5]	[5-10]	[10-15]	[15-20]	[10-15]	[15-20]	[15-20]	[15-20]	[10-15]	[5-10]	[5-10]	[5-10]	[5-10]	[5-10]	[5-10]	[10-15]	[10-15]	[20-25]	[20-25]	[20-25]	[20-25]	[20-25]	[15-20]	[10-15]	[1-5]	[1-5]	[0-1]	[0-1]	[0-1]	[0-1]	[0-1]	[0-1]	[0-1]	[0-1]	[0-1]	[1-5]	[5-10]	[10-15]	[10-15]	[10-15]	[10-15]
023410000	[1-5]	[1-5]	[1-5]	[1-5]	[1-5]	[5-10]	[1-5]	[1-5]	[1-5]	[1-5]	[1-5]	[0-1]	[0-1]	[1-5]	[1-5]	[1-5]	[1-5]	[1-5]	[1-5]	[20-25]	[20-25]	[20-25]	[15-20]	[15-20]	[10-15]	[10-15]	[1-5]	[1-5]	[1-5]	[1-5]	[1-5]	[1-5]	[1-5]	[1-5]	[1-5]	[1-5]	[1-5]	[1-5]	[1-5]	[0-1]	[0-1]	[0-1]	[20-25]	[15-20]	[5-10]	[5-10]	[5-10]	[5-10]	[5-10]
023420000	[1-5]	[0-1]	[0-1]	[0-1]	[1-5]	[1-5]	[1-5]	[1-5]	[1-5]	[1-5]	[1-5]	[1-5]	[1-5]	[1-5]	[1-5]	[1-5]	[1-5]	[1-5]	[1-5]	[1-5]	[1-5]	[1-5]	[1-5]	[1-5]	[1-5]	[1-5]	[1-5]	[5-10]	[5-10]	[5-10]	[10-15]	[10-15]	[10-15]	[15-20]	[15-20]	[15-20]	[10-15]	[5-10]	[5-10]	[5-10]	[1-5]	[1-5]	[1-5]	[1-5]	[1-5]	[1-5]	[1-5]	[1-5]	[1-5]
023430000	[25-30]	[30-Max]	[1-5]	[10-15]	[10-15]	[10-15]	[1-5]	[1-5]	[1-5]	[1-5]	[0-1]	[0-1]	[0-1]	[0-1]	[0-1]	[0-1]	[0-1]	[0-1]	[0-1]	[0-1]	[0-1]	[0-1]	[0-1]	[0-1]	[0-1]	[0-1]	[1-5]	[1-5]	[1-5]	[1-5]	[1-5]	[0-1]	[0-1]	[0-1]	[0-1]	[0-1]	[0-1]	[0-1]	[0-1]	[0-1]	[0-1]	[0-1]	[0-1]	[1-5]	[5-10]	[5-10]	[5-10]	[15-20]	[15-20]
023450000	[0-1]	[0-1]	[0-1]	[0-1]	[0-1]	[0-1]	[0-1]	[0-1]	[0-1]	[10-15]	[10-15]	[10-15]	[10-15]	[10-15]	[10-15]	[10-15]	[10-15]	[15-20]	[15-20]	[15-20]	[10-15]	[10-15]	[10-15]	[10-15]	[0-1]	[0-1]	[0-1]	[0-1]	[0-1]	[0-1]	[0-1]	[0-1]	[0-1]	[0-1]	[0-1]	[0-1]	[0-1]	[0-1]	[0-1]	[0-1]	[0-1]	[0-1]	[0-1]	[0-1]	[30-Max]	[30-Max]	[30-Max]	[30-Max]	[30-Max]
023460000	[1-5]	[0-1]	[0-1]	[1-5]	[1-5]	[1-5]	[1-5]	[1-5]	[1-5]	[1-5]	[1-5]	[1-5]	[1-5]	[1-5]	[1-5]	[20-25]	[20-25]	[20-25]	[20-25]	[20-25]	[20-25]	[20-25]	[1-5]	[1-5]	[1-5]	[0-1]	[0-1]	[0-1]	[0-1]	[0-1]	[0-1]	[5-10]	[5-10]	[5-10]	[5-10]	[5-10]	[5-10]	[10-15]	[5-10]	[5-10]	[5-10]	[10-15]	[10-15]	[10-15]	[5-10]	[5-10]	[1-5]	[1-5]	[5-10]
023470000	[5-10]	[15-20]	[15-20]	[10-15]	[10-15]	[10-15]	[10-15]	[10-15]	[0-1]	[0-1]	[10-15]	[10-15]	[10-15]	[10-15]	[10-15]	[10-15]	[10-15]	[1-5]	[1-5]	[1-5]	[1-5]	[1-5]	[1-5]	[5-10]	[5-10]	[5-10]	[10-15]	[10-15]	[10-15]	[10-15]	[15-20]	[15-20]	[20-25]	[20-25]	[20-25]	[20-25]	[15-20]	[10-15]	[5-10]	[10-15]	[10-15]	[10-15]	[10-15]	[10-15]	[10-15]	[10-15]	[5-10]	[0-1]	[1-5]
023490000	[1-5]	[1-5]	[0-1]	[0-1]	[0-1]	[0-1]	[0-1]	[0-1]	[0-1]	[0-1]	[0-1]	[0-1]	[0-1]	[0-1]	[0-1]	[0-1]	[0-1]	[0-1]	[5-10]	[5-10]	[5-10]	[5-10]	[1-5]	[1-5]	[5-10]	[5-10]	[5-10]	[5-10]	[5-10]	[5-10]	[10-15]	[10-15]	[10-15]	[10-15]	[10-15]	[10-15]	[0-1]	[0-1]	[0-1]	[0-1]	[20-25]	[20-25]	[25-30]	[25-30]	[25-30]	[30-Max]	[30-Max]	[1-5]	[1-5]
023500000	[1-5]	[1-5]	[1-5]	[1-5]	[1-5]	[1-5]	[1-5]	[1-5]	[1-5]	[1-5]	[1-5]	[1-5]	[1-5]	[1-5]	[1-5]	[0-1]	[1-5]	[1-5]	[1-5]	[1-5]	[1-5]	[5-10]	[5-10]	[1-5]	[1-5]	[1-5]	[0-1]	[0-1]	[0-1]	[0-1]	[0-1]	[0-1]	[0-1]	[0-1]	[0-1]	[0-1]	[0-1]	[1-5]	[30-Max]	[30-Max]	[30-Max]	[30-Max]	[30-Max]	[30-Max]	[30-Max]	[5-10]	[1-5]	[1-5]	[1-5]
023510000	[0-1]	[0-1]	[0-1]	[0-1]	[0-1]	[0-1]	[0-1]	[0-1]	[0-1]	[0-1]	[0-1]	[0-1]	[0-1]	[0-1]	[0-1]	[0-1]	[1-5]	[1-5]	[30-Max]	[30-Max]	[30-Max]	[30-Max]	[30-Max]	[30-Max]	[30-Max]	[1-5]	[1-5]	[1-5]	[1-5]	[1-5]	[30-Max]	[20-25]	[15-20]	[15-20]	[10-15]	[10-15]	[10-15]	[0-1]	[0-1]	[0-1]	[0-1]	[0-1]	[0-1]	[1-5]	[1-5]	[30-Max]	[30-Max]	[30-Max]	[20-25]
023520000	[1-5]	[1-5]	[1-5]	[5-10]	[30-Max]	[30-Max]	[30-Max]	[30-Max]	[30-Max]	[30-Max]	[30-Max]	[10-15]	[10-15]	[15-20]	[15-20]	[5-10]	[5-10]	[5-10]	[10-15]	[5-10]	[10-15]	[10-15]	[5-10]	[10-15]	[10-15]	[10-15]	[15-20]	[15-20]	[15-20]	[15-20]	[15-20]	[15-20]	[20-25]	[10-15]	[5-10]	[5-10]	[10-15]	[0-1]	[1-5]	[1-5]	[1-5]	[1-5]	[1-5]	[1-5]	[10-15]	[5-10]	[5-10]	[5-10]	[10-15]
023530000	[1-5]	[0-1]	[0-1]	[1-5]	[1-5]	[1-5]	[1-5]	[1-5]	[1-5]	[1-5]	[1-5]	[5-10]	[5-10]	[1-5]	[1-5]	[1-5]	[1-5]	[1-5]	[1-5]	[0-1]	[0-1]	[0-1]	[0-1]	[0-1]	[0-1]	[0-1]	[0-1]	[0-1]	[0-1]	[0-1]	[0-1]	[0-1]	[0-1]	[0-1]	[0-1]	[0-1]	[0-1]	[30-Max]	[30-Max]	[10-15]	[10-15]	[10-15]	[10-15]	[10-15]	[0-1]	[1-5]	[5-10]	[5-10]	[5-10]
023540000	[5-10]	[10-15]	[15-20]	[15-20]	[20-25]	[20-25]	[20-25]	[20-25]	[10-15]	[5-10]	[5-10]	[5-10]	[1-5]	[5-10]	[5-10]	[5-10]	[5-10]	[1-5]	[1-5]	[1-5]	[1-5]	[1-5]	[1-5]	[1-5]	[1-5]	[1-5]	[5-10]	[1-5]	[1-5]	[5-10]	[5-10]	[1-5]	[1-5]	[0-1]	[0-1]	[0-1]	[20-25]	[15-20]	[20-25]	[20-25]	[20-25]	[15-20]	[15-20]	[1-5]	[1-5]	[1-5]	[1-5]	[5-10]	[10-15]
023550000	[1-5]	[5-10]	[5-10]	[5-10]	[10-15]	[10-15]	[5-10]	[10-15]	[1-5]	[0-1]	[5-10]	[5-10]	[5-10]	[10-15]	[10-15]	[5-10]	[15-20]	[10-15]	[10-15]	[10-15]	[5-10]	[5-10]	[15-20]	[5-10]	[5-10]	[5-10]	[5-10]	[10-15]	[10-15]	[10-15]	[5-10]	[10-15]	[10-15]	[5-10]	[5-10]	[5-10]	[5-10]	[5-10]	[5-10]	[5-10]	[5-10]	[5-10]	[5-10]	[5-10]	[5-10]	[1-5]	[1-5]	[1-5]	[1-5]
023560000	[0-1]	[1-5]	[1-5]	[5-10]	[1-5]	[1-5]	[1-5]	[1-5]	[1-5]	[1-5]	[0-1]	[1-5]	[1-5]	[0-1]	[0-1]	[1-5]	[1-5]	[1-5]	[5-10]	[5-10]	[5-10]	[5-10]	[1-5]	[1-5]	[5-10]	[1-5]	[1-5]	[1-5]	[1-5]	[1-5]	[1-5]	[1-5]	[5-10]	[5-10]	[5-10]	[5-10]	[1-5]	[0-1]	[1-5]	[1-5]	[1-5]	[1-5]	[1-5]	[5-10]	[30-Max]	[20-25]	[10-15]	[5-10]	[10-15]
023570000	[1-5]	[1-5]	[1-5]	[1-5]	[1-5]	[5-10]	[1-5]	[1-5]	[1-5]	[5-10]	[5-10]	[5-10]	[1-5]	[5-10]	[5-10]	[5-10]	[5-10]	[5-10]	[5-10]	[10-15]	[1-5]	[1-5]	[1-5]	[1-5]	[1-5]	[1-5]	[1-5]	[5-10]	[5-10]	[0-1]	[0-1]	[0-1]	[0-1]	[0-1]	[0-1]	[0-1]	[0-1]	[0-1]	[0-1]	[0-1]	[0-1]	[0-1]	[0-1]	[0-1]	[0-1]	[0-1]	[0-1]	[0-1]	[0-1]
023580000	[1-5]	[1-5]	[1-5]	[1-5]	[1-5]	[1-5]	[1-5]	[1-5]	[1-5]	[1-5]	[1-5]	[1-5]	[1-5]	[1-5]	[1-5]	[10-15]	[25-30]	[30-Max]	[30-Max]	[30-Max]	[30-Max]	[30-Max]	[30-Max]	[25-30]	[15-20]	[15-20]	[15-20]	[20-25]	[20-25]	[20-25]	[25-30]	[30-Max]	[15-20]	[15-20]	[15-20]	[15-20]	[5-10]	[5-10]	[1-5]	[1-5]	[0-1]	[0-1]	[0-1]	[1-5]	[1-5]	[1-5]	[1-5]	[0-1]	[0-1]
023590000	[5-10]	[10-15]	[20-25]	[15-20]	[20-25]	[20-25]	[20-25]	[20-25]	[10-15]	[10-15]	[10-15]	[10-15]	[10-15]	[5-10]	[5-10]	[5-10]	[0-1]	[1-5]	[1-5]	[1-5]	[10-15]	[10-15]	[10-15]	[10-15]	[10-15]	[15-20]	[15-20]	[10-15]	[10-15]	[10-15]	[10-15]	[5-10]	[1-5]	[1-5]	[1-5]	[1-5]	[1-5]	[5-10]	[5-10]	[5-10]	[1-5]	[1-5]	[1-5]	[1-5]	[1-5]	[1-5]	[1-5]	[1-5]	[1-5]
023600000	[1-5]	[1-5]	[5-10]	[0-1]	[0-1]	[0-1]	[1-5]	[1-5]	[1-5]	[1-5]	[5-10]	[5-10]	[5-10]	[1-5]	[1-5]	[5-10]	[5-10]	[5-10]	[5-10]	[5-10]	[5-10]	[5-10]	[5-10]	[5-10]	[1-5]	[1-5]	[1-5]	[1-5]	[1-5]	[1-5]	[1-5]	[1-5]	[0-1]	[0-1]	[0-1]	[0-1]	[0-1]	[0-1]	[0-1]	[0-1]	[0-1]	[1-5]	[1-5]	[1-5]	[1-5]	[1-5]	[1-5]	[1-5]	[1-5]
023610000	[1-5]	[1-5]	[1-5]	[1-5]	[1-5]	[1-5]	[1-5]	[1-5]	[5-10]	[5-10]	[5-10]	[5-10]	[5-10]	[5-10]	[5-10]	[5-10]	[5-10]	[5-10]	[10-15]	[10-15]	[10-15]	[10-15]	[5-10]	[5-10]	[5-10]	[5-10]	[5-10]	[5-10]	[5-10]	[1-5]	[1-5]	[1-5]	[1-5]	[1-5]	[1-5]	[1-5]	[1-5]	[1-5]	[1-5]	[5-10]	[5-10]	[5-10]	[5-10]	[5-10]	[10-15]	[10-15]	[10-15]	[10-15]	[10-15]
023620000	[15-20]	[1-5]	[1-5]	[1-5]	[1-5]	[1-5]	[1-5]	[1-5]	[1-5]	[1-5]	[1-5]	[1-5]	[1-5]	[1-5]	[1-5]	[1-5]	[1-5]	[1-5]	[1-5]	[1-5]	[1-5]	[1-5]	[1-5]	[1-5]	[5-10]	[5-10]	[5-10]	[5-10]	[5-10]	[5-10]	[5-10]	[0-1]	[0-1]	[10-15]	[5-10]	[5-10]	[10-15]	[10-15]	[15-20]	[15-20]	[1-5]	[1-5]	[1-5]	[1-5]	[5-10]	[1-5]	[0-1]	[1-5]	[1-5]
023630000	[1-5]	[1-5]	[1-5]	[5-10]	[1-5]	[1-5]	[1-5]	[1-5]	[1-5]	[1-5]	[0-1]	[20-25]	[20-25]	[15-20]	[15-20]	[10-15]	[10-15]	[10-15]	[1-5]	[1-5]	[1-5]	[1-5]	[1-5]	[1-5]	[1-5]	[1-5]	[1-5]	[1-5]	[1-5]	[1-5]	[1-5]	[1-5]	[1-5]	[1-5]	[15-20]	[15-20]	[10-15]	[10-15]	[15-20]	[15-20]	[15-20]	[5-10]	[5-10]	[5-10]	[5-10]	[1-5]	[1-5]	[1-5]	[1-5]
023640000	[5-10]	[0-1]	[1-5]	[1-5]	[10-15]	[10-15]	[5-10]	[5-10]	[5-10]	[1-5]	[1-5]	[1-5]	[1-5]	[1-5]	[1-5]	[1-5]	[1-5]	[1-5]	[1-5]	[0-1]	[0-1]	[0-1]	[1-5]	[1-5]	[1-5]	[1-5]	[1-5]	[10-15]	[10-15]	[5-10]	[10-15]	[10-15]	[10-15]	[15-20]	[25-30]	[30-Max]	[25-30]	[25-30]	[25-30]	[30-Max]	[30-Max]	[15-20]	[15-20]	[30-Max]	[20-25]	[20-25]	[15-20]	[1-5]	[1-5]
023660000	[0-1]	[0-1]	[1-5]	[1-5]	[1-5]	[1-5]	[1-5]	[1-5]	[25-30]	[15-20]	[20-25]	[15-20]	[20-25]	[15-20]	[15-20]	[5-10]	[10-15]	[10-15]	[10-15]	[25-30]	[15-20]	[15-20]	[20-25]	[20-25]	[20-25]	[15-20]	[1-5]	[5-10]	[5-10]	[5-10]	[1-5]	[1-5]	[1-5]	[1-5]	[1-5]	[1-5]	[1-5]	[20-25]	[20-25]	[30-Max]	[30-Max]	[30-Max]	[30-Max]	[30-Max]	[20-25]	[15-20]	[0-1]	[0-1]	[0-1]
023670000	[5-10]	[0-1]	[0-1]	[0-1]	[0-1]	[0-1]	[0-1]	[0-1]	[30-Max]	[30-Max]	[30-Max]	[30-Max]	[30-Max]	[30-Max]	[30-Max]	[15-20]	[0-1]	[0-1]	[0-1]	[1-5]	[1-5]	[1-5]	[1-5]	[1-5]	[1-5]	[1-5]	[1-5]	[1-5]	[1-5]	[1-5]	[1-5]	[0-1]	[0-1]	[0-1]	[0-1]	[0-1]	[0-1]	[0-1]	[1-5]	[1-5]	[5-10]	[1-5]	[1-5]	[1-5]	[1-5]	[1-5]	[0-1]	[20-25]	[15-20]
023680000	[5-10]	[20-25]	[20-25]	[10-15]	[15-20]	[15-20]	[10-15]	[10-15]	[5-10]	[5-10]	[5-10]	[1-5]	[1-5]	[1-5]	[1-5]	[5-10]	[5-10]	[5-10]	[5-10]	[1-5]	[1-5]	[1-5]	[1-5]	[1-5]	[15-20]	[15-20]	[15-20]	[15-20]	[15-20]	[10-15]	[10-15]	[1-5]	[1-5]	[1-5]	[1-5]	[1-5]	[5-10]	[5-10]	[5-10]	[5-10]	[1-5]	[1-5]	[1-5]	[1-5]	[10-15]	[10-15]	[5-10]	[10-15]	[10-15]
023690000	[30-Max]	[20-25]	[20-25]	[20-25]	[0-1]	[1-5]	[5-10]	[5-10]	[10-15]	[10-15]	[10-15]	[20-25]	[15-20]	[1-5]	[1-5]	[1-5]	[5-10]	[1-5]	[1-5]	[1-5]	[1-5]	[1-5]	[1-5]	[1-5]	[1-5]	[1-5]	[1-5]	[1-5]	[1-5]	[1-5]	[1-5]	[0-1]	[1-5]	[1-5]	[1-5]	[1-5]	[0-1]	[0-1]	[0-1]	[0-1]	[0-1]	[0-1]	[0-1]	[0-1]	[0-1]	[0-1]	[0-1]	[0-1]	[0-1]
023700000	[1-5]	[5-10]	[5-10]	[5-10]	[10-15]	[10-15]	[5-10]	[5-10]	[1-5]	[1-5]	[1-5]	[1-5]	[1-5]	[1-5]	[1-5]	[1-5]	[5-10]	[5-10]	[15-20]	[15-20]	[20-25]	[20-25]	[20-25]	[20-25]	[25-30]	[15-20]	[15-20]	[10-15]	[10-15]	[10-15]	[5-10]	[1-5]	[1-5]	[0-1]	[0-1]	[0-1]	[0-1]	[0-1]	[0-1]	[0-1]	[0-1]	[0-1]	[0-1]	[1-5]	[5-10]	[5-10]	[10-15]	[15-20]	[20-25]
023710000	[1-5]	[1-5]	[10-15]	[10-15]	[10-15]	[10-15]	[5-10]	[5-10]	[10-15]	[5-10]	[5-10]	[5-10]	[5-10]	[10-15]	[10-15]	[10-15]	[5-10]	[5-10]	[5-10]	[10-15]	[10-15]	[10-15]	[5-10]	[10-15]	[15-20]	[10-15]	[10-15]	[5-10]	[5-10]	[15-20]	[15-20]	[15-20]	[15-20]	[15-20]	[15-20]	[15-20]	[5-10]	[5-10]	[5-10]	[1-5]	[1-5]	[1-5]	[1-5]	[1-5]	[5-10]	[1-5]	[1-5]	[5-10]	[5-10]
023720000	[0-1]	[1-5]	[1-5]	[1-5]	[1-5]	[1-5]	[1-5]	[1-5]	[1-5]	[1-5]	[1-5]	[1-5]	[1-5]	[0-1]	[0-1]	[1-5]	[1-5]	[5-10]	[5-10]	[5-10]	[10-15]	[10-15]	[5-10]	[5-10]	[5-10]	[5-10]	[5-10]	[1-5]	[1-5]	[1-5]	[1-5]	[1-5]	[1-5]	[5-10]	[10-15]	[5-10]	[5-10]	[5-10]	[5-10]	[5-10]	[1-5]	[1-5]	[1-5]	[1-5]	[1-5]	[1-5]	[0-1]	[0-1]	[1-5]
023730000	[1-5]	[1-5]	[1-5]	[1-5]	[1-5]	[30-Max]	[25-30]	[25-30]	[25-30]	[30-Max]	[30-Max]	[30-Max]	[5-10]	[5-10]	[5-10]	[5-10]	[1-5]	[1-5]	[1-5]	[5-10]	[1-5]	[5-10]	[5-10]	[5-10]	[5-10]	[1-5]	[5-10]	[5-10]	[5-10]	[5-10]	[5-10]	[1-5]	[5-10]	[1-5]	[1-5]	[1-5]	[1-5]	[1-5]	[1-5]	[0-1]	[0-1]	[0-1]	[0-1]	[0-1]	[0-1]	[1-5]	[0-1]	[0-1]	[0-1]
023740000	[1-5]	[1-5]	[5-10]	[5-10]	[10-15]	[10-15]	[10-15]	[10-15]	[1-5]	[1-5]	[1-5]	[10-15]	[20-25]	[20-25]	[20-25]	[25-30]	[25-30]	[25-30]	[15-20]	[5-10]	[5-10]	[5-10]	[1-5]	[1-5]	[1-5]	[5-10]	[1-5]	[1-5]	[1-5]	[1-5]	[1-5]	[1-5]	[1-5]	[5-10]	[5-10]	[5-10]	[5-10]	[5-10]	[5-10]	[5-10]	[10-15]	[10-15]	[10-15]	[10-15]	[10-15]	[5-10]	[5-10]	[5-10]	[5-10]
023750000	[0-1]	[0-1]	[0-1]	[0-1]	[0-1]	[0-1]	[0-1]	[0-1]	[5-10]	[0-1]	[1-5]	[1-5]	[0-1]	[0-1]	[0-1]	[0-1]	[0-1]	[0-1]	[0-1]	[0-1]	[0-1]	[0-1]	[1-5]	[0-1]	[0-1]	[0-1]	[0-1]	[0-1]	[0-1]	[0-1]	[0-1]	[0-1]	[0-1]	[0-1]	[0-1]	[0-1]	[0-1]	[0-1]	[0-1]	[0-1]	[0-1]	[0-1]	[0-1]	[0-1]	[0-1]	[0-1]	[0-1]	[0-1]	[0-1]
023760000	[1-5]	[1-5]	[5-10]	[5-10]	[5-10]	[5-10]	[5-10]	[5-10]	[5-10]	[5-10]	[5-10]	[1-5]	[0-1]	[0-1]	[0-1]	[1-5]	[1-5]	[0-1]	[1-5]	[1-5]	[1-5]	[1-5]	[1-5]	[1-5]	[1-5]	[1-5]	[1-5]	[1-5]	[1-5]	[1-5]	[15-20]	[15-20]	[10-15]	[10-15]	[10-15]	[10-15]	[10-15]	[0-1]	[0-1]	[0-1]	[0-1]	[0-1]	[0-1]	[0-1]	[0-1]	[0-1]	[0-1]	[0-1]	[0-1]
023770000	[30-Max]	[30-Max]	[1-5]	[30-Max]	[30-Max]	[30-Max]	[30-Max]	[30-Max]	[25-30]	[30-Max]	[15-20]	[20-25]	[20-25]	[1-5]	[1-5]	[30-Max]	[30-Max]	[30-Max]	[30-Max]	[30-Max]	[30-Max]	[30-Max]	[5-10]	[5-10]	[10-15]	[5-10]	[5-10]	[5-10]	[5-10]	[5-10]	[1-5]	[1-5]	[1-5]	[1-5]	[0-1]	[0-1]	[0-1]	[1-5]	[1-5]	[1-5]	[0-1]	[0-1]	[0-1]	[0-1]	[0-1]	[0-1]	[0-1]	[0-1]	[0-1]
023780000	[1-5]	[1-5]	[1-5]	[5-10]	[5-10]	[5-10]	[5-10]	[5-10]	[1-5]	[5-10]	[5-10]	[5-10]	[5-10]	[5-10]	[5-10]	[5-10]	[5-10]	[5-10]	[5-10]	[5-10]	[5-10]	[5-10]	[5-10]	[1-5]	[1-5]	[5-10]	[5-10]	[5-10]	[5-10]	[5-10]	[5-10]	[5-10]	[5-10]	[5-10]	[5-10]	[5-10]	[5-10]	[1-5]	[1-5]	[5-10]	[5-10]	[5-10]	[5-10]	[5-10]	[5-10]	[5-10]	[30-Max]	[30-Max]	[30-Max]
023790000	[1-5]	[0-1]	[1-5]	[1-5]	[1-5]	[1-5]	[1-5]	[1-5]	[1-5]	[0-1]	[0-1]	[0-1]	[0-1]	[1-5]	[1-5]	[1-5]	[5-10]	[1-5]	[1-5]	[1-5]	[1-5]	[1-5]	[1-5]	[1-5]	[5-10]	[1-5]	[1-5]	[0-1]	[0-1]	[0-1]	[0-1]	[0-1]	[0-1]	[0-1]	[0-1]	[0-1]	[0-1]	[0-1]	[0-1]	[0-1]	[0-1]	[0-1]	[0-1]	[0-1]	[0-1]	[0-1]	[0-1]	[0-1]	[0-1]
023800000	[0-1]	[0-1]	[0-1]	[0-1]	[0-1]	[0-1]	[0-1]	[0-1]	[0-1]	[0-1]	[0-1]	[0-1]	[0-1]	[0-1]	[0-1]	[0-1]	[0-1]	[0-1]	[0-1]	[0-1]	[0-1]	[0-1]	[0-1]	[0-1]	[0-1]	[0-1]	[0-1]	[0-1]	[0-1]	[0-1]	[0-1]	[0-1]	[0-1]	[0-1]	[0-1]	[30-Max]	[30-Max]	[30-Max]	[30-Max]	[30-Max]	[30-Max]	[30-Max]	[0-1]	[0-1]	[0-1]	[0-1]	[0-1]	[0-1]	[0-1]
023810101	[5-10]	[5-10]	[5-10]	[5-10]	[5-10]	[5-10]	[1-5]	[1-5]	[1-5]	[1-5]	[5-10]	[1-5]	[5-10]	[5-10]	[5-10]	[5-10]	[5-10]	[5-10]	[5-10]	[5-10]	[5-10]	[5-10]	[5-10]	[5-10]	[5-10]	[5-10]	[1-5]	[5-10]	[5-10]	[1-5]	[1-5]	[1-5]	[1-5]	[1-5]	[1-5]	[1-5]	[1-5]	[1-5]	[1-5]	[5-10]	[5-10]	[5-10]	[5-10]	[10-15]	[10-15]	[10-15]	[10-15]	[5-10]	[10-15]
023810201	[20-25]	[5-10]	[5-10]	[10-15]	[10-15]	[10-15]	[5-10]	[5-10]	[5-10]	[5-10]	[5-10]	[5-10]	[5-10]	[5-10]	[5-10]	[5-10]	[5-10]	[5-10]	[5-10]	[5-10]	[5-10]	[5-10]	[5-10]	[5-10]	[5-10]	[1-5]	[1-5]	[5-10]	[5-10]	[1-5]	[1-5]	[1-5]	[5-10]	[5-10]	[1-5]	[1-5]	[5-10]	[5-10]	[5-10]	[5-10]	[5-10]	[1-5]	[1-5]	[1-5]	[5-10]	[15-20]	[10-15]	[10-15]	[10-15]
023810301	[5-10]	[5-10]	[5-10]	[5-10]	[1-5]	[1-5]	[1-5]	[1-5]	[1-5]	[1-5]	[1-5]	[1-5]	[5-10]	[5-10]	[5-10]	[5-10]	[5-10]	[5-10]	[10-15]	[5-10]	[5-10]	[5-10]	[5-10]	[5-10]	[5-10]	[1-5]	[5-10]	[5-10]	[5-10]	[5-10]	[5-10]	[5-10]	[5-10]	[10-15]	[15-20]	[15-20]	[15-20]	[15-20]	[10-15]	[10-15]	[5-10]	[5-10]	[5-10]	[5-10]	[10-15]	[5-10]	[5-10]	[5-10]	[5-10]
023810401	[5-10]	[5-10]	[10-15]	[5-10]	[5-10]	[5-10]	[5-10]	[5-10]	[5-10]	[1-5]	[1-5]	[1-5]	[1-5]	[5-10]	[5-10]	[5-10]	[5-10]	[5-10]	[5-10]	[5-10]	[1-5]	[1-5]	[1-5]	[1-5]	[1-5]	[1-5]	[1-5]	[5-10]	[5-10]	[1-5]	[5-10]	[5-10]	[10-15]	[15-20]	[10-15]	[10-15]	[10-15]	[10-15]	[10-15]	[5-10]	[1-5]	[1-5]	[1-5]	[1-5]	[1-5]	[1-5]	[1-5]	[1-5]	[1-5]
023820000	[1-5]	[1-5]	[5-10]	[5-10]	[5-10]	[5-10]	[5-10]	[5-10]	[5-10]	[5-10]	[5-10]	[0-1]	[1-5]	[10-15]	[10-15]	[10-15]	[10-15]	[10-15]	[10-15]	[10-15]	[1-5]	[1-5]	[1-5]	[5-10]	[10-15]	[10-15]	[5-10]	[10-15]	[10-15]	[5-10]	[5-10]	[1-5]	[1-5]	[5-10]	[1-5]	[1-5]	[5-10]	[5-10]	[5-10]	[5-10]	[10-15]	[10-15]	[10-15]	[5-10]	[5-10]	[5-10]	[5-10]	[1-5]	[0-1]
023830000	[5-10]	[1-5]	[10-15]	[15-20]	[15-20]	[15-20]	[15-20]	[15-20]	[15-20]	[10-15]	[5-10]	[5-10]	[5-10]	[5-10]	[5-10]	[1-5]	[1-5]	[1-5]	[1-5]	[1-5]	[1-5]	[1-5]	[5-10]	[10-15]	[10-15]	[15-20]	[15-20]	[15-20]	[15-20]	[15-20]	[10-15]	[10-15]	[15-20]	[15-20]	[20-25]	[20-25]	[10-15]	[10-15]	[10-15]	[10-15]	[10-15]	[10-15]	[10-15]	[10-15]	[10-15]	[5-10]	[5-10]	[5-10]	[1-5]
023840000	[1-5]	[1-5]	[1-5]	[1-5]	[1-5]	[5-10]	[1-5]	[1-5]	[1-5]	[1-5]	[1-5]	[0-1]	[0-1]	[0-1]	[0-1]	[0-1]	[0-1]	[0-1]	[5-10]	[10-15]	[10-15]	[10-15]	[10-15]	[10-15]	[10-15]	[1-5]	[1-5]	[1-5]	[1-5]	[1-5]	[1-5]	[0-1]	[5-10]	[5-10]	[5-10]	[5-10]	[5-10]	[5-10]	[0-1]	[0-1]	[0-1]	[0-1]	[0-1]	[0-1]	[0-1]	[1-5]	[0-1]	[0-1]	[0-1]
023850000	[1-5]	[1-5]	[1-5]	[5-10]	[5-10]	[5-10]	[1-5]	[1-5]	[1-5]	[1-5]	[1-5]	[1-5]	[1-5]	[1-5]	[1-5]	[1-5]	[0-1]	[1-5]	[1-5]	[1-5]	[1-5]	[1-5]	[1-5]	[1-5]	[1-5]	[1-5]	[1-5]	[1-5]	[1-5]	[0-1]	[0-1]	[1-5]	[1-5]	[1-5]	[1-5]	[1-5]	[1-5]	[0-1]	[20-25]	[15-20]	[10-15]	[10-15]	[10-15]	[10-15]	[5-10]	[0-1]	[0-1]	[0-1]	[0-1]
023860000	[0-1]	[0-1]	[0-1]	[1-5]	[1-5]	[1-5]	[1-5]	[1-5]	[1-5]	[0-1]	[0-1]	[1-5]	[0-1]	[1-5]	[1-5]	[5-10]	[1-5]	[5-10]	[5-10]	[5-10]	[1-5]	[1-5]	[1-5]	[1-5]	[1-5]	[1-5]	[1-5]	[1-5]	[1-5]	[5-10]	[1-5]	[1-5]	[1-5]	[1-5]	[1-5]	[1-5]	[1-5]	[1-5]	[1-5]	[1-5]	[1-5]	[1-5]	[1-5]	[0-1]	[0-1]	[0-1]	[0-1]	[0-1]	[0-1]
023870000	[20-25]	[20-25]	[20-25]	[20-25]	[15-20]	[15-20]	[15-20]	[10-15]	[20-25]	[20-25]	[15-20]	[15-20]	[5-10]	[5-10]	[5-10]	[5-10]	[1-5]	[1-5]	[1-5]	[1-5]	[1-5]	[5-10]	[15-20]	[15-20]	[15-20]	[15-20]	[30-Max]	[25-30]	[20-25]	[15-20]	[15-20]	[15-20]	[15-20]	[10-15]	[10-15]	[15-20]	[10-15]	[10-15]	[10-15]	[10-15]	[5-10]	[1-5]	[1-5]	[0-1]	[1-5]	[1-5]	[1-5]	[1-5]	[1-5]
023880000	[5-10]	[5-10]	[5-10]	[5-10]	[10-15]	[10-15]	[10-15]	[10-15]	[5-10]	[5-10]	[1-5]	[1-5]	[1-5]	[1-5]	[1-5]	[5-10]	[5-10]	[1-5]	[1-5]	[1-5]	[1-5]	[1-5]	[1-5]	[1-5]	[5-10]	[5-10]	[10-15]	[5-10]	[10-15]	[5-10]	[1-5]	[1-5]	[1-5]	[0-1]	[0-1]	[0-1]	[0-1]	[0-1]	[0-1]	[0-1]	[0-1]	[0-1]	[0-1]	[1-5]	[1-5]	[5-10]	[5-10]	[5-10]	[5-10]
023890000	[0-1]	[0-1]	[0-1]	[0-1]	[0-1]	[0-1]	[0-1]	[0-1]	[0-1]	[0-1]	[0-1]	[1-5]	[1-5]	[1-5]	[1-5]	[5-10]	[10-15]	[10-15]	[10-15]	[10-15]	[10-15]	[10-15]	[10-15]	[15-20]	[15-20]	[15-20]	[20-25]	[15-20]	[15-20]	[15-20]	[15-20]	[5-10]	[5-10]	[5-10]	[10-15]	[10-15]	[5-10]	[10-15]	[15-20]	[10-15]	[10-15]	[5-10]	[5-10]	[10-15]	[5-10]	[1-5]	[10-15]	[10-15]	[10-15]
023900000	[5-10]	[5-10]	[20-25]	[15-20]	[25-30]	[25-30]	[25-30]	[25-30]	[30-Max]	[30-Max]	[30-Max]	[30-Max]	[30-Max]	[30-Max]	[30-Max]	[30-Max]	[30-Max]	[30-Max]	[20-25]	[25-30]	[1-5]	[1-5]	[1-5]	[0-1]	[0-1]	[1-5]	[0-1]	[0-1]	[0-1]	[30-Max]	[25-30]	[25-30]	[20-25]	[25-30]	[25-30]	[25-30]	[20-25]	[30-Max]	[30-Max]	[30-Max]	[30-Max]	[30-Max]	[30-Max]	[30-Max]	[30-Max]	[15-20]	[15-20]	[10-15]	[15-20]
023910000	[1-5]	[1-5]	[1-5]	[1-5]	[1-5]	[1-5]	[1-5]	[1-5]	[1-5]	[1-5]	[1-5]	[1-5]	[1-5]	[1-5]	[1-5]	[5-10]	[30-Max]	[30-Max]	[30-Max]	[30-Max]	[30-Max]	[30-Max]	[30-Max]	[5-10]	[10-15]	[1-5]	[1-5]	[1-5]	[1-5]	[1-5]	[1-5]	[1-5]	[5-10]	[1-5]	[1-5]	[1-5]	[1-5]	[1-5]	[1-5]	[0-1]	[30-Max]	[30-Max]	[30-Max]	[30-Max]	[30-Max]	[30-Max]	[30-Max]	[1-5]	[1-5]
023920000	[1-5]	[1-5]	[1-5]	[1-5]	[1-5]	[1-5]	[1-5]	[1-5]	[1-5]	[1-5]	[1-5]	[1-5]	[1-5]	[1-5]	[1-5]	[5-10]	[5-10]	[5-10]	[5-10]	[1-5]	[1-5]	[1-5]	[1-5]	[1-5]	[1-5]	[1-5]	[1-5]	[1-5]	[1-5]	[1-5]	[1-5]	[1-5]	[0-1]	[0-1]	[0-1]	[0-1]	[0-1]	[0-1]	[0-1]	[0-1]	[0-1]	[0-1]	[0-1]	[1-5]	[1-5]	[0-1]	[20-25]	[20-25]	[25-30]
023930000	[10-15]	[10-15]	[10-15]	[10-15]	[1-5]	[1-5]	[1-5]	[1-5]	[1-5]	[1-5]	[1-5]	[25-30]	[25-30]	[25-30]	[25-30]	[30-Max]	[25-30]	[25-30]	[15-20]	[15-20]	[15-20]	[15-20]	[1-5]	[1-5]	[1-5]	[1-5]	[1-5]	[1-5]	[1-5]	[5-10]	[1-5]	[1-5]	[1-5]	[1-5]	[1-5]	[1-5]	[1-5]	[1-5]	[1-5]	[1-5]	[1-5]	[1-5]	[1-5]	[1-5]	[1-5]	[1-5]	[1-5]	[5-10]	[5-10]
023950000	[1-5]	[1-5]	[10-15]	[5-10]	[5-10]	[5-10]	[5-10]	[5-10]	[5-10]	[1-5]	[1-5]	[5-10]	[1-5]	[1-5]	[1-5]	[1-5]	[1-5]	[1-5]	[1-5]	[1-5]	[5-10]	[5-10]	[5-10]	[5-10]	[5-10]	[5-10]	[5-10]	[5-10]	[5-10]	[1-5]	[1-5]	[1-5]	[1-5]	[1-5]	[1-5]	[1-5]	[1-5]	[30-Max]	[30-Max]	[25-30]	[20-25]	[20-25]	[20-25]	[15-20]	[0-1]	[0-1]	[0-1]	[1-5]	[1-5]
023960000	[1-5]	[0-1]	[0-1]	[10-15]	[10-15]	[10-15]	[1-5]	[1-5]	[1-5]	[0-1]	[0-1]	[0-1]	[0-1]	[0-1]	[0-1]	[0-1]	[0-1]	[0-1]	[0-1]	[0-1]	[0-1]	[0-1]	[1-5]	[1-5]	[10-15]	[10-15]	[1-5]	[1-5]	[1-5]	[0-1]	[0-1]	[0-1]	[0-1]	[0-1]	[0-1]	[0-1]	[0-1]	[0-1]	[0-1]	[0-1]	[0-1]	[0-1]	[0-1]	[0-1]	[1-5]	[0-1]	[0-1]	[0-1]	[0-1]
023970000	[10-15]	[10-15]	[10-15]	[10-15]	[10-15]	[10-15]	[5-10]	[5-10]	[5-10]	[15-20]	[10-15]	[10-15]	[10-15]	[5-10]	[5-10]	[5-10]	[5-10]	[5-10]	[1-5]	[5-10]	[5-10]	[5-10]	[5-10]	[1-5]	[5-10]	[5-10]	[5-10]	[5-10]	[5-10]	[5-10]	[15-20]	[5-10]	[5-10]	[5-10]	[10-15]	[10-15]	[10-15]	[5-10]	[5-10]	[10-15]	[10-15]	[5-10]	[5-10]	[15-20]	[25-30]	[25-30]	[20-25]	[20-25]	[20-25]
023980000	[5-10]	[10-15]	[10-15]	[10-15]	[1-5]	[1-5]	[1-5]	[1-5]	[1-5]	[1-5]	[1-5]	[1-5]	[1-5]	[1-5]	[1-5]	[1-5]	[1-5]	[1-5]	[1-5]	[5-10]	[5-10]	[5-10]	[5-10]	[10-15]	[15-20]	[15-20]	[15-20]	[15-20]	[15-20]	[10-15]	[5-10]	[5-10]	[1-5]	[1-5]	[1-5]	[1-5]	[5-10]	[5-10]	[5-10]	[5-10]	[5-10]	[5-10]	[5-10]	[1-5]	[1-5]	[1-5]	[1-5]	[1-5]	[1-5]
023990000	[5-10]	[10-15]	[15-20]	[20-25]	[20-25]	[15-20]	[15-20]	[15-20]	[10-15]	[5-10]	[5-10]	[10-15]	[10-15]	[10-15]	[10-15]	[10-15]	[15-20]	[15-20]	[10-15]	[5-10]	[5-10]	[5-10]	[0-1]	[0-1]	[0-1]	[0-1]	[0-1]	[0-1]	[0-1]	[5-10]	[5-10]	[5-10]	[5-10]	[1-5]	[1-5]	[1-5]	[0-1]	[0-1]	[0-1]	[0-1]	[0-1]	[0-1]	[0-1]	[0-1]	[0-1]	[0-1]	[0-1]	[0-1]	[0-1]
024000000	[1-5]	[25-30]	[15-20]	[15-20]	[10-15]	[10-15]	[10-15]	[10-15]	[0-1]	[1-5]	[1-5]	[1-5]	[1-5]	[1-5]	[1-5]	[1-5]	[1-5]	[1-5]	[1-5]	[1-5]	[1-5]	[1-5]	[1-5]	[1-5]	[5-10]	[5-10]	[1-5]	[1-5]	[1-5]	[5-10]	[5-10]	[1-5]	[1-5]	[1-5]	[1-5]	[1-5]	[1-5]	[1-5]	[1-5]	[1-5]	[10-15]	[10-15]	[10-15]	[5-10]	[5-10]	[5-10]	[5-10]	[1-5]	[1-5]
024010000	[1-5]	[1-5]	[1-5]	[1-5]	[1-5]	[1-5]	[1-5]	[1-5]	[1-5]	[5-10]	[1-5]	[1-5]	[1-5]	[1-5]	[1-5]	[1-5]	[1-5]	[1-5]	[1-5]	[5-10]	[5-10]	[5-10]	[5-10]	[5-10]	[5-10]	[1-5]	[1-5]	[1-5]	[1-5]	[5-10]	[1-5]	[1-5]	[1-5]	[0-1]	[0-1]	[0-1]	[0-1]	[25-30]	[30-Max]	[30-Max]	[30-Max]	[30-Max]	[30-Max]	[30-Max]	[0-1]	[0-1]	[0-1]	[0-1]	[0-1]
024020000	[10-15]	[15-20]	[0-1]	[5-10]	[0-1]	[0-1]	[0-1]	[0-1]	[0-1]	[0-1]	[0-1]	[0-1]	[5-10]	[5-10]	[5-10]	[5-10]	[5-10]	[10-15]	[10-15]	[5-10]	[5-10]	[5-10]	[5-10]	[10-15]	[20-25]	[30-Max]	[30-Max]	[30-Max]	[30-Max]	[20-25]	[20-25]	[10-15]	[1-5]	[1-5]	[1-5]	[1-5]	[5-10]	[0-1]	[0-1]	[0-1]	[0-1]	[0-1]	[0-1]	[15-20]	[15-20]	[15-20]	[15-20]	[1-5]	[1-5]
024030000	[0-1]	[0-1]	[0-1]	[1-5]	[1-5]	[1-5]	[1-5]	[1-5]	[1-5]	[0-1]	[0-1]	[0-1]	[0-1]	[0-1]	[0-1]	[1-5]	[1-5]	[1-5]	[1-5]	[1-5]	[1-5]	[1-5]	[1-5]	[1-5]	[1-5]	[1-5]	[0-1]	[0-1]	[0-1]	[0-1]	[0-1]	[0-1]	[20-25]	[20-25]	[10-15]	[10-15]	[10-15]	[10-15]	[5-10]	[0-1]	[0-1]	[0-1]	[0-1]	[0-1]	[0-1]	[0-1]	[0-1]	[0-1]	[0-1]
024040000	[1-5]	[1-5]	[1-5]	[1-5]	[1-5]	[30-Max]	[30-Max]	[30-Max]	[30-Max]	[30-Max]	[30-Max]	[30-Max]	[25-30]	[30-Max]	[30-Max]	[10-15]	[5-10]	[5-10]	[10-15]	[10-15]	[5-10]	[5-10]	[5-10]	[5-10]	[5-10]	[1-5]	[1-5]	[1-5]	[1-5]	[1-5]	[1-5]	[0-1]	[5-10]	[1-5]	[1-5]	[1-5]	[1-5]	[1-5]	[1-5]	[1-5]	[0-1]	[0-1]	[0-1]	[0-1]	[0-1]	[0-1]	[0-1]	[0-1]	[0-1]
024050000	[1-5]	[1-5]	[1-5]	[1-5]	[1-5]	[1-5]	[1-5]	[1-5]	[1-5]	[1-5]	[1-5]	[1-5]	[1-5]	[1-5]	[1-5]	[5-10]	[5-10]	[5-10]	[5-10]	[5-10]	[5-10]	[5-10]	[5-10]	[5-10]	[5-10]	[5-10]	[5-10]	[5-10]	[5-10]	[5-10]	[1-5]	[1-5]	[1-5]	[1-5]	[1-5]	[1-5]	[1-5]	[1-5]	[1-5]	[0-1]	[0-1]	[0-1]	[0-1]	[0-1]	[0-1]	[0-1]	[0-1]	[0-1]	[0-1]
024060000	[30-Max]	[30-Max]	[10-15]	[10-15]	[10-15]	[10-15]	[10-15]	[10-15]	[5-10]	[1-5]	[1-5]	[1-5]	[1-5]	[1-5]	[1-5]	[1-5]	[5-10]	[5-10]	[1-5]	[5-10]	[5-10]	[5-10]	[10-15]	[10-15]	[5-10]	[10-15]	[10-15]	[10-15]	[10-15]	[5-10]	[1-5]	[1-5]	[10-15]	[5-10]	[5-10]	[5-10]	[1-5]	[5-10]	[5-10]	[0-1]	[1-5]	[1-5]	[1-5]	[1-5]	[1-5]	[1-5]	[0-1]	[1-5]	[1-5]
024070000	[1-5]	[0-1]	[1-5]	[1-5]	[1-5]	[1-5]	[0-1]	[0-1]	[1-5]	[1-5]	[1-5]	[1-5]	[1-5]	[5-10]	[5-10]	[5-10]	[5-10]	[5-10]	[5-10]	[5-10]	[5-10]	[5-10]	[5-10]	[5-10]	[5-10]	[5-10]	[1-5]	[1-5]	[1-5]	[1-5]	[1-5]	[1-5]	[1-5]	[1-5]	[1-5]	[1-5]	[1-5]	[0-1]	[0-1]	[0-1]	[0-1]	[20-25]	[20-25]	[30-Max]	[30-Max]	[30-Max]	[30-Max]	[30-Max]	[25-30]
024080101	[1-5]	[1-5]	[1-5]	[1-5]	[1-5]	[1-5]	[1-5]	[1-5]	[1-5]	[5-10]	[5-10]	[1-5]	[1-5]	[1-5]	[1-5]	[1-5]	[0-1]	[0-1]	[1-5]	[1-5]	[1-5]	[1-5]	[1-5]	[1-5]	[1-5]	[1-5]	[1-5]	[1-5]	[1-5]	[5-10]	[5-10]	[5-10]	[5-10]	[5-10]	[5-10]	[5-10]	[1-5]	[5-10]	[1-5]	[5-10]	[5-10]	[5-10]	[5-10]	[5-10]	[5-10]	[1-5]	[1-5]	[1-5]	[1-5]
024080102	[1-5]	[10-15]	[10-15]	[10-15]	[5-10]	[5-10]	[5-10]	[5-10]	[1-5]	[1-5]	[0-1]	[0-1]	[0-1]	[1-5]	[1-5]	[5-10]	[5-10]	[5-10]	[10-15]	[10-15]	[10-15]	[10-15]	[5-10]	[5-10]	[5-10]	[5-10]	[1-5]	[5-10]	[5-10]	[5-10]	[5-10]	[5-10]	[5-10]	[5-10]	[5-10]	[5-10]	[0-1]	[0-1]	[5-10]	[5-10]	[5-10]	[5-10]	[5-10]	[5-10]	[5-10]	[10-15]	[5-10]	[5-10]	[5-10]
024080103	[1-5]	[1-5]	[1-5]	[1-5]	[1-5]	[1-5]	[1-5]	[1-5]	[1-5]	[0-1]	[1-5]	[0-1]	[0-1]	[0-1]	[0-1]	[5-10]	[5-10]	[5-10]	[5-10]	[5-10]	[5-10]	[5-10]	[10-15]	[10-15]	[10-15]	[10-15]	[10-15]	[10-15]	[10-15]	[1-5]	[1-5]	[5-10]	[5-10]	[5-10]	[5-10]	[5-10]	[5-10]	[5-10]	[0-1]	[0-1]	[1-5]	[5-10]	[5-10]	[10-15]	[10-15]	[10-15]	[10-15]	[10-15]	[15-20]
024080201	[0-1]	[1-5]	[1-5]	[1-5]	[5-10]	[5-10]	[5-10]	[5-10]	[1-5]	[1-5]	[0-1]	[1-5]	[1-5]	[1-5]	[1-5]	[1-5]	[1-5]	[1-5]	[1-5]	[1-5]	[1-5]	[1-5]	[1-5]	[1-5]	[1-5]	[1-5]	[1-5]	[1-5]	[1-5]	[5-10]	[5-10]	[5-10]	[5-10]	[5-10]	[5-10]	[5-10]	[5-10]	[5-10]	[5-10]	[5-10]	[5-10]	[5-10]	[5-10]	[5-10]	[1-5]	[5-10]	[1-5]	[1-5]	[1-5]
024080301	[1-5]	[1-5]	[1-5]	[1-5]	[1-5]	[1-5]	[1-5]	[1-5]	[0-1]	[0-1]	[1-5]	[1-5]	[1-5]	[1-5]	[1-5]	[1-5]	[5-10]	[5-10]	[5-10]	[5-10]	[5-10]	[5-10]	[5-10]	[1-5]	[1-5]	[1-5]	[5-10]	[5-10]	[5-10]	[5-10]	[10-15]	[5-10]	[5-10]	[1-5]	[1-5]	[1-5]	[1-5]	[1-5]	[1-5]	[1-5]	[5-10]	[5-10]	[5-10]	[1-5]	[0-1]	[0-1]	[0-1]	[1-5]	[1-5]
024080401	[1-5]	[0-1]	[0-1]	[5-10]	[5-10]	[5-10]	[5-10]	[10-15]	[10-15]	[10-15]	[1-5]	[5-10]	[5-10]	[5-10]	[5-10]	[5-10]	[5-10]	[5-10]	[1-5]	[1-5]	[1-5]	[1-5]	[1-5]	[1-5]	[0-1]	[0-1]	[0-1]	[0-1]	[0-1]	[5-10]	[5-10]	[5-10]	[5-10]	[5-10]	[5-10]	[5-10]	[1-5]	[5-10]	[10-15]	[5-10]	[10-15]	[5-10]	[5-10]	[5-10]	[0-1]	[0-1]	[1-5]	[5-10]	[5-10]
024080402	[1-5]	[1-5]	[1-5]	[1-5]	[1-5]	[1-5]	[1-5]	[1-5]	[5-10]	[5-10]	[5-10]	[5-10]	[5-10]	[5-10]	[5-10]	[5-10]	[10-15]	[5-10]	[10-15]	[10-15]	[10-15]	[10-15]	[10-15]	[10-15]	[5-10]	[5-10]	[10-15]	[15-20]	[15-20]	[15-20]	[10-15]	[10-15]	[10-15]	[5-10]	[1-5]	[1-5]	[5-10]	[5-10]	[5-10]	[1-5]	[5-10]	[1-5]	[5-10]	[5-10]	[5-10]	[5-10]	[5-10]	[5-10]	[5-10]
024080501	[0-1]	[1-5]	[1-5]	[1-5]	[1-5]	[1-5]	[1-5]	[1-5]	[1-5]	[5-10]	[5-10]	[5-10]	[5-10]	[5-10]	[5-10]	[5-10]	[1-5]	[1-5]	[1-5]	[1-5]	[5-10]	[5-10]	[5-10]	[5-10]	[5-10]	[5-10]	[5-10]	[5-10]	[5-10]	[5-10]	[5-10]	[5-10]	[5-10]	[5-10]	[1-5]	[1-5]	[1-5]	[1-5]	[1-5]	[5-10]	[5-10]	[5-10]	[5-10]	[5-10]	[10-15]	[10-15]	[5-10]	[10-15]	[10-15]
024080601	[1-5]	[0-1]	[1-5]	[1-5]	[1-5]	[1-5]	[1-5]	[1-5]	[1-5]	[1-5]	[1-5]	[1-5]	[1-5]	[1-5]	[1-5]	[1-5]	[0-1]	[0-1]	[1-5]	[1-5]	[5-10]	[5-10]	[5-10]	[10-15]	[10-15]	[10-15]	[10-15]	[10-15]	[10-15]	[10-15]	[10-15]	[10-15]	[10-15]	[10-15]	[10-15]	[10-15]	[5-10]	[5-10]	[5-10]	[5-10]	[1-5]	[1-5]	[1-5]	[1-5]	[1-5]	[1-5]	[1-5]	[5-10]	[1-5]
024080701	[0-1]	[0-1]	[1-5]	[1-5]	[1-5]	[1-5]	[1-5]	[1-5]	[1-5]	[1-5]	[0-1]	[0-1]	[0-1]	[1-5]	[1-5]	[1-5]	[1-5]	[1-5]	[1-5]	[1-5]	[1-5]	[1-5]	[1-5]	[1-5]	[0-1]	[1-5]	[0-1]	[0-1]	[0-1]	[10-15]	[10-15]	[10-15]	[5-10]	[5-10]	[10-15]	[10-15]	[1-5]	[1-5]	[1-5]	[0-1]	[0-1]	[0-1]	[0-1]	[0-1]	[0-1]	[0-1]	[0-1]	[0-1]	[0-1]
024080801	[1-5]	[1-5]	[1-5]	[1-5]	[1-5]	[1-5]	[1-5]	[1-5]	[5-10]	[5-10]	[5-10]	[5-10]	[1-5]	[5-10]	[5-10]	[1-5]	[1-5]	[1-5]	[1-5]	[5-10]	[5-10]	[5-10]	[1-5]	[1-5]	[5-10]	[1-5]	[1-5]	[1-5]	[1-5]	[1-5]	[5-10]	[5-10]	[5-10]	[5-10]	[5-10]	[5-10]	[5-10]	[5-10]	[5-10]	[5-10]	[5-10]	[1-5]	[1-5]	[1-5]	[5-10]	[5-10]	[5-10]	[5-10]	[5-10]
024080901	[0-1]	[0-1]	[0-1]	[1-5]	[1-5]	[1-5]	[1-5]	[1-5]	[1-5]	[1-5]	[1-5]	[0-1]	[0-1]	[1-5]	[1-5]	[1-5]	[1-5]	[5-10]	[5-10]	[10-15]	[5-10]	[5-10]	[5-10]	[10-15]	[5-10]	[10-15]	[5-10]	[10-15]	[10-15]	[5-10]	[5-10]	[5-10]	[1-5]	[1-5]	[1-5]	[1-5]	[1-5]	[0-1]	[0-1]	[0-1]	[0-1]	[0-1]	[0-1]	[0-1]	[0-1]	[0-1]	[1-5]	[1-5]	[1-5]
024090000	[0-1]	[0-1]	[0-1]	[1-5]	[1-5]	[1-5]	[0-1]	[0-1]	[0-1]	[0-1]	[0-1]	[0-1]	[0-1]	[0-1]	[0-1]	[1-5]	[0-1]	[0-1]	[1-5]	[1-5]	[1-5]	[1-5]	[0-1]	[1-5]	[1-5]	[0-1]	[0-1]	[0-1]	[0-1]	[0-1]	[0-1]	[0-1]	[0-1]	[0-1]	[0-1]	[0-1]	[0-1]	[0-1]	[0-1]	[0-1]	[0-1]	[0-1]	[0-1]	[0-1]	[0-1]	[0-1]	[0-1]	[0-1]	[0-1]
024100000	[1-5]	[1-5]	[1-5]	[1-5]	[1-5]	[1-5]	[1-5]	[1-5]	[1-5]	[1-5]	[1-5]	[1-5]	[5-10]	[5-10]	[5-10]	[5-10]	[5-10]	[1-5]	[1-5]	[1-5]	[1-5]	[1-5]	[1-5]	[1-5]	[1-5]	[5-10]	[5-10]	[5-10]	[5-10]	[5-10]	[1-5]	[1-5]	[1-5]	[1-5]	[1-5]	[1-5]	[5-10]	[5-10]	[5-10]	[1-5]	[1-5]	[1-5]	[1-5]	[1-5]	[1-5]	[0-1]	[1-5]	[1-5]	[1-5]
024110000	[10-15]	[1-5]	[1-5]	[5-10]	[5-10]	[5-10]	[5-10]	[5-10]	[1-5]	[30-Max]	[30-Max]	[30-Max]	[30-Max]	[30-Max]	[30-Max]	[30-Max]	[1-5]	[1-5]	[1-5]	[1-5]	[1-5]	[1-5]	[1-5]	[5-10]	[5-10]	[5-10]	[1-5]	[1-5]	[1-5]	[1-5]	[1-5]	[1-5]	[1-5]	[5-10]	[1-5]	[1-5]	[1-5]	[0-1]	[1-5]	[1-5]	[1-5]	[1-5]	[1-5]	[1-5]	[1-5]	[1-5]	[0-1]	[0-1]	[1-5]
024120000	[0-1]	[1-5]	[1-5]	[1-5]	[1-5]	[1-5]	[1-5]	[1-5]	[1-5]	[1-5]	[0-1]	[1-5]	[0-1]	[0-1]	[0-1]	[0-1]	[1-5]	[1-5]	[1-5]	[1-5]	[20-25]	[20-25]	[15-20]	[15-20]	[20-25]	[15-20]	[5-10]	[1-5]	[1-5]	[1-5]	[1-5]	[1-5]	[1-5]	[1-5]	[1-5]	[1-5]	[1-5]	[0-1]	[1-5]	[1-5]	[1-5]	[1-5]	[0-1]	[0-1]	[0-1]	[0-1]	[0-1]	[0-1]	[0-1]
024130000	[1-5]	[5-10]	[5-10]	[1-5]	[1-5]	[1-5]	[1-5]	[1-5]	[1-5]	[1-5]	[1-5]	[1-5]	[10-15]	[15-20]	[15-20]	[15-20]	[15-20]	[10-15]	[15-20]	[1-5]	[1-5]	[1-5]	[1-5]	[1-5]	[1-5]	[0-1]	[0-1]	[0-1]	[0-1]	[0-1]	[1-5]	[1-5]	[1-5]	[1-5]	[1-5]	[1-5]	[1-5]	[0-1]	[0-1]	[0-1]	[0-1]	[0-1]	[0-1]	[0-1]	[0-1]	[0-1]	[0-1]	[0-1]	[0-1]
024140000	[0-1]	[0-1]	[1-5]	[1-5]	[1-5]	[1-5]	[1-5]	[1-5]	[1-5]	[1-5]	[0-1]	[0-1]	[0-1]	[0-1]	[0-1]	[1-5]	[1-5]	[1-5]	[1-5]	[5-10]	[1-5]	[1-5]	[1-5]	[1-5]	[15-20]	[15-20]	[25-30]	[30-Max]	[30-Max]	[30-Max]	[30-Max]	[25-30]	[25-30]	[15-20]	[15-20]	[15-20]	[10-15]	[10-15]	[10-15]	[10-15]	[10-15]	[1-5]	[1-5]	[1-5]	[1-5]	[5-10]	[1-5]	[1-5]	[1-5]
024150000	[5-10]	[10-15]	[20-25]	[15-20]	[15-20]	[15-20]	[15-20]	[15-20]	[10-15]	[1-5]	[1-5]	[1-5]	[1-5]	[1-5]	[1-5]	[1-5]	[1-5]	[1-5]	[5-10]	[5-10]	[5-10]	[5-10]	[1-5]	[5-10]	[5-10]	[5-10]	[1-5]	[5-10]	[5-10]	[25-30]	[25-30]	[25-30]	[25-30]	[30-Max]	[30-Max]	[30-Max]	[10-15]	[10-15]	[10-15]	[1-5]	[1-5]	[1-5]	[1-5]	[1-5]	[1-5]	[1-5]	[1-5]	[1-5]	[1-5]
024160000	[1-5]	[1-5]	[1-5]	[1-5]	[1-5]	[5-10]	[1-5]	[1-5]	[1-5]	[1-5]	[1-5]	[1-5]	[1-5]	[1-5]	[1-5]	[1-5]	[1-5]	[1-5]	[1-5]	[1-5]	[1-5]	[1-5]	[5-10]	[5-10]	[5-10]	[1-5]	[1-5]	[1-5]	[1-5]	[1-5]	[0-1]	[0-1]	[0-1]	[0-1]	[0-1]	[0-1]	[0-1]	[0-1]	[0-1]	[0-1]	[0-1]	[0-1]	[0-1]	[5-10]	[5-10]	[20-25]	[25-30]	[25-30]	[20-25]
024170000	[1-5]	[0-1]	[1-5]	[1-5]	[1-5]	[1-5]	[1-5]	[1-5]	[1-5]	[1-5]	[0-1]	[0-1]	[0-1]	[1-5]	[1-5]	[1-5]	[1-5]	[1-5]	[1-5]	[5-10]	[5-10]	[5-10]	[1-5]	[1-5]	[1-5]	[1-5]	[30-Max]	[30-Max]	[30-Max]	[30-Max]	[30-Max]	[30-Max]	[30-Max]	[30-Max]	[30-Max]	[30-Max]	[30-Max]	[30-Max]	[30-Max]	[30-Max]	[0-1]	[0-1]	[0-1]	[1-5]	[1-5]	[1-5]	[1-5]	[5-10]	[1-5]
024180000	[1-5]	[0-1]	[0-1]	[0-1]	[1-5]	[1-5]	[1-5]	[1-5]	[1-5]	[1-5]	[1-5]	[1-5]	[1-5]	[1-5]	[1-5]	[1-5]	[0-1]	[0-1]	[1-5]	[1-5]	[1-5]	[1-5]	[1-5]	[1-5]	[1-5]	[1-5]	[1-5]	[1-5]	[1-5]	[5-10]	[10-15]	[10-15]	[10-15]	[15-20]	[15-20]	[15-20]	[10-15]	[10-15]	[10-15]	[1-5]	[1-5]	[1-5]	[1-5]	[1-5]	[1-5]	[1-5]	[1-5]	[1-5]	[1-5]
024190000	[1-5]	[1-5]	[1-5]	[1-5]	[1-5]	[1-5]	[1-5]	[1-5]	[5-10]	[15-20]	[20-25]	[30-Max]	[30-Max]	[30-Max]	[30-Max]	[30-Max]	[30-Max]	[30-Max]	[30-Max]	[10-15]	[10-15]	[10-15]	[1-5]	[1-5]	[1-5]	[1-5]	[1-5]	[1-5]	[1-5]	[5-10]	[5-10]	[5-10]	[5-10]	[5-10]	[5-10]	[5-10]	[5-10]	[1-5]	[1-5]	[5-10]	[10-15]	[10-15]	[10-15]	[30-Max]	[30-Max]	[30-Max]	[25-30]	[30-Max]	[30-Max]
024200000	[1-5]	[1-5]	[5-10]	[10-15]	[5-10]	[5-10]	[10-15]	[10-15]	[5-10]	[10-15]	[5-10]	[5-10]	[5-10]	[5-10]	[5-10]	[10-15]	[5-10]	[5-10]	[5-10]	[10-15]	[10-15]	[10-15]	[5-10]	[10-15]	[5-10]	[10-15]	[20-25]	[20-25]	[20-25]	[15-20]	[15-20]	[15-20]	[15-20]	[5-10]	[10-15]	[10-15]	[10-15]	[10-15]	[5-10]	[5-10]	[1-5]	[0-1]	[0-1]	[1-5]	[0-1]	[0-1]	[5-10]	[15-20]	[20-25]
024210000	[0-1]	[0-1]	[1-5]	[5-10]	[5-10]	[5-10]	[5-10]	[5-10]	[1-5]	[1-5]	[1-5]	[1-5]	[1-5]	[1-5]	[1-5]	[1-5]	[5-10]	[15-20]	[10-15]	[10-15]	[10-15]	[10-15]	[5-10]	[5-10]	[5-10]	[10-15]	[10-15]	[10-15]	[10-15]	[5-10]	[5-10]	[1-5]	[1-5]	[1-5]	[1-5]	[1-5]	[1-5]	[1-5]	[5-10]	[5-10]	[1-5]	[1-5]	[1-5]	[1-5]	[5-10]	[5-10]	[10-15]	[10-15]	[10-15]
024220000	[10-15]	[5-10]	[5-10]	[5-10]	[5-10]	[5-10]	[5-10]	[5-10]	[10-15]	[5-10]	[5-10]	[5-10]	[5-10]	[5-10]	[5-10]	[5-10]	[5-10]	[10-15]	[5-10]	[5-10]	[1-5]	[1-5]	[1-5]	[5-10]	[0-1]	[0-1]	[10-15]	[10-15]	[10-15]	[10-15]	[15-20]	[15-20]	[20-25]	[5-10]	[10-15]	[10-15]	[10-15]	[10-15]	[10-15]	[10-15]	[10-15]	[10-15]	[10-15]	[15-20]	[5-10]	[5-10]	[1-5]	[1-5]	[1-5]
024230000	[10-15]	[10-15]	[10-15]	[10-15]	[15-20]	[15-20]	[15-20]	[15-20]	[20-25]	[15-20]	[1-5]	[5-10]	[1-5]	[1-5]	[1-5]	[1-5]	[5-10]	[5-10]	[1-5]	[1-5]	[5-10]	[5-10]	[5-10]	[5-10]	[1-5]	[1-5]	[5-10]	[5-10]	[5-10]	[1-5]	[1-5]	[1-5]	[1-5]	[1-5]	[1-5]	[1-5]	[1-5]	[1-5]	[1-5]	[0-1]	[1-5]	[1-5]	[1-5]	[1-5]	[1-5]	[1-5]	[1-5]	[1-5]	[1-5]
024240000	[1-5]	[1-5]	[1-5]	[5-10]	[1-5]	[1-5]	[5-10]	[5-10]	[1-5]	[5-10]	[5-10]	[1-5]	[1-5]	[1-5]	[1-5]	[1-5]	[1-5]	[1-5]	[1-5]	[1-5]	[1-5]	[1-5]	[5-10]	[5-10]	[5-10]	[5-10]	[5-10]	[5-10]	[5-10]	[5-10]	[5-10]	[5-10]	[30-Max]	[30-Max]	[30-Max]	[30-Max]	[30-Max]	[30-Max]	[30-Max]	[30-Max]	[25-30]	[10-15]	[10-15]	[1-5]	[1-5]	[1-5]	[1-5]	[1-5]	[15-20]
024250000	[5-10]	[5-10]	[5-10]	[5-10]	[5-10]	[5-10]	[5-10]	[5-10]	[1-5]	[5-10]	[5-10]	[5-10]	[5-10]	[5-10]	[5-10]	[5-10]	[5-10]	[5-10]	[5-10]	[5-10]	[5-10]	[5-10]	[1-5]	[1-5]	[1-5]	[1-5]	[30-Max]	[30-Max]	[30-Max]	[25-30]	[25-30]	[25-30]	[25-30]	[1-5]	[1-5]	[1-5]	[5-10]	[1-5]	[1-5]	[1-5]	[1-5]	[1-5]	[1-5]	[1-5]	[1-5]	[1-5]	[1-5]	[1-5]	[1-5]
024260000	[5-10]	[15-20]	[15-20]	[10-15]	[20-25]	[20-25]	[15-20]	[15-20]	[15-20]	[15-20]	[15-20]	[10-15]	[10-15]	[10-15]	[10-15]	[1-5]	[1-5]	[1-5]	[1-5]	[1-5]	[1-5]	[1-5]	[5-10]	[5-10]	[5-10]	[5-10]	[5-10]	[10-15]	[10-15]	[5-10]	[5-10]	[5-10]	[5-10]	[0-1]	[0-1]	[0-1]	[0-1]	[0-1]	[1-5]	[1-5]	[1-5]	[0-1]	[0-1]	[1-5]	[5-10]	[5-10]	[15-20]	[10-15]	[10-15]
024270000	[0-1]	[15-20]	[20-25]	[20-25]	[20-25]	[20-25]	[20-25]	[20-25]	[0-1]	[0-1]	[0-1]	[0-1]	[0-1]	[0-1]	[0-1]	[1-5]	[15-20]	[10-15]	[5-10]	[5-10]	[1-5]	[1-5]	[1-5]	[1-5]	[1-5]	[5-10]	[5-10]	[10-15]	[10-15]	[15-20]	[5-10]	[5-10]	[1-5]	[25-30]	[20-25]	[20-25]	[20-25]	[20-25]	[20-25]	[25-30]	[1-5]	[1-5]	[1-5]	[1-5]	[1-5]	[30-Max]	[30-Max]	[30-Max]	[30-Max]
024280000	[0-1]	[0-1]	[0-1]	[0-1]	[5-10]	[5-10]	[5-10]	[5-10]	[5-10]	[0-1]	[0-1]	[0-1]	[0-1]	[0-1]	[0-1]	[0-1]	[0-1]	[0-1]	[0-1]	[0-1]	[0-1]	[0-1]	[0-1]	[1-5]	[1-5]	[1-5]	[1-5]	[1-5]	[1-5]	[1-5]	[0-1]	[0-1]	[0-1]	[0-1]	[0-1]	[0-1]	[0-1]	[0-1]	[0-1]	[0-1]	[0-1]	[0-1]	[0-1]	[0-1]	[0-1]	[0-1]	[0-1]	[0-1]	[0-1]
024290000	[1-5]	[1-5]	[0-1]	[0-1]	[0-1]	[0-1]	[0-1]	[0-1]	[1-5]	[1-5]	[1-5]	[1-5]	[1-5]	[1-5]	[1-5]	[1-5]	[1-5]	[1-5]	[0-1]	[0-1]	[0-1]	[0-1]	[0-1]	[0-1]	[0-1]	[0-1]	[0-1]	[0-1]	[0-1]	[0-1]	[1-5]	[0-1]	[0-1]	[0-1]	[0-1]	[0-1]	[30-Max]	[30-Max]	[30-Max]	[30-Max]	[30-Max]	[30-Max]	[30-Max]	[0-1]	[0-1]	[0-1]	[0-1]	[0-1]	[0-1]
024300000	[5-10]	[5-10]	[5-10]	[5-10]	[5-10]	[5-10]	[5-10]	[5-10]	[5-10]	[1-5]	[5-10]	[5-10]	[10-15]	[10-15]	[10-15]	[15-20]	[15-20]	[30-Max]	[30-Max]	[30-Max]	[30-Max]	[30-Max]	[25-30]	[20-25]	[10-15]	[10-15]	[5-10]	[5-10]	[10-15]	[5-10]	[5-10]	[1-5]	[1-5]	[5-10]	[5-10]	[5-10]	[10-15]	[5-10]	[5-10]	[5-10]	[5-10]	[5-10]	[5-10]	[5-10]	[15-20]	[15-20]	[15-20]	[10-15]	[10-15]
024310000	[10-15]	[10-15]	[15-20]	[30-Max]	[20-25]	[20-25]	[20-25]	[20-25]	[20-25]	[25-30]	[30-Max]	[15-20]	[10-15]	[10-15]	[10-15]	[10-15]	[10-15]	[1-5]	[15-20]	[20-25]	[15-20]	[15-20]	[15-20]	[15-20]	[30-Max]	[30-Max]	[30-Max]	[30-Max]	[30-Max]	[30-Max]	[15-20]	[10-15]	[0-1]	[0-1]	[1-5]	[1-5]	[1-5]	[5-10]	[5-10]	[0-1]	[5-10]	[5-10]	[5-10]	[5-10]	[1-5]	[1-5]	[5-10]	[0-1]	[0-1]
024320000	[0-1]	[1-5]	[1-5]	[1-5]	[1-5]	[1-5]	[1-5]	[1-5]	[5-10]	[5-10]	[5-10]	[5-10]	[20-25]	[20-25]	[20-25]	[25-30]	[20-25]	[15-20]	[15-20]	[1-5]	[1-5]	[1-5]	[1-5]	[0-1]	[1-5]	[1-5]	[1-5]	[1-5]	[1-5]	[5-10]	[5-10]	[10-15]	[10-15]	[15-20]	[15-20]	[15-20]	[5-10]	[1-5]	[1-5]	[1-5]	[1-5]	[1-5]	[1-5]	[1-5]	[1-5]	[5-10]	[1-5]	[5-10]	[10-15]
024330000	[1-5]	[5-10]	[5-10]	[1-5]	[30-Max]	[30-Max]	[30-Max]	[30-Max]	[30-Max]	[30-Max]	[30-Max]	[20-25]	[15-20]	[20-25]	[20-25]	[10-15]	[5-10]	[10-15]	[10-15]	[10-15]	[0-1]	[0-1]	[0-1]	[1-5]	[1-5]	[1-5]	[5-10]	[5-10]	[5-10]	[1-5]	[1-5]	[1-5]	[1-5]	[0-1]	[0-1]	[0-1]	[0-1]	[30-Max]	[30-Max]	[30-Max]	[30-Max]	[30-Max]	[30-Max]	[30-Max]	[30-Max]	[20-25]	[5-10]	[5-10]	[1-5]
024350000	[5-10]	[1-5]	[5-10]	[5-10]	[5-10]	[5-10]	[5-10]	[5-10]	[1-5]	[1-5]	[1-5]	[5-10]	[5-10]	[5-10]	[5-10]	[5-10]	[1-5]	[1-5]	[1-5]	[1-5]	[1-5]	[1-5]	[1-5]	[1-5]	[1-5]	[5-10]	[5-10]	[5-10]	[5-10]	[5-10]	[5-10]	[5-10]	[1-5]	[1-5]	[1-5]	[1-5]	[1-5]	[1-5]	[1-5]	[5-10]	[5-10]	[5-10]	[5-10]	[5-10]	[5-10]	[5-10]	[1-5]	[1-5]	[1-5]
024380000	[1-5]	[1-5]	[1-5]	[1-5]	[1-5]	[1-5]	[5-10]	[5-10]	[1-5]	[1-5]	[1-5]	[1-5]	[1-5]	[1-5]	[1-5]	[5-10]	[5-10]	[1-5]	[5-10]	[5-10]	[5-10]	[5-10]	[1-5]	[1-5]	[1-5]	[1-5]	[1-5]	[1-5]	[1-5]	[5-10]	[5-10]	[5-10]	[1-5]	[1-5]	[1-5]	[1-5]	[1-5]	[1-5]	[1-5]	[1-5]	[1-5]	[1-5]	[1-5]	[1-5]	[1-5]	[1-5]	[1-5]	[1-5]	[1-5]
024390000	[15-20]	[5-10]	[5-10]	[5-10]	[5-10]	[5-10]	[5-10]	[1-5]	[1-5]	[1-5]	[1-5]	[1-5]	[1-5]	[1-5]	[1-5]	[5-10]	[5-10]	[5-10]	[5-10]	[10-15]	[10-15]	[10-15]	[5-10]	[5-10]	[5-10]	[5-10]	[5-10]	[5-10]	[5-10]	[5-10]	[0-1]	[0-1]	[0-1]	[0-1]	[0-1]	[0-1]	[0-1]	[0-1]	[0-1]	[0-1]	[0-1]	[1-5]	[1-5]	[5-10]	[10-15]	[20-25]	[15-20]	[20-25]	[15-20]
024400000	[0-1]	[0-1]	[0-1]	[0-1]	[0-1]	[0-1]	[0-1]	[0-1]	[0-1]	[0-1]	[0-1]	[5-10]	[1-5]	[1-5]	[1-5]	[0-1]	[0-1]	[0-1]	[0-1]	[0-1]	[0-1]	[0-1]	[0-1]	[15-20]	[30-Max]	[10-15]	[15-20]	[15-20]	[15-20]	[10-15]	[5-10]	[0-1]	[0-1]	[0-1]	[0-1]	[0-1]	[0-1]	[0-1]	[0-1]	[0-1]	[0-1]	[0-1]	[0-1]	[0-1]	[0-1]	[0-1]	[0-1]	[0-1]	[0-1]
024410000	[1-5]	[1-5]	[1-5]	[1-5]	[1-5]	[1-5]	[1-5]	[1-5]	[1-5]	[1-5]	[1-5]	[1-5]	[1-5]	[1-5]	[1-5]	[1-5]	[1-5]	[1-5]	[1-5]	[1-5]	[1-5]	[1-5]	[1-5]	[1-5]	[1-5]	[5-10]	[1-5]	[1-5]	[1-5]	[1-5]	[1-5]	[1-5]	[1-5]	[1-5]	[1-5]	[1-5]	[1-5]	[1-5]	[1-5]	[1-5]	[1-5]	[15-20]	[15-20]	[30-Max]	[30-Max]	[30-Max]	[25-30]	[25-30]	[10-15]
024420000	[0-1]	[0-1]	[0-1]	[1-5]	[1-5]	[1-5]	[1-5]	[1-5]	[1-5]	[1-5]	[0-1]	[0-1]	[0-1]	[0-1]	[0-1]	[0-1]	[0-1]	[0-1]	[0-1]	[0-1]	[0-1]	[0-1]	[0-1]	[0-1]	[1-5]	[1-5]	[1-5]	[5-10]	[5-10]	[10-15]	[10-15]	[5-10]	[0-1]	[0-1]	[0-1]	[0-1]	[0-1]	[0-1]	[0-1]	[0-1]	[0-1]	[0-1]	[0-1]	[0-1]	[0-1]	[0-1]	[0-1]	[0-1]	[0-1]
024430000	[0-1]	[0-1]	[0-1]	[0-1]	[1-5]	[1-5]	[0-1]	[0-1]	[0-1]	[0-1]	[0-1]	[0-1]	[0-1]	[0-1]	[0-1]	[1-5]	[1-5]	[1-5]	[1-5]	[1-5]	[1-5]	[1-5]	[15-20]	[20-25]	[30-Max]	[30-Max]	[30-Max]	[30-Max]	[30-Max]	[30-Max]	[30-Max]	[30-Max]	[30-Max]	[20-25]	[30-Max]	[30-Max]	[30-Max]	[30-Max]	[20-25]	[20-25]	[20-25]	[15-20]	[15-20]	[1-5]	[15-20]	[10-15]	[10-15]	[5-10]	[5-10]
024440000	[1-5]	[1-5]	[1-5]	[1-5]	[1-5]	[1-5]	[1-5]	[1-5]	[1-5]	[1-5]	[1-5]	[5-10]	[5-10]	[5-10]	[5-10]	[5-10]	[5-10]	[5-10]	[10-15]	[10-15]	[10-15]	[10-15]	[10-15]	[5-10]	[5-10]	[1-5]	[1-5]	[1-5]	[1-5]	[1-5]	[1-5]	[0-1]	[15-20]	[15-20]	[15-20]	[15-20]	[15-20]	[10-15]	[30-Max]	[20-25]	[20-25]	[25-30]	[25-30]	[25-30]	[30-Max]	[1-5]	[0-1]	[0-1]	[0-1]
024450000	[5-10]	[15-20]	[5-10]	[25-30]	[20-25]	[20-25]	[20-25]	[20-25]	[15-20]	[20-25]	[1-5]	[1-5]	[1-5]	[1-5]	[1-5]	[1-5]	[1-5]	[1-5]	[1-5]	[1-5]	[1-5]	[1-5]	[1-5]	[1-5]	[1-5]	[1-5]	[1-5]	[5-10]	[5-10]	[5-10]	[5-10]	[5-10]	[5-10]	[1-5]	[1-5]	[1-5]	[1-5]	[1-5]	[1-5]	[1-5]	[1-5]	[1-5]	[1-5]	[1-5]	[1-5]	[1-5]	[1-5]	[1-5]	[1-5]
024460000	[20-25]	[30-Max]	[30-Max]	[30-Max]	[30-Max]	[0-1]	[0-1]	[0-1]	[0-1]	[0-1]	[0-1]	[0-1]	[0-1]	[0-1]	[0-1]	[1-5]	[0-1]	[0-1]	[0-1]	[0-1]	[30-Max]	[30-Max]	[30-Max]	[30-Max]	[30-Max]	[30-Max]	[30-Max]	[30-Max]	[30-Max]	[30-Max]	[30-Max]	[30-Max]	[30-Max]	[30-Max]	[0-1]	[0-1]	[0-1]	[0-1]	[0-1]	[0-1]	[0-1]	[0-1]	[0-1]	[0-1]	[25-30]	[25-30]	[25-30]	[25-30]	[25-30]
024470000	[15-20]	[10-15]	[15-20]	[15-20]	[15-20]	[15-20]	[0-1]	[0-1]	[1-5]	[1-5]	[1-5]	[1-5]	[1-5]	[1-5]	[1-5]	[1-5]	[1-5]	[1-5]	[1-5]	[1-5]	[5-10]	[5-10]	[1-5]	[1-5]	[5-10]	[5-10]	[5-10]	[5-10]	[5-10]	[10-15]	[5-10]	[10-15]	[15-20]	[15-20]	[15-20]	[15-20]	[5-10]	[5-10]	[5-10]	[5-10]	[1-5]	[1-5]	[1-5]	[1-5]	[5-10]	[5-10]	[25-30]	[30-Max]	[30-Max]
024480000	[1-5]	[0-1]	[0-1]	[0-1]	[0-1]	[0-1]	[0-1]	[0-1]	[1-5]	[5-10]	[5-10]	[10-15]	[10-15]	[10-15]	[10-15]	[5-10]	[5-10]	[5-10]	[5-10]	[1-5]	[5-10]	[5-10]	[5-10]	[5-10]	[5-10]	[5-10]	[10-15]	[10-15]	[5-10]	[30-Max]	[30-Max]	[30-Max]	[30-Max]	[30-Max]	[30-Max]	[30-Max]	[0-1]	[1-5]	[1-5]	[1-5]	[0-1]	[0-1]	[0-1]	[1-5]	[1-5]	[5-10]	[1-5]	[5-10]	[5-10]
024490000	[0-1]	[0-1]	[0-1]	[0-1]	[0-1]	[0-1]	[0-1]	[0-1]	[5-10]	[5-10]	[20-25]	[20-25]	[30-Max]	[20-25]	[20-25]	[30-Max]	[30-Max]	[25-30]	[25-30]	[20-25]	[30-Max]	[30-Max]	[0-1]	[20-25]	[20-25]	[20-25]	[20-25]	[20-25]	[20-25]	[30-Max]	[0-1]	[0-1]	[0-1]	[0-1]	[0-1]	[0-1]	[0-1]	[0-1]	[0-1]	[0-1]	[0-1]	[0-1]	[0-1]	[25-30]	[10-15]	[1-5]	[1-5]	[5-10]	[5-10]
024500000	[25-30]	[20-25]	[25-30]	[1-5]	[1-5]	[1-5]	[1-5]	[1-5]	[1-5]	[1-5]	[1-5]	[1-5]	[1-5]	[1-5]	[1-5]	[1-5]	[1-5]	[1-5]	[1-5]	[1-5]	[1-5]	[1-5]	[10-15]	[15-20]	[20-25]	[20-25]	[20-25]	[25-30]	[25-30]	[15-20]	[0-1]	[0-1]	[0-1]	[0-1]	[0-1]	[0-1]	[0-1]	[0-1]	[20-25]	[20-25]	[20-25]	[15-20]	[15-20]	[15-20]	[10-15]	[0-1]	[0-1]	[0-1]	[0-1]
024510000	[1-5]	[0-1]	[0-1]	[1-5]	[1-5]	[1-5]	[1-5]	[1-5]	[1-5]	[1-5]	[5-10]	[5-10]	[1-5]	[30-Max]	[30-Max]	[20-25]	[20-25]	[20-25]	[20-25]	[25-30]	[5-10]	[5-10]	[5-10]	[1-5]	[1-5]	[1-5]	[1-5]	[1-5]	[1-5]	[1-5]	[1-5]	[0-1]	[0-1]	[0-1]	[25-30]	[25-30]	[15-20]	[15-20]	[15-20]	[15-20]	[20-25]	[0-1]	[0-1]	[5-10]	[1-5]	[1-5]	[1-5]	[1-5]	[0-1]
024520000	[0-1]	[1-5]	[0-1]	[1-5]	[1-5]	[1-5]	[0-1]	[0-1]	[0-1]	[15-20]	[10-15]	[10-15]	[10-15]	[10-15]	[10-15]	[10-15]	[10-15]	[10-15]	[15-20]	[15-20]	[15-20]	[15-20]	[10-15]	[10-15]	[15-20]	[15-20]	[15-20]	[15-20]	[15-20]	[20-25]	[5-10]	[0-1]	[0-1]	[0-1]	[0-1]	[0-1]	[0-1]	[0-1]	[0-1]	[0-1]	[15-20]	[20-25]	[20-25]	[15-20]	[20-25]	[15-20]	[15-20]	[0-1]	[0-1]
024530000	[15-20]	[15-20]	[20-25]	[10-15]	[10-15]	[1-5]	[1-5]	[1-5]	[0-1]	[0-1]	[0-1]	[0-1]	[0-1]	[0-1]	[0-1]	[1-5]	[0-1]	[1-5]	[0-1]	[15-20]	[15-20]	[15-20]	[10-15]	[10-15]	[10-15]	[10-15]	[0-1]	[0-1]	[0-1]	[0-1]	[0-1]	[0-1]	[0-1]	[10-15]	[10-15]	[10-15]	[10-15]	[10-15]	[10-15]	[10-15]	[0-1]	[0-1]	[0-1]	[0-1]	[1-5]	[1-5]	[1-5]	[1-5]	[1-5]
024540000	[0-1]	[0-1]	[1-5]	[1-5]	[1-5]	[1-5]	[1-5]	[1-5]	[1-5]	[1-5]	[1-5]	[1-5]	[0-1]	[1-5]	[1-5]	[1-5]	[0-1]	[0-1]	[0-1]	[0-1]	[1-5]	[1-5]	[1-5]	[1-5]	[1-5]	[1-5]	[1-5]	[0-1]	[0-1]	[15-20]	[10-15]	[15-20]	[15-20]	[20-25]	[20-25]	[20-25]	[5-10]	[5-10]	[0-1]	[0-1]	[0-1]	[0-1]	[0-1]	[0-1]	[0-1]	[0-1]	[0-1]	[0-1]	[0-1]
024550000	[0-1]	[5-10]	[5-10]	[5-10]	[5-10]	[5-10]	[1-5]	[1-5]	[1-5]	[1-5]	[0-1]	[0-1]	[0-1]	[1-5]	[1-5]	[1-5]	[1-5]	[1-5]	[1-5]	[5-10]	[5-10]	[1-5]	[1-5]	[1-5]	[1-5]	[0-1]	[0-1]	[0-1]	[0-1]	[0-1]	[0-1]	[0-1]	[0-1]	[0-1]	[0-1]	[0-1]	[0-1]	[0-1]	[0-1]	[0-1]	[1-5]	[0-1]	[0-1]	[0-1]	[0-1]	[0-1]	[0-1]	[0-1]	[0-1]
024560000	[1-5]	[1-5]	[1-5]	[5-10]	[5-10]	[5-10]	[1-5]	[5-10]	[1-5]	[1-5]	[0-1]	[0-1]	[0-1]	[0-1]	[0-1]	[1-5]	[1-5]	[1-5]	[1-5]	[1-5]	[1-5]	[1-5]	[1-5]	[1-5]	[1-5]	[1-5]	[1-5]	[1-5]	[1-5]	[1-5]	[1-5]	[1-5]	[1-5]	[1-5]	[1-5]	[1-5]	[30-Max]	[30-Max]	[30-Max]	[30-Max]	[30-Max]	[25-30]	[25-30]	[5-10]	[5-10]	[1-5]	[0-1]	[0-1]	[0-1]
024570000	[1-5]	[0-1]	[0-1]	[0-1]	[0-1]	[0-1]	[0-1]	[0-1]	[1-5]	[1-5]	[1-5]	[1-5]	[1-5]	[1-5]	[1-5]	[1-5]	[1-5]	[1-5]	[1-5]	[0-1]	[0-1]	[0-1]	[10-15]	[10-15]	[10-15]	[10-15]	[10-15]	[10-15]	[10-15]	[20-25]	[20-25]	[30-Max]	[30-Max]	[30-Max]	[20-25]	[20-25]	[5-10]	[5-10]	[0-1]	[0-1]	[0-1]	[0-1]	[0-1]	[1-5]	[0-1]	[1-5]	[5-10]	[5-10]	[5-10]
024580000	[1-5]	[5-10]	[5-10]	[0-1]	[15-20]	[15-20]	[10-15]	[10-15]	[10-15]	[15-20]	[20-25]	[5-10]	[5-10]	[5-10]	[5-10]	[5-10]	[1-5]	[1-5]	[1-5]	[5-10]	[5-10]	[5-10]	[10-15]	[10-15]	[10-15]	[10-15]	[5-10]	[5-10]	[5-10]	[0-1]	[1-5]	[1-5]	[1-5]	[1-5]	[1-5]	[1-5]	[20-25]	[20-25]	[25-30]	[20-25]	[20-25]	[20-25]	[20-25]	[1-5]	[5-10]	[5-10]	[10-15]	[15-20]	[20-25]
024590000	[1-5]	[0-1]	[0-1]	[0-1]	[0-1]	[0-1]	[0-1]	[0-1]	[0-1]	[0-1]	[0-1]	[0-1]	[0-1]	[0-1]	[0-1]	[0-1]	[0-1]	[0-1]	[1-5]	[5-10]	[1-5]	[1-5]	[1-5]	[1-5]	[1-5]	[1-5]	[0-1]	[0-1]	[0-1]	[0-1]	[0-1]	[0-1]	[0-1]	[0-1]	[0-1]	[0-1]	[0-1]	[0-1]	[1-5]	[0-1]	[0-1]	[0-1]	[0-1]	[0-1]	[0-1]	[0-1]	[0-1]	[0-1]	[0-1]
024600000	[1-5]	[1-5]	[1-5]	[5-10]	[5-10]	[5-10]	[1-5]	[1-5]	[1-5]	[1-5]	[1-5]	[1-5]	[1-5]	[10-15]	[10-15]	[5-10]	[1-5]	[10-15]	[10-15]	[10-15]	[10-15]	[10-15]	[10-15]	[5-10]	[1-5]	[1-5]	[1-5]	[1-5]	[1-5]	[0-1]	[0-1]	[1-5]	[1-5]	[1-5]	[1-5]	[1-5]	[1-5]	[1-5]	[0-1]	[0-1]	[1-5]	[1-5]	[1-5]	[1-5]	[1-5]	[1-5]	[0-1]	[0-1]	[0-1]
024610000	[1-5]	[1-5]	[30-Max]	[25-30]	[30-Max]	[30-Max]	[30-Max]	[30-Max]	[30-Max]	[1-5]	[1-5]	[1-5]	[1-5]	[1-5]	[1-5]	[1-5]	[1-5]	[1-5]	[1-5]	[1-5]	[1-5]	[1-5]	[1-5]	[1-5]	[1-5]	[1-5]	[1-5]	[1-5]	[1-5]	[1-5]	[1-5]	[1-5]	[1-5]	[1-5]	[1-5]	[1-5]	[1-5]	[1-5]	[1-5]	[1-5]	[1-5]	[1-5]	[1-5]	[1-5]	[1-5]	[1-5]	[5-10]	[20-25]	[20-25]
024620000	[0-1]	[1-5]	[1-5]	[5-10]	[1-5]	[1-5]	[1-5]	[1-5]	[1-5]	[1-5]	[0-1]	[1-5]	[0-1]	[1-5]	[1-5]	[0-1]	[0-1]	[0-1]	[0-1]	[0-1]	[0-1]	[0-1]	[0-1]	[0-1]	[1-5]	[1-5]	[0-1]	[0-1]	[0-1]	[0-1]	[1-5]	[0-1]	[0-1]	[0-1]	[0-1]	[0-1]	[0-1]	[0-1]	[0-1]	[0-1]	[0-1]	[0-1]	[0-1]	[0-1]	[0-1]	[0-1]	[0-1]	[0-1]	[0-1]
024630000	[0-1]	[0-1]	[0-1]	[0-1]	[0-1]	[0-1]	[0-1]	[0-1]	[0-1]	[5-10]	[5-10]	[5-10]	[5-10]	[5-10]	[5-10]	[5-10]	[5-10]	[5-10]	[10-15]	[10-15]	[10-15]	[10-15]	[1-5]	[1-5]	[1-5]	[1-5]	[1-5]	[1-5]	[1-5]	[1-5]	[1-5]	[0-1]	[1-5]	[0-1]	[0-1]	[0-1]	[1-5]	[1-5]	[1-5]	[0-1]	[0-1]	[0-1]	[0-1]	[0-1]	[0-1]	[0-1]	[0-1]	[0-1]	[0-1]
024640000	[1-5]	[5-10]	[5-10]	[5-10]	[1-5]	[1-5]	[5-10]	[5-10]	[1-5]	[1-5]	[1-5]	[1-5]	[1-5]	[1-5]	[1-5]	[1-5]	[1-5]	[1-5]	[1-5]	[1-5]	[1-5]	[1-5]	[1-5]	[5-10]	[5-10]	[5-10]	[5-10]	[5-10]	[5-10]	[5-10]	[1-5]	[1-5]	[1-5]	[1-5]	[1-5]	[1-5]	[1-5]	[1-5]	[1-5]	[1-5]	[1-5]	[1-5]	[1-5]	[1-5]	[1-5]	[1-5]	[1-5]	[1-5]	[1-5]
024650000	[0-1]	[0-1]	[0-1]	[0-1]	[0-1]	[0-1]	[0-1]	[5-10]	[15-20]	[15-20]	[20-25]	[25-30]	[20-25]	[15-20]	[10-15]	[5-10]	[5-10]	[0-1]	[0-1]	[0-1]	[0-1]	[0-1]	[0-1]	[0-1]	[10-15]	[5-10]	[5-10]	[5-10]	[5-10]	[15-20]	[15-20]	[10-15]	[10-15]	[10-15]	[10-15]	[10-15]	[0-1]	[0-1]	[0-1]	[5-10]	[5-10]	[5-10]	[5-10]	[15-20]	[10-15]	[10-15]	[5-10]	[15-20]	[15-20]
024660000	[25-30]	[30-Max]	[20-25]	[20-25]	[20-25]	[20-25]	[0-1]	[0-1]	[0-1]	[0-1]	[5-10]	[5-10]	[1-5]	[1-5]	[1-5]	[5-10]	[5-10]	[0-1]	[0-1]	[1-5]	[1-5]	[1-5]	[30-Max]	[30-Max]	[30-Max]	[25-30]	[30-Max]	[30-Max]	[30-Max]	[0-1]	[0-1]	[0-1]	[0-1]	[0-1]	[0-1]	[0-1]	[0-1]	[0-1]	[0-1]	[0-1]	[0-1]	[0-1]	[0-1]	[20-25]	[10-15]	[1-5]	[1-5]	[1-5]	[1-5]
024670000	[0-1]	[0-1]	[5-10]	[5-10]	[5-10]	[5-10]	[5-10]	[5-10]	[5-10]	[0-1]	[20-25]	[20-25]	[25-30]	[1-5]	[1-5]	[1-5]	[1-5]	[0-1]	[0-1]	[0-1]	[0-1]	[0-1]	[0-1]	[0-1]	[0-1]	[5-10]	[5-10]	[5-10]	[5-10]	[0-1]	[0-1]	[0-1]	[0-1]	[0-1]	[0-1]	[0-1]	[0-1]	[0-1]	[0-1]	[0-1]	[0-1]	[0-1]	[0-1]	[30-Max]	[15-20]	[15-20]	[15-20]	[25-30]	[25-30]
024680000	[1-5]	[1-5]	[1-5]	[1-5]	[1-5]	[1-5]	[1-5]	[1-5]	[1-5]	[1-5]	[1-5]	[1-5]	[1-5]	[5-10]	[1-5]	[1-5]	[1-5]	[1-5]	[1-5]	[1-5]	[1-5]	[5-10]	[5-10]	[1-5]	[1-5]	[1-5]	[1-5]	[1-5]	[1-5]	[1-5]	[1-5]	[1-5]	[1-5]	[1-5]	[1-5]	[1-5]	[1-5]	[1-5]	[0-1]	[1-5]	[5-10]	[5-10]	[5-10]	[1-5]	[1-5]	[1-5]	[1-5]	[1-5]	[1-5]
024690000	[15-20]	[15-20]	[10-15]	[15-20]	[1-5]	[1-5]	[20-25]	[20-25]	[20-25]	[30-Max]	[30-Max]	[25-30]	[25-30]	[1-5]	[1-5]	[1-5]	[1-5]	[20-25]	[30-Max]	[30-Max]	[25-30]	[25-30]	[30-Max]	[25-30]	[1-5]	[1-5]	[0-1]	[0-1]	[0-1]	[0-1]	[0-1]	[0-1]	[0-1]	[0-1]	[0-1]	[0-1]	[0-1]	[0-1]	[0-1]	[0-1]	[0-1]	[0-1]	[0-1]	[0-1]	[0-1]	[0-1]	[0-1]	[0-1]	[0-1]
024700000	[1-5]	[1-5]	[1-5]	[1-5]	[5-10]	[5-10]	[5-10]	[5-10]	[1-5]	[1-5]	[5-10]	[1-5]	[5-10]	[5-10]	[5-10]	[5-10]	[5-10]	[5-10]	[1-5]	[1-5]	[1-5]	[1-5]	[1-5]	[1-5]	[1-5]	[1-5]	[1-5]	[1-5]	[1-5]	[1-5]	[1-5]	[1-5]	[1-5]	[1-5]	[1-5]	[1-5]	[1-5]	[1-5]	[1-5]	[1-5]	[1-5]	[1-5]	[1-5]	[1-5]	[1-5]	[5-10]	[1-5]	[1-5]	[1-5]
024710000	[1-5]	[1-5]	[1-5]	[1-5]	[1-5]	[1-5]	[1-5]	[1-5]	[1-5]	[1-5]	[1-5]	[5-10]	[5-10]	[15-20]	[15-20]	[10-15]	[1-5]	[1-5]	[1-5]	[1-5]	[1-5]	[1-5]	[1-5]	[1-5]	[1-5]	[0-1]	[0-1]	[0-1]	[0-1]	[0-1]	[0-1]	[0-1]	[1-5]	[0-1]	[20-25]	[20-25]	[30-Max]	[30-Max]	[30-Max]	[30-Max]	[30-Max]	[20-25]	[20-25]	[0-1]	[0-1]	[0-1]	[0-1]	[0-1]	[0-1]
024720000	[0-1]	[0-1]	[0-1]	[1-5]	[1-5]	[1-5]	[1-5]	[1-5]	[1-5]	[1-5]	[1-5]	[1-5]	[1-5]	[1-5]	[1-5]	[1-5]	[1-5]	[1-5]	[0-1]	[0-1]	[0-1]	[0-1]	[1-5]	[1-5]	[1-5]	[1-5]	[1-5]	[1-5]	[1-5]	[5-10]	[1-5]	[1-5]	[1-5]	[0-1]	[0-1]	[0-1]	[0-1]	[0-1]	[0-1]	[0-1]	[0-1]	[0-1]	[1-5]	[5-10]	[5-10]	[15-20]	[15-20]	[15-20]	[15-20]
024730000	[0-1]	[1-5]	[0-1]	[0-1]	[0-1]	[0-1]	[0-1]	[0-1]	[0-1]	[0-1]	[20-25]	[30-Max]	[30-Max]	[30-Max]	[30-Max]	[30-Max]	[30-Max]	[30-Max]	[0-1]	[0-1]	[0-1]	[0-1]	[0-1]	[1-5]	[0-1]	[0-1]	[0-1]	[0-1]	[0-1]	[1-5]	[1-5]	[1-5]	[1-5]	[30-Max]	[30-Max]	[30-Max]	[30-Max]	[30-Max]	[25-30]	[25-30]	[15-20]	[5-10]	[5-10]	[10-15]	[5-10]	[10-15]	[15-20]	[10-15]	[10-15]
024740000	[20-25]	[30-Max]	[30-Max]	[30-Max]	[30-Max]	[30-Max]	[30-Max]	[30-Max]	[30-Max]	[30-Max]	[0-1]	[0-1]	[5-10]	[5-10]	[5-10]	[5-10]	[10-15]	[10-15]	[10-15]	[15-20]	[15-20]	[15-20]	[15-20]	[15-20]	[15-20]	[15-20]	[10-15]	[10-15]	[10-15]	[10-15]	[10-15]	[15-20]	[20-25]	[15-20]	[15-20]	[15-20]	[20-25]	[20-25]	[10-15]	[5-10]	[5-10]	[5-10]	[5-10]	[0-1]	[0-1]	[0-1]	[5-10]	[5-10]	[5-10]
024760000	[0-1]	[0-1]	[0-1]	[5-10]	[5-10]	[5-10]	[5-10]	[5-10]	[5-10]	[5-10]	[5-10]	[1-5]	[1-5]	[1-5]	[1-5]	[1-5]	[1-5]	[1-5]	[1-5]	[1-5]	[1-5]	[1-5]	[1-5]	[1-5]	[1-5]	[1-5]	[5-10]	[5-10]	[5-10]	[5-10]	[5-10]	[5-10]	[5-10]	[5-10]	[5-10]	[5-10]	[1-5]	[1-5]	[1-5]	[10-15]	[15-20]	[10-15]	[10-15]	[10-15]	[10-15]	[10-15]	[5-10]	[1-5]	[1-5]
024770000	[5-10]	[5-10]	[5-10]	[5-10]	[5-10]	[5-10]	[5-10]	[5-10]	[5-10]	[5-10]	[15-20]	[15-20]	[15-20]	[15-20]	[15-20]	[15-20]	[15-20]	[5-10]	[5-10]	[1-5]	[1-5]	[1-5]	[1-5]	[1-5]	[1-5]	[1-5]	[1-5]	[5-10]	[5-10]	[10-15]	[10-15]	[15-20]	[10-15]	[10-15]	[5-10]	[5-10]	[1-5]	[1-5]	[1-5]	[1-5]	[1-5]	[1-5]	[1-5]	[1-5]	[1-5]	[1-5]	[1-5]	[1-5]	[1-5]
024780000	[0-1]	[0-1]	[0-1]	[0-1]	[5-10]	[5-10]	[5-10]	[5-10]	[5-10]	[10-15]	[30-Max]	[20-25]	[20-25]	[25-30]	[25-30]	[15-20]	[15-20]	[0-1]	[0-1]	[0-1]	[0-1]	[0-1]	[0-1]	[15-20]	[20-25]	[30-Max]	[30-Max]	[30-Max]	[30-Max]	[30-Max]	[30-Max]	[30-Max]	[20-25]	[15-20]	[10-15]	[10-15]	[1-5]	[10-15]	[5-10]	[5-10]	[10-15]	[10-15]	[10-15]	[5-10]	[0-1]	[0-1]	[0-1]	[0-1]	[0-1]
024800000	[10-15]	[10-15]	[15-20]	[10-15]	[15-20]	[15-20]	[10-15]	[10-15]	[0-1]	[0-1]	[0-1]	[1-5]	[1-5]	[1-5]	[1-5]	[1-5]	[1-5]	[1-5]	[1-5]	[1-5]	[1-5]	[1-5]	[1-5]	[1-5]	[1-5]	[1-5]	[0-1]	[0-1]	[0-1]	[0-1]	[10-15]	[15-20]	[15-20]	[15-20]	[15-20]	[15-20]	[15-20]	[0-1]	[0-1]	[1-5]	[1-5]	[0-1]	[0-1]	[0-1]	[0-1]	[0-1]	[0-1]	[0-1]	[0-1]
024810000	[5-10]	[5-10]	[5-10]	[1-5]	[5-10]	[5-10]	[10-15]	[10-15]	[5-10]	[5-10]	[5-10]	[5-10]	[5-10]	[0-1]	[0-1]	[1-5]	[0-1]	[1-5]	[15-20]	[10-15]	[10-15]	[10-15]	[10-15]	[10-15]	[10-15]	[0-1]	[0-1]	[0-1]	[0-1]	[0-1]	[0-1]	[10-15]	[15-20]	[15-20]	[15-20]	[15-20]	[15-20]	[20-25]	[15-20]	[5-10]	[5-10]	[10-15]	[10-15]	[10-15]	[5-10]	[5-10]	[5-10]	[5-10]	[0-1]
024820000	[1-5]	[0-1]	[0-1]	[0-1]	[0-1]	[0-1]	[0-1]	[0-1]	[0-1]	[0-1]	[0-1]	[0-1]	[0-1]	[0-1]	[0-1]	[0-1]	[0-1]	[0-1]	[5-10]	[5-10]	[5-10]	[5-10]	[10-15]	[10-15]	[1-5]	[1-5]	[1-5]	[1-5]	[1-5]	[0-1]	[0-1]	[0-1]	[0-1]	[0-1]	[0-1]	[0-1]	[0-1]	[0-1]	[5-10]	[5-10]	[5-10]	[5-10]	[5-10]	[0-1]	[1-5]	[0-1]	[0-1]	[0-1]	[0-1]
024830000	[0-1]	[0-1]	[0-1]	[0-1]	[0-1]	[0-1]	[0-1]	[0-1]	[0-1]	[0-1]	[0-1]	[1-5]	[1-5]	[0-1]	[0-1]	[0-1]	[0-1]	[1-5]	[1-5]	[1-5]	[1-5]	[5-10]	[5-10]	[5-10]	[1-5]	[1-5]	[0-1]	[1-5]	[1-5]	[5-10]	[5-10]	[5-10]	[5-10]	[5-10]	[5-10]	[5-10]	[0-1]	[0-1]	[0-1]	[0-1]	[0-1]	[0-1]	[1-5]	[1-5]	[1-5]	[1-5]	[1-5]	[15-20]	[20-25]
024840000	[0-1]	[0-1]	[0-1]	[0-1]	[0-1]	[0-1]	[0-1]	[0-1]	[0-1]	[0-1]	[0-1]	[0-1]	[0-1]	[5-10]	[5-10]	[5-10]	[5-10]	[10-15]	[15-20]	[10-15]	[5-10]	[10-15]	[1-5]	[1-5]	[1-5]	[1-5]	[5-10]	[5-10]	[5-10]	[5-10]	[5-10]	[15-20]	[15-20]	[20-25]	[10-15]	[10-15]	[15-20]	[15-20]	[5-10]	[10-15]	[15-20]	[15-20]	[15-20]	[20-25]	[10-15]	[15-20]	[10-15]	[5-10]	[5-10]
024850000	[5-10]	[5-10]	[10-15]	[10-15]	[10-15]	[10-15]	[1-5]	[1-5]	[1-5]	[1-5]	[1-5]	[1-5]	[1-5]	[1-5]	[1-5]	[1-5]	[1-5]	[1-5]	[1-5]	[1-5]	[1-5]	[1-5]	[1-5]	[1-5]	[1-5]	[1-5]	[1-5]	[5-10]	[5-10]	[5-10]	[5-10]	[5-10]	[5-10]	[5-10]	[5-10]	[5-10]	[5-10]	[10-15]	[10-15]	[10-15]	[5-10]	[5-10]	[5-10]	[1-5]	[1-5]	[1-5]	[1-5]	[1-5]	[1-5]
024860000	[1-5]	[1-5]	[0-1]	[0-1]	[0-1]	[0-1]	[0-1]	[0-1]	[1-5]	[1-5]	[10-15]	[10-15]	[10-15]	[10-15]	[10-15]	[5-10]	[1-5]	[5-10]	[0-1]	[0-1]	[0-1]	[1-5]	[1-5]	[1-5]	[1-5]	[5-10]	[10-15]	[0-1]	[0-1]	[0-1]	[0-1]	[0-1]	[0-1]	[0-1]	[30-Max]	[30-Max]	[30-Max]	[30-Max]	[30-Max]	[30-Max]	[25-30]	[10-15]	[10-15]	[0-1]	[0-1]	[0-1]	[10-15]	[10-15]	[30-Max]
024870000	[1-5]	[5-10]	[5-10]	[1-5]	[1-5]	[1-5]	[1-5]	[1-5]	[1-5]	[5-10]	[5-10]	[5-10]	[5-10]	[5-10]	[5-10]	[5-10]	[1-5]	[5-10]	[5-10]	[5-10]	[5-10]	[5-10]	[15-20]	[30-Max]	[30-Max]	[30-Max]	[30-Max]	[30-Max]	[30-Max]	[30-Max]	[20-25]	[15-20]	[15-20]	[15-20]	[15-20]	[15-20]	[20-25]	[15-20]	[5-10]	[1-5]	[1-5]	[1-5]	[1-5]	[1-5]	[1-5]	[1-5]	[1-5]	[1-5]	[5-10]
024880000	[0-1]	[0-1]	[0-1]	[1-5]	[1-5]	[1-5]	[1-5]	[1-5]	[0-1]	[1-5]	[1-5]	[1-5]	[1-5]	[1-5]	[1-5]	[1-5]	[1-5]	[5-10]	[1-5]	[5-10]	[5-10]	[5-10]	[5-10]	[5-10]	[5-10]	[5-10]	[1-5]	[5-10]	[5-10]	[1-5]	[1-5]	[5-10]	[5-10]	[10-15]	[10-15]	[10-15]	[20-25]	[1-5]	[0-1]	[0-1]	[0-1]	[0-1]	[0-1]	[1-5]	[10-15]	[5-10]	[5-10]	[5-10]	[1-5]
024890000	[0-1]	[0-1]	[0-1]	[1-5]	[1-5]	[1-5]	[0-1]	[0-1]	[0-1]	[0-1]	[0-1]	[0-1]	[0-1]	[0-1]	[0-1]	[0-1]	[0-1]	[0-1]	[0-1]	[0-1]	[0-1]	[0-1]	[1-5]	[1-5]	[30-Max]	[30-Max]	[30-Max]	[30-Max]	[30-Max]	[30-Max]	[30-Max]	[10-15]	[1-5]	[1-5]	[0-1]	[0-1]	[5-10]	[5-10]	[5-10]	[5-10]	[10-15]	[10-15]	[10-15]	[20-25]	[15-20]	[15-20]	[15-20]	[10-15]	[10-15]
024900000	[0-1]	[0-1]	[1-5]	[10-15]	[5-10]	[5-10]	[5-10]	[5-10]	[1-5]	[1-5]	[0-1]	[0-1]	[0-1]	[0-1]	[0-1]	[1-5]	[1-5]	[1-5]	[0-1]	[0-1]	[0-1]	[0-1]	[0-1]	[0-1]	[0-1]	[1-5]	[1-5]	[1-5]	[1-5]	[5-10]	[5-10]	[5-10]	[5-10]	[5-10]	[5-10]	[5-10]	[5-10]	[5-10]	[0-1]	[1-5]	[1-5]	[1-5]	[1-5]	[0-1]	[0-1]	[1-5]	[1-5]	[30-Max]	[20-25]
024910000	[10-15]	[5-10]	[10-15]	[5-10]	[0-1]	[0-1]	[0-1]	[0-1]	[0-1]	[0-1]	[0-1]	[0-1]	[0-1]	[0-1]	[0-1]	[0-1]	[0-1]	[1-5]	[1-5]	[1-5]	[1-5]	[1-5]	[1-5]	[1-5]	[0-1]	[0-1]	[0-1]	[0-1]	[0-1]	[0-1]	[0-1]	[0-1]	[0-1]	[0-1]	[0-1]	[0-1]	[0-1]	[0-1]	[0-1]	[0-1]	[0-1]	[0-1]	[0-1]	[0-1]	[0-1]	[20-25]	[15-20]	[20-25]	[20-25]
024920000	[1-5]	[1-5]	[0-1]	[1-5]	[1-5]	[1-5]	[0-1]	[0-1]	[0-1]	[0-1]	[0-1]	[0-1]	[0-1]	[1-5]	[1-5]	[1-5]	[1-5]	[1-5]	[1-5]	[1-5]	[1-5]	[1-5]	[1-5]	[1-5]	[0-1]	[0-1]	[0-1]	[0-1]	[0-1]	[0-1]	[0-1]	[0-1]	[0-1]	[0-1]	[0-1]	[0-1]	[0-1]	[0-1]	[0-1]	[0-1]	[0-1]	[0-1]	[0-1]	[0-1]	[0-1]	[0-1]	[0-1]	[0-1]	[0-1]
024930000	[1-5]	[0-1]	[0-1]	[1-5]	[0-1]	[0-1]	[0-1]	[0-1]	[1-5]	[1-5]	[1-5]	[5-10]	[5-10]	[5-10]	[5-10]	[1-5]	[1-5]	[1-5]	[1-5]	[1-5]	[1-5]	[1-5]	[10-15]	[15-20]	[10-15]	[10-15]	[1-5]	[1-5]	[1-5]	[0-1]	[0-1]	[0-1]	[0-1]	[0-1]	[0-1]	[0-1]	[0-1]	[0-1]	[0-1]	[0-1]	[0-1]	[0-1]	[0-1]	[0-1]	[0-1]	[0-1]	[0-1]	[0-1]	[0-1]
024940000	[1-5]	[5-10]	[5-10]	[30-Max]	[30-Max]	[30-Max]	[30-Max]	[30-Max]	[20-25]	[20-25]	[0-1]	[0-1]	[0-1]	[25-30]	[30-Max]	[30-Max]	[30-Max]	[25-30]	[20-25]	[20-25]	[1-5]	[1-5]	[30-Max]	[30-Max]	[30-Max]	[30-Max]	[30-Max]	[30-Max]	[30-Max]	[0-1]	[0-1]	[0-1]	[0-1]	[5-10]	[0-1]	[0-1]	[0-1]	[0-1]	[5-10]	[5-10]	[1-5]	[0-1]	[0-1]	[0-1]	[0-1]	[0-1]	[0-1]	[0-1]	[0-1]
024950000	[1-5]	[1-5]	[1-5]	[1-5]	[1-5]	[1-5]	[1-5]	[1-5]	[1-5]	[1-5]	[1-5]	[1-5]	[1-5]	[1-5]	[5-10]	[5-10]	[5-10]	[5-10]	[5-10]	[5-10]	[5-10]	[5-10]	[5-10]	[5-10]	[5-10]	[1-5]	[1-5]	[1-5]	[1-5]	[1-5]	[1-5]	[1-5]	[1-5]	[1-5]	[1-5]	[1-5]	[1-5]	[1-5]	[1-5]	[1-5]	[1-5]	[5-10]	[5-10]	[5-10]	[5-10]	[5-10]	[5-10]	[5-10]	[1-5]
024960000	[0-1]	[0-1]	[0-1]	[0-1]	[0-1]	[0-1]	[0-1]	[0-1]	[0-1]	[0-1]	[1-5]	[1-5]	[1-5]	[1-5]	[1-5]	[1-5]	[1-5]	[0-1]	[0-1]	[0-1]	[0-1]	[0-1]	[0-1]	[0-1]	[0-1]	[0-1]	[0-1]	[0-1]	[0-1]	[0-1]	[0-1]	[0-1]	[0-1]	[0-1]	[0-1]	[0-1]	[0-1]	[0-1]	[10-15]	[10-15]	[5-10]	[5-10]	[5-10]	[25-30]	[25-30]	[20-25]	[20-25]	[20-25]	[20-25]
024970000	[0-1]	[0-1]	[0-1]	[1-5]	[1-5]	[1-5]	[1-5]	[1-5]	[1-5]	[0-1]	[1-5]	[1-5]	[1-5]	[1-5]	[1-5]	[0-1]	[0-1]	[1-5]	[5-10]	[5-10]	[5-10]	[5-10]	[5-10]	[5-10]	[5-10]	[1-5]	[0-1]	[0-1]	[0-1]	[1-5]	[1-5]	[1-5]	[5-10]	[5-10]	[5-10]	[5-10]	[5-10]	[5-10]	[5-10]	[0-1]	[0-1]	[0-1]	[0-1]	[0-1]	[1-5]	[5-10]	[5-10]	[5-10]	[5-10]
024980000	[0-1]	[0-1]	[0-1]	[0-1]	[0-1]	[0-1]	[0-1]	[0-1]	[0-1]	[0-1]	[0-1]	[0-1]	[0-1]	[0-1]	[0-1]	[1-5]	[1-5]	[1-5]	[1-5]	[1-5]	[1-5]	[1-5]	[1-5]	[1-5]	[1-5]	[1-5]	[1-5]	[0-1]	[0-1]	[1-5]	[1-5]	[1-5]	[1-5]	[1-5]	[1-5]	[1-5]	[10-15]	[30-Max]	[20-25]	[25-30]	[30-Max]	[25-30]	[25-30]	[20-25]	[5-10]	[1-5]	[1-5]	[1-5]	[1-5]
024990000	[0-1]	[0-1]	[0-1]	[0-1]	[5-10]	[5-10]	[0-1]	[0-1]	[0-1]	[0-1]	[0-1]	[0-1]	[0-1]	[0-1]	[0-1]	[0-1]	[0-1]	[0-1]	[0-1]	[0-1]	[0-1]	[0-1]	[0-1]	[0-1]	[0-1]	[0-1]	[0-1]	[0-1]	[0-1]	[0-1]	[0-1]	[0-1]	[1-5]	[1-5]	[5-10]	[5-10]	[5-10]	[0-1]	[0-1]	[10-15]	[10-15]	[10-15]	[10-15]	[10-15]	[10-15]	[10-15]	[5-10]	[0-1]	[0-1]
025000000	[1-5]	[1-5]	[1-5]	[0-1]	[1-5]	[1-5]	[5-10]	[5-10]	[5-10]	[5-10]	[25-30]	[30-Max]	[25-30]	[20-25]	[15-20]	[15-20]	[15-20]	[5-10]	[5-10]	[5-10]	[1-5]	[1-5]	[1-5]	[5-10]	[5-10]	[5-10]	[1-5]	[1-5]	[1-5]	[1-5]	[5-10]	[5-10]	[5-10]	[5-10]	[5-10]	[5-10]	[10-15]	[5-10]	[1-5]	[1-5]	[5-10]	[5-10]	[5-10]	[1-5]	[1-5]	[15-20]	[15-20]	[15-20]	[15-20]
025010000	[1-5]	[0-1]	[0-1]	[1-5]	[5-10]	[5-10]	[5-10]	[5-10]	[10-15]	[10-15]	[10-15]	[20-25]	[15-20]	[15-20]	[15-20]	[10-15]	[10-15]	[15-20]	[10-15]	[10-15]	[10-15]	[15-20]	[15-20]	[20-25]	[5-10]	[5-10]	[5-10]	[0-1]	[0-1]	[0-1]	[1-5]	[1-5]	[1-5]	[1-5]	[1-5]	[1-5]	[1-5]	[0-1]	[0-1]	[0-1]	[0-1]	[0-1]	[0-1]	[0-1]	[0-1]	[0-1]	[0-1]	[0-1]	[0-1]
025020000	[1-5]	[5-10]	[5-10]	[10-15]	[10-15]	[10-15]	[10-15]	[10-15]	[1-5]	[1-5]	[1-5]	[1-5]	[1-5]	[1-5]	[1-5]	[1-5]	[1-5]	[1-5]	[1-5]	[1-5]	[5-10]	[5-10]	[10-15]	[10-15]	[10-15]	[10-15]	[15-20]	[10-15]	[10-15]	[5-10]	[10-15]	[10-15]	[10-15]	[10-15]	[10-15]	[10-15]	[10-15]	[5-10]	[10-15]	[5-10]	[5-10]	[5-10]	[5-10]	[5-10]	[1-5]	[1-5]	[5-10]	[5-10]	[5-10]
025030000	[1-5]	[0-1]	[0-1]	[10-15]	[10-15]	[10-15]	[10-15]	[15-20]	[10-15]	[10-15]	[1-5]	[1-5]	[5-10]	[5-10]	[0-1]	[0-1]	[0-1]	[0-1]	[0-1]	[0-1]	[5-10]	[15-20]	[20-25]	[20-25]	[20-25]	[20-25]	[25-30]	[15-20]	[15-20]	[10-15]	[10-15]	[10-15]	[10-15]	[1-5]	[5-10]	[0-1]	[0-1]	[0-1]	[0-1]	[0-1]	[0-1]	[15-20]	[10-15]	[10-15]	[10-15]	[10-15]	[10-15]	[15-20]	[1-5]
025040000	[1-5]	[5-10]	[5-10]	[5-10]	[5-10]	[5-10]	[5-10]	[5-10]	[1-5]	[5-10]	[5-10]	[10-15]	[10-15]	[15-20]	[15-20]	[15-20]	[10-15]	[10-15]	[10-15]	[10-15]	[5-10]	[5-10]	[5-10]	[5-10]	[1-5]	[5-10]	[5-10]	[1-5]	[1-5]	[1-5]	[5-10]	[5-10]	[5-10]	[1-5]	[1-5]	[1-5]	[5-10]	[5-10]	[10-15]	[10-15]	[10-15]	[15-20]	[15-20]	[15-20]	[10-15]	[10-15]	[10-15]	[10-15]	[5-10]
025050000	[1-5]	[1-5]	[1-5]	[0-1]	[0-1]	[0-1]	[0-1]	[0-1]	[0-1]	[0-1]	[0-1]	[0-1]	[0-1]	[0-1]	[0-1]	[0-1]	[5-10]	[5-10]	[5-10]	[10-15]	[10-15]	[10-15]	[20-25]	[30-Max]	[25-30]	[30-Max]	[30-Max]	[25-30]	[25-30]	[10-15]	[15-20]	[15-20]	[1-5]	[1-5]	[1-5]	[1-5]	[1-5]	[1-5]	[1-5]	[1-5]	[1-5]	[5-10]	[5-10]	[1-5]	[1-5]	[1-5]	[1-5]	[1-5]	[1-5]
025060000	[1-5]	[1-5]	[1-5]	[1-5]	[1-5]	[1-5]	[1-5]	[1-5]	[1-5]	[1-5]	[1-5]	[1-5]	[1-5]	[5-10]	[5-10]	[5-10]	[5-10]	[5-10]	[5-10]	[5-10]	[1-5]	[1-5]	[1-5]	[5-10]	[30-Max]	[30-Max]	[30-Max]	[30-Max]	[30-Max]	[20-25]	[20-25]	[1-5]	[1-5]	[1-5]	[1-5]	[1-5]	[1-5]	[1-5]	[1-5]	[5-10]	[1-5]	[1-5]	[1-5]	[1-5]	[1-5]	[1-5]	[1-5]	[5-10]	[5-10]
025070000	[1-5]	[15-20]	[10-15]	[10-15]	[10-15]	[10-15]	[15-20]	[15-20]	[5-10]	[5-10]	[0-1]	[0-1]	[0-1]	[0-1]	[0-1]	[1-5]	[1-5]	[10-15]	[15-20]	[1-5]	[1-5]	[1-5]	[1-5]	[1-5]	[1-5]	[1-5]	[20-25]	[15-20]	[15-20]	[15-20]	[20-25]	[10-15]	[15-20]	[10-15]	[15-20]	[15-20]	[10-15]	[5-10]	[10-15]	[5-10]	[5-10]	[5-10]	[5-10]	[5-10]	[5-10]	[5-10]	[0-1]	[0-1]	[0-1]
025080000	[1-5]	[1-5]	[1-5]	[0-1]	[0-1]	[0-1]	[0-1]	[0-1]	[0-1]	[0-1]	[1-5]	[1-5]	[1-5]	[1-5]	[1-5]	[1-5]	[1-5]	[1-5]	[1-5]	[1-5]	[1-5]	[1-5]	[1-5]	[1-5]	[0-1]	[0-1]	[0-1]	[0-1]	[0-1]	[0-1]	[0-1]	[0-1]	[0-1]	[0-1]	[0-1]	[0-1]	[0-1]	[0-1]	[0-1]	[0-1]	[0-1]	[0-1]	[0-1]	[0-1]	[0-1]	[0-1]	[1-5]	[0-1]	[0-1]
025090000	[1-5]	[1-5]	[1-5]	[1-5]	[1-5]	[1-5]	[1-5]	[1-5]	[1-5]	[1-5]	[1-5]	[1-5]	[1-5]	[1-5]	[1-5]	[1-5]	[1-5]	[1-5]	[1-5]	[1-5]	[0-1]	[1-5]	[0-1]	[0-1]	[0-1]	[1-5]	[1-5]	[1-5]	[1-5]	[1-5]	[1-5]	[1-5]	[1-5]	[20-25]	[20-25]	[20-25]	[10-15]	[15-20]	[10-15]	[10-15]	[0-1]	[0-1]	[0-1]	[0-1]	[0-1]	[0-1]	[0-1]	[0-1]	[0-1]
025100000	[1-5]	[15-20]	[15-20]	[15-20]	[30-Max]	[30-Max]	[30-Max]	[30-Max]	[30-Max]	[30-Max]	[30-Max]	[30-Max]	[25-30]	[30-Max]	[30-Max]	[20-25]	[20-25]	[20-25]	[30-Max]	[30-Max]	[30-Max]	[30-Max]	[0-1]	[0-1]	[0-1]	[1-5]	[1-5]	[0-1]	[0-1]	[1-5]	[1-5]	[1-5]	[0-1]	[0-1]	[0-1]	[0-1]	[0-1]	[0-1]	[0-1]	[0-1]	[10-15]	[10-15]	[10-15]	[10-15]	[10-15]	[10-15]	[10-15]	[1-5]	[0-1]
025110000	[0-1]	[0-1]	[0-1]	[0-1]	[0-1]	[0-1]	[0-1]	[0-1]	[0-1]	[10-15]	[25-30]	[25-30]	[20-25]	[15-20]	[15-20]	[15-20]	[10-15]	[10-15]	[10-15]	[10-15]	[10-15]	[10-15]	[5-10]	[5-10]	[5-10]	[1-5]	[5-10]	[1-5]	[1-5]	[0-1]	[1-5]	[1-5]	[1-5]	[1-5]	[1-5]	[1-5]	[10-15]	[10-15]	[5-10]	[10-15]	[10-15]	[10-15]	[5-10]	[1-5]	[1-5]	[1-5]	[1-5]	[1-5]	[1-5]
025120000	[0-1]	[0-1]	[0-1]	[0-1]	[0-1]	[0-1]	[1-5]	[1-5]	[0-1]	[1-5]	[1-5]	[1-5]	[1-5]	[1-5]	[1-5]	[1-5]	[1-5]	[1-5]	[1-5]	[1-5]	[1-5]	[1-5]	[25-30]	[30-Max]	[20-25]	[20-25]	[20-25]	[20-25]	[20-25]	[15-20]	[15-20]	[10-15]	[5-10]	[5-10]	[5-10]	[5-10]	[0-1]	[0-1]	[0-1]	[0-1]	[0-1]	[0-1]	[0-1]	[0-1]	[0-1]	[0-1]	[0-1]	[0-1]	[0-1]
025130000	[0-1]	[0-1]	[1-5]	[5-10]	[5-10]	[5-10]	[5-10]	[5-10]	[5-10]	[5-10]	[5-10]	[1-5]	[1-5]	[1-5]	[1-5]	[1-5]	[0-1]	[0-1]	[1-5]	[1-5]	[1-5]	[1-5]	[1-5]	[1-5]	[0-1]	[15-20]	[15-20]	[15-20]	[15-20]	[20-25]	[15-20]	[30-Max]	[1-5]	[1-5]	[1-5]	[1-5]	[0-1]	[5-10]	[0-1]	[0-1]	[0-1]	[0-1]	[0-1]	[0-1]	[0-1]	[0-1]	[0-1]	[0-1]	[0-1]
025140000	[10-15]	[10-15]	[5-10]	[5-10]	[5-10]	[5-10]	[5-10]	[5-10]	[15-20]	[15-20]	[15-20]	[15-20]	[15-20]	[15-20]	[15-20]	[1-5]	[1-5]	[1-5]	[1-5]	[1-5]	[1-5]	[1-5]	[5-10]	[5-10]	[5-10]	[5-10]	[5-10]	[5-10]	[5-10]	[1-5]	[1-5]	[1-5]	[1-5]	[1-5]	[1-5]	[1-5]	[1-5]	[1-5]	[1-5]	[15-20]	[15-20]	[10-15]	[10-15]	[10-15]	[20-25]	[15-20]	[15-20]	[30-Max]	[30-Max]
025150000	[10-15]	[10-15]	[0-1]	[0-1]	[0-1]	[0-1]	[0-1]	[0-1]	[0-1]	[1-5]	[1-5]	[1-5]	[1-5]	[1-5]	[1-5]	[1-5]	[1-5]	[1-5]	[1-5]	[1-5]	[1-5]	[1-5]	[1-5]	[1-5]	[1-5]	[5-10]	[1-5]	[1-5]	[1-5]	[1-5]	[1-5]	[1-5]	[0-1]	[0-1]	[0-1]	[0-1]	[0-1]	[0-1]	[0-1]	[0-1]	[0-1]	[5-10]	[5-10]	[5-10]	[5-10]	[5-10]	[25-30]	[20-25]	[0-1]
025160000	[0-1]	[0-1]	[0-1]	[0-1]	[0-1]	[5-10]	[0-1]	[0-1]	[0-1]	[0-1]	[0-1]	[0-1]	[0-1]	[1-5]	[1-5]	[0-1]	[0-1]	[1-5]	[1-5]	[5-10]	[5-10]	[5-10]	[10-15]	[10-15]	[5-10]	[10-15]	[10-15]	[10-15]	[5-10]	[5-10]	[0-1]	[10-15]	[5-10]	[0-1]	[0-1]	[0-1]	[0-1]	[0-1]	[0-1]	[0-1]	[5-10]	[5-10]	[5-10]	[5-10]	[0-1]	[0-1]	[0-1]	[0-1]	[0-1]
025170000	[1-5]	[1-5]	[0-1]	[1-5]	[1-5]	[1-5]	[1-5]	[1-5]	[10-15]	[20-25]	[20-25]	[30-Max]	[30-Max]	[30-Max]	[30-Max]	[30-Max]	[30-Max]	[30-Max]	[20-25]	[0-1]	[0-1]	[0-1]	[0-1]	[0-1]	[0-1]	[15-20]	[15-20]	[20-25]	[20-25]	[20-25]	[25-30]	[20-25]	[0-1]	[0-1]	[0-1]	[0-1]	[0-1]	[0-1]	[0-1]	[0-1]	[0-1]	[0-1]	[0-1]	[0-1]	[15-20]	[25-30]	[25-30]	[25-30]	[20-25]
025180000	[25-30]	[25-30]	[1-5]	[0-1]	[0-1]	[0-1]	[0-1]	[0-1]	[0-1]	[0-1]	[0-1]	[0-1]	[0-1]	[0-1]	[0-1]	[0-1]	[0-1]	[0-1]	[0-1]	[0-1]	[0-1]	[0-1]	[0-1]	[10-15]	[10-15]	[10-15]	[10-15]	[10-15]	[10-15]	[15-20]	[1-5]	[1-5]	[0-1]	[0-1]	[0-1]	[0-1]	[0-1]	[0-1]	[0-1]	[0-1]	[0-1]	[1-5]	[1-5]	[1-5]	[10-15]	[30-Max]	[30-Max]	[30-Max]	[30-Max]
025190000	[20-25]	[25-30]	[30-Max]	[10-15]	[1-5]	[1-5]	[1-5]	[1-5]	[1-5]	[1-5]	[1-5]	[1-5]	[1-5]	[1-5]	[1-5]	[1-5]	[1-5]	[0-1]	[1-5]	[1-5]	[1-5]	[1-5]	[1-5]	[0-1]	[0-1]	[0-1]	[1-5]	[1-5]	[1-5]	[1-5]	[1-5]	[1-5]	[1-5]	[0-1]	[0-1]	[0-1]	[0-1]	[0-1]	[1-5]	[1-5]	[1-5]	[1-5]	[1-5]	[1-5]	[5-10]	[5-10]	[5-10]	[5-10]	[5-10]
025200000	[5-10]	[5-10]	[5-10]	[1-5]	[1-5]	[1-5]	[1-5]	[1-5]	[1-5]	[1-5]	[1-5]	[1-5]	[1-5]	[1-5]	[1-5]	[5-10]	[5-10]	[5-10]	[5-10]	[5-10]	[5-10]	[5-10]	[5-10]	[5-10]	[5-10]	[10-15]	[5-10]	[1-5]	[1-5]	[5-10]	[5-10]	[5-10]	[1-5]	[5-10]	[5-10]	[5-10]	[25-30]	[20-25]	[20-25]	[20-25]	[25-30]	[20-25]	[20-25]	[1-5]	[5-10]	[5-10]	[5-10]	[5-10]	[5-10]
025210000	[5-10]	[10-15]	[5-10]	[10-15]	[10-15]	[10-15]	[10-15]	[10-15]	[5-10]	[5-10]	[0-1]	[0-1]	[5-10]	[5-10]	[5-10]	[5-10]	[5-10]	[5-10]	[10-15]	[5-10]	[5-10]	[5-10]	[5-10]	[5-10]	[5-10]	[1-5]	[1-5]	[1-5]	[1-5]	[1-5]	[5-10]	[5-10]	[1-5]	[1-5]	[1-5]	[1-5]	[5-10]	[1-5]	[5-10]	[5-10]	[5-10]	[5-10]	[5-10]	[5-10]	[5-10]	[1-5]	[1-5]	[1-5]	[1-5]
025220000	[5-10]	[10-15]	[15-20]	[20-25]	[20-25]	[20-25]	[25-30]	[25-30]	[15-20]	[10-15]	[5-10]	[5-10]	[5-10]	[1-5]	[1-5]	[5-10]	[5-10]	[1-5]	[1-5]	[1-5]	[1-5]	[1-5]	[1-5]	[1-5]	[1-5]	[1-5]	[5-10]	[5-10]	[5-10]	[5-10]	[1-5]	[1-5]	[1-5]	[0-1]	[0-1]	[0-1]	[0-1]	[0-1]	[0-1]	[0-1]	[0-1]	[0-1]	[0-1]	[1-5]	[5-10]	[5-10]	[5-10]	[5-10]	[10-15]
025230000	[0-1]	[0-1]	[30-Max]	[15-20]	[15-20]	[15-20]	[10-15]	[10-15]	[5-10]	[0-1]	[0-1]	[0-1]	[0-1]	[0-1]	[0-1]	[1-5]	[15-20]	[10-15]	[5-10]	[1-5]	[1-5]	[1-5]	[1-5]	[1-5]	[1-5]	[1-5]	[1-5]	[1-5]	[1-5]	[1-5]	[5-10]	[5-10]	[1-5]	[1-5]	[1-5]	[1-5]	[0-1]	[0-1]	[0-1]	[1-5]	[1-5]	[1-5]	[1-5]	[1-5]	[1-5]	[1-5]	[1-5]	[1-5]	[1-5]
025240000	[1-5]	[0-1]	[0-1]	[0-1]	[0-1]	[0-1]	[0-1]	[0-1]	[0-1]	[0-1]	[0-1]	[0-1]	[0-1]	[0-1]	[0-1]	[1-5]	[1-5]	[1-5]	[1-5]	[1-5]	[5-10]	[5-10]	[5-10]	[5-10]	[10-15]	[10-15]	[10-15]	[10-15]	[10-15]	[10-15]	[15-20]	[10-15]	[10-15]	[15-20]	[10-15]	[10-15]	[10-15]	[15-20]	[15-20]	[10-15]	[10-15]	[10-15]	[10-15]	[1-5]	[0-1]	[0-1]	[0-1]	[0-1]	[0-1]
025250000	[5-10]	[10-15]	[5-10]	[10-15]	[10-15]	[10-15]	[5-10]	[5-10]	[1-5]	[1-5]	[0-1]	[1-5]	[5-10]	[5-10]	[5-10]	[10-15]	[15-20]	[15-20]	[15-20]	[20-25]	[20-25]	[20-25]	[20-25]	[20-25]	[15-20]	[15-20]	[15-20]	[15-20]	[15-20]	[10-15]	[5-10]	[10-15]	[10-15]	[10-15]	[10-15]	[10-15]	[5-10]	[5-10]	[5-10]	[5-10]	[0-1]	[0-1]	[0-1]	[0-1]	[1-5]	[0-1]	[0-1]	[0-1]	[0-1]
025260000	[5-10]	[5-10]	[10-15]	[5-10]	[10-15]	[10-15]	[10-15]	[10-15]	[5-10]	[5-10]	[5-10]	[5-10]	[5-10]	[5-10]	[5-10]	[5-10]	[1-5]	[1-5]	[1-5]	[1-5]	[1-5]	[1-5]	[30-Max]	[20-25]	[20-25]	[20-25]	[25-30]	[25-30]	[25-30]	[1-5]	[1-5]	[1-5]	[1-5]	[0-1]	[0-1]	[0-1]	[0-1]	[0-1]	[0-1]	[0-1]	[0-1]	[0-1]	[0-1]	[1-5]	[1-5]	[1-5]	[1-5]	[5-10]	[5-10]
025270000	[1-5]	[5-10]	[5-10]	[10-15]	[10-15]	[10-15]	[5-10]	[5-10]	[1-5]	[1-5]	[1-5]	[1-5]	[1-5]	[1-5]	[1-5]	[1-5]	[1-5]	[1-5]	[1-5]	[10-15]	[15-20]	[15-20]	[15-20]	[15-20]	[15-20]	[15-20]	[10-15]	[10-15]	[10-15]	[10-15]	[10-15]	[15-20]	[10-15]	[1-5]	[1-5]	[1-5]	[1-5]	[1-5]	[1-5]	[1-5]	[1-5]	[0-1]	[0-1]	[1-5]	[1-5]	[5-10]	[1-5]	[5-10]	[5-10]
025280000	[5-10]	[5-10]	[5-10]	[5-10]	[1-5]	[1-5]	[1-5]	[1-5]	[1-5]	[1-5]	[1-5]	[1-5]	[1-5]	[1-5]	[1-5]	[1-5]	[1-5]	[1-5]	[1-5]	[1-5]	[1-5]	[1-5]	[10-15]	[20-25]	[20-25]	[20-25]	[15-20]	[15-20]	[15-20]	[5-10]	[5-10]	[5-10]	[5-10]	[5-10]	[5-10]	[5-10]	[5-10]	[5-10]	[5-10]	[1-5]	[1-5]	[1-5]	[1-5]	[0-1]	[0-1]	[0-1]	[0-1]	[1-5]	[1-5]
025290000	[1-5]	[0-1]	[1-5]	[0-1]	[0-1]	[0-1]	[0-1]	[0-1]	[0-1]	[0-1]	[5-10]	[1-5]	[5-10]	[5-10]	[5-10]	[1-5]	[1-5]	[1-5]	[1-5]	[1-5]	[1-5]	[1-5]	[1-5]	[1-5]	[1-5]	[1-5]	[1-5]	[1-5]	[1-5]	[0-1]	[0-1]	[0-1]	[0-1]	[0-1]	[0-1]	[0-1]	[0-1]	[0-1]	[5-10]	[0-1]	[0-1]	[0-1]	[0-1]	[0-1]	[0-1]	[0-1]	[0-1]	[0-1]	[0-1]
025300000	[1-5]	[0-1]	[10-15]	[15-20]	[10-15]	[10-15]	[10-15]	[10-15]	[5-10]	[0-1]	[0-1]	[0-1]	[0-1]	[0-1]	[0-1]	[0-1]	[5-10]	[0-1]	[0-1]	[0-1]	[0-1]	[0-1]	[1-5]	[1-5]	[1-5]	[1-5]	[1-5]	[1-5]	[1-5]	[5-10]	[5-10]	[5-10]	[0-1]	[0-1]	[0-1]	[0-1]	[0-1]	[0-1]	[1-5]	[0-1]	[0-1]	[0-1]	[0-1]	[0-1]	[1-5]	[1-5]	[15-20]	[1-5]	[1-5]
025310000	[5-10]	[5-10]	[1-5]	[1-5]	[1-5]	[1-5]	[0-1]	[0-1]	[0-1]	[0-1]	[0-1]	[0-1]	[0-1]	[0-1]	[0-1]	[0-1]	[0-1]	[0-1]	[0-1]	[0-1]	[0-1]	[0-1]	[1-5]	[0-1]	[0-1]	[0-1]	[0-1]	[0-1]	[0-1]	[0-1]	[0-1]	[0-1]	[0-1]	[0-1]	[0-1]	[0-1]	[0-1]	[0-1]	[0-1]	[0-1]	[0-1]	[0-1]	[0-1]	[1-5]	[5-10]	[1-5]	[1-5]	[1-5]	[1-5]
025320000	[5-10]	[15-20]	[15-20]	[10-15]	[10-15]	[10-15]	[10-15]	[10-15]	[5-10]	[10-15]	[10-15]	[10-15]	[15-20]	[15-20]	[15-20]	[15-20]	[15-20]	[15-20]	[15-20]	[10-15]	[10-15]	[10-15]	[10-15]	[10-15]	[10-15]	[10-15]	[10-15]	[5-10]	[10-15]	[15-20]	[15-20]	[15-20]	[15-20]	[10-15]	[15-20]	[10-15]	[1-5]	[0-1]	[0-1]	[0-1]	[1-5]	[10-15]	[15-20]	[15-20]	[20-25]	[20-25]	[20-25]	[20-25]	[20-25]
025330000	[1-5]	[1-5]	[1-5]	[1-5]	[1-5]	[1-5]	[5-10]	[1-5]	[1-5]	[1-5]	[1-5]	[1-5]	[1-5]	[0-1]	[0-1]	[1-5]	[1-5]	[1-5]	[1-5]	[1-5]	[1-5]	[1-5]	[1-5]	[5-10]	[5-10]	[5-10]	[5-10]	[1-5]	[1-5]	[5-10]	[5-10]	[1-5]	[1-5]	[1-5]	[10-15]	[10-15]	[5-10]	[1-5]	[1-5]	[10-15]	[5-10]	[5-10]	[5-10]	[10-15]	[10-15]	[10-15]	[1-5]	[30-Max]	[30-Max]
025340000	[20-25]	[30-Max]	[30-Max]	[30-Max]	[30-Max]	[30-Max]	[30-Max]	[30-Max]	[30-Max]	[30-Max]	[0-1]	[5-10]	[5-10]	[5-10]	[5-10]	[0-1]	[0-1]	[0-1]	[0-1]	[0-1]	[0-1]	[0-1]	[10-15]	[10-15]	[1-5]	[1-5]	[0-1]	[0-1]	[0-1]	[0-1]	[0-1]	[0-1]	[0-1]	[0-1]	[0-1]	[0-1]	[0-1]	[0-1]	[0-1]	[0-1]	[0-1]	[0-1]	[0-1]	[0-1]	[0-1]	[0-1]	[0-1]	[0-1]	[0-1]
025350000	[30-Max]	[30-Max]	[30-Max]	[1-5]	[1-5]	[1-5]	[1-5]	[1-5]	[0-1]	[1-5]	[0-1]	[1-5]	[1-5]	[1-5]	[1-5]	[1-5]	[1-5]	[1-5]	[5-10]	[5-10]	[1-5]	[1-5]	[1-5]	[1-5]	[5-10]	[1-5]	[1-5]	[1-5]	[1-5]	[1-5]	[1-5]	[0-1]	[1-5]	[0-1]	[0-1]	[0-1]	[0-1]	[0-1]	[0-1]	[0-1]	[0-1]	[0-1]	[0-1]	[0-1]	[0-1]	[0-1]	[0-1]	[1-5]	[1-5]
025360000	[1-5]	[1-5]	[1-5]	[10-15]	[10-15]	[10-15]	[10-15]	[10-15]	[10-15]	[5-10]	[5-10]	[5-10]	[5-10]	[5-10]	[5-10]	[5-10]	[5-10]	[5-10]	[5-10]	[5-10]	[5-10]	[5-10]	[5-10]	[5-10]	[5-10]	[5-10]	[1-5]	[1-5]	[1-5]	[1-5]	[1-5]	[1-5]	[1-5]	[5-10]	[5-10]	[5-10]	[10-15]	[10-15]	[1-5]	[1-5]	[25-30]	[15-20]	[15-20]	[15-20]	[10-15]	[15-20]	[15-20]	[1-5]	[1-5]
025370000	[5-10]	[1-5]	[1-5]	[1-5]	[1-5]	[1-5]	[1-5]	[1-5]	[1-5]	[20-25]	[15-20]	[15-20]	[15-20]	[15-20]	[15-20]	[30-Max]	[25-30]	[30-Max]	[30-Max]	[30-Max]	[30-Max]	[30-Max]	[5-10]	[5-10]	[5-10]	[5-10]	[5-10]	[5-10]	[5-10]	[10-15]	[10-15]	[10-15]	[5-10]	[5-10]	[5-10]	[5-10]	[5-10]	[5-10]	[1-5]	[5-10]	[5-10]	[5-10]	[5-10]	[1-5]	[1-5]	[5-10]	[1-5]	[5-10]	[5-10]
025380000	[0-1]	[1-5]	[0-1]	[0-1]	[1-5]	[1-5]	[1-5]	[1-5]	[0-1]	[1-5]	[1-5]	[1-5]	[30-Max]	[30-Max]	[30-Max]	[30-Max]	[30-Max]	[30-Max]	[30-Max]	[30-Max]	[30-Max]	[30-Max]	[30-Max]	[30-Max]	[30-Max]	[30-Max]	[30-Max]	[30-Max]	[30-Max]	[30-Max]	[1-5]	[1-5]	[1-5]	[1-5]	[1-5]	[1-5]	[1-5]	[0-1]	[0-1]	[0-1]	[1-5]	[1-5]	[1-5]	[1-5]	[1-5]	[1-5]	[5-10]	[5-10]	[5-10]
025390000	[10-15]	[5-10]	[10-15]	[5-10]	[1-5]	[1-5]	[1-5]	[1-5]	[1-5]	[1-5]	[1-5]	[0-1]	[1-5]	[1-5]	[1-5]	[1-5]	[1-5]	[1-5]	[5-10]	[5-10]	[5-10]	[5-10]	[1-5]	[1-5]	[1-5]	[5-10]	[5-10]	[5-10]	[5-10]	[5-10]	[5-10]	[5-10]	[1-5]	[1-5]	[10-15]	[10-15]	[10-15]	[5-10]	[15-20]	[10-15]	[10-15]	[10-15]	[10-15]	[10-15]	[10-15]	[1-5]	[1-5]	[1-5]	[1-5]
025400000	[0-1]	[0-1]	[0-1]	[0-1]	[0-1]	[0-1]	[0-1]	[0-1]	[5-10]	[10-15]	[15-20]	[25-30]	[20-25]	[15-20]	[15-20]	[10-15]	[1-5]	[1-5]	[1-5]	[1-5]	[1-5]	[1-5]	[5-10]	[5-10]	[10-15]	[5-10]	[10-15]	[10-15]	[10-15]	[10-15]	[10-15]	[10-15]	[15-20]	[15-20]	[20-25]	[20-25]	[20-25]	[20-25]	[15-20]	[10-15]	[10-15]	[10-15]	[10-15]	[5-10]	[1-5]	[1-5]	[1-5]	[5-10]	[5-10]
025410000	[5-10]	[5-10]	[0-1]	[0-1]	[0-1]	[0-1]	[0-1]	[0-1]	[0-1]	[0-1]	[0-1]	[0-1]	[0-1]	[0-1]	[0-1]	[0-1]	[0-1]	[0-1]	[0-1]	[0-1]	[0-1]	[0-1]	[0-1]	[0-1]	[0-1]	[0-1]	[0-1]	[0-1]	[0-1]	[0-1]	[5-10]	[15-20]	[20-25]	[20-25]	[20-25]	[20-25]	[25-30]	[20-25]	[15-20]	[10-15]	[5-10]	[5-10]	[5-10]	[0-1]	[0-1]	[0-1]	[0-1]	[0-1]	[0-1]
025420000	[1-5]	[1-5]	[5-10]	[10-15]	[10-15]	[10-15]	[10-15]	[10-15]	[10-15]	[5-10]	[1-5]	[1-5]	[1-5]	[1-5]	[1-5]	[0-1]	[0-1]	[1-5]	[1-5]	[0-1]	[1-5]	[1-5]	[1-5]	[0-1]	[0-1]	[0-1]	[0-1]	[0-1]	[0-1]	[0-1]	[0-1]	[5-10]	[0-1]	[0-1]	[30-Max]	[30-Max]	[15-20]	[15-20]	[20-25]	[30-Max]	[30-Max]	[1-5]	[1-5]	[1-5]	[1-5]	[0-1]	[0-1]	[0-1]	[0-1]
025430000	[5-10]	[10-15]	[15-20]	[10-15]	[15-20]	[15-20]	[10-15]	[10-15]	[15-20]	[15-20]	[20-25]	[15-20]	[10-15]	[10-15]	[10-15]	[10-15]	[10-15]	[5-10]	[5-10]	[10-15]	[10-15]	[10-15]	[10-15]	[5-10]	[5-10]	[5-10]	[5-10]	[5-10]	[5-10]	[1-5]	[5-10]	[5-10]	[5-10]	[5-10]	[5-10]	[5-10]	[1-5]	[0-1]	[0-1]	[5-10]	[1-5]	[5-10]	[5-10]	[10-15]	[10-15]	[10-15]	[10-15]	[10-15]	[10-15]
025440000	[1-5]	[1-5]	[1-5]	[1-5]	[1-5]	[1-5]	[1-5]	[1-5]	[1-5]	[1-5]	[1-5]	[1-5]	[1-5]	[1-5]	[1-5]	[1-5]	[1-5]	[1-5]	[1-5]	[1-5]	[1-5]	[1-5]	[1-5]	[1-5]	[1-5]	[1-5]	[15-20]	[15-20]	[15-20]	[20-25]	[20-25]	[25-30]	[30-Max]	[15-20]	[15-20]	[15-20]	[15-20]	[15-20]	[10-15]	[10-15]	[10-15]	[10-15]	[10-15]	[10-15]	[10-15]	[10-15]	[5-10]	[5-10]	[5-10]
025450000	[5-10]	[1-5]	[1-5]	[1-5]	[1-5]	[1-5]	[1-5]	[1-5]	[1-5]	[5-10]	[5-10]	[1-5]	[1-5]	[1-5]	[1-5]	[0-1]	[0-1]	[1-5]	[1-5]	[1-5]	[1-5]	[1-5]	[20-25]	[15-20]	[15-20]	[5-10]	[5-10]	[5-10]	[5-10]	[0-1]	[0-1]	[1-5]	[1-5]	[1-5]	[1-5]	[1-5]	[1-5]	[1-5]	[0-1]	[0-1]	[5-10]	[5-10]	[5-10]	[1-5]	[0-1]	[0-1]	[0-1]	[0-1]	[0-1]
025460000	[0-1]	[0-1]	[1-5]	[1-5]	[1-5]	[1-5]	[1-5]	[1-5]	[1-5]	[1-5]	[0-1]	[1-5]	[1-5]	[1-5]	[1-5]	[5-10]	[1-5]	[1-5]	[1-5]	[25-30]	[20-25]	[20-25]	[20-25]	[25-30]	[30-Max]	[25-30]	[1-5]	[1-5]	[1-5]	[20-25]	[20-25]	[15-20]	[15-20]	[15-20]	[15-20]	[15-20]	[0-1]	[1-5]	[1-5]	[1-5]	[5-10]	[1-5]	[30-Max]	[30-Max]	[25-30]	[15-20]	[20-25]	[20-25]	[20-25]
025470000	[0-1]	[0-1]	[0-1]	[0-1]	[0-1]	[0-1]	[0-1]	[0-1]	[15-20]	[20-25]	[15-20]	[1-5]	[1-5]	[1-5]	[1-5]	[0-1]	[30-Max]	[30-Max]	[30-Max]	[30-Max]	[30-Max]	[30-Max]	[30-Max]	[1-5]	[30-Max]	[30-Max]	[30-Max]	[20-25]	[20-25]	[30-Max]	[30-Max]	[30-Max]	[30-Max]	[30-Max]	[30-Max]	[30-Max]	[30-Max]	[30-Max]	[30-Max]	[30-Max]	[30-Max]	[0-1]	[0-1]	[1-5]	[0-1]	[0-1]	[1-5]	[0-1]	[0-1]
025480000	[0-1]	[1-5]	[1-5]	[1-5]	[1-5]	[1-5]	[1-5]	[1-5]	[1-5]	[1-5]	[0-1]	[0-1]	[0-1]	[0-1]	[0-1]	[1-5]	[1-5]	[15-20]	[15-20]	[15-20]	[10-15]	[10-15]	[10-15]	[10-15]	[1-5]	[1-5]	[0-1]	[0-1]	[0-1]	[1-5]	[1-5]	[1-5]	[1-5]	[5-10]	[5-10]	[5-10]	[1-5]	[1-5]	[1-5]	[1-5]	[1-5]	[1-5]	[1-5]	[1-5]	[1-5]	[5-10]	[5-10]	[5-10]	[5-10]
025490000	[5-10]	[5-10]	[5-10]	[1-5]	[1-5]	[1-5]	[1-5]	[1-5]	[1-5]	[1-5]	[1-5]	[1-5]	[5-10]	[1-5]	[1-5]	[1-5]	[5-10]	[10-15]	[10-15]	[10-15]	[10-15]	[10-15]	[15-20]	[10-15]	[1-5]	[1-5]	[1-5]	[5-10]	[5-10]	[10-15]	[20-25]	[15-20]	[10-15]	[10-15]	[10-15]	[10-15]	[5-10]	[0-1]	[0-1]	[0-1]	[1-5]	[1-5]	[1-5]	[5-10]	[10-15]	[15-20]	[15-20]	[15-20]	[20-25]
025500000	[1-5]	[1-5]	[1-5]	[0-1]	[0-1]	[0-1]	[0-1]	[0-1]	[0-1]	[0-1]	[0-1]	[1-5]	[1-5]	[1-5]	[1-5]	[1-5]	[1-5]	[1-5]	[1-5]	[1-5]	[1-5]	[1-5]	[1-5]	[10-15]	[5-10]	[5-10]	[5-10]	[0-1]	[0-1]	[0-1]	[0-1]	[0-1]	[0-1]	[0-1]	[0-1]	[0-1]	[0-1]	[0-1]	[0-1]	[0-1]	[10-15]	[10-15]	[10-15]	[10-15]	[10-15]	[10-15]	[0-1]	[0-1]	[0-1]
025510000	[1-5]	[5-10]	[1-5]	[5-10]	[5-10]	[5-10]	[5-10]	[5-10]	[1-5]	[1-5]	[30-Max]	[30-Max]	[30-Max]	[30-Max]	[30-Max]	[30-Max]	[30-Max]	[30-Max]	[30-Max]	[5-10]	[5-10]	[5-10]	[10-15]	[5-10]	[5-10]	[5-10]	[5-10]	[5-10]	[5-10]	[5-10]	[5-10]	[1-5]	[1-5]	[1-5]	[1-5]	[1-5]	[5-10]	[1-5]	[5-10]	[1-5]	[1-5]	[1-5]	[1-5]	[1-5]	[1-5]	[1-5]	[1-5]	[1-5]	[1-5]
025520000	[1-5]	[1-5]	[1-5]	[1-5]	[1-5]	[0-1]	[0-1]	[0-1]	[0-1]	[0-1]	[0-1]	[0-1]	[0-1]	[0-1]	[0-1]	[0-1]	[0-1]	[0-1]	[0-1]	[1-5]	[5-10]	[5-10]	[1-5]	[1-5]	[1-5]	[1-5]	[1-5]	[1-5]	[0-1]	[5-10]	[0-1]	[0-1]	[0-1]	[0-1]	[0-1]	[0-1]	[0-1]	[0-1]	[0-1]	[0-1]	[0-1]	[0-1]	[0-1]	[0-1]	[0-1]	[1-5]	[1-5]	[0-1]	[0-1]
025530000	[0-1]	[0-1]	[0-1]	[1-5]	[1-5]	[1-5]	[1-5]	[1-5]	[1-5]	[0-1]	[0-1]	[1-5]	[0-1]	[0-1]	[1-5]	[0-1]	[0-1]	[0-1]	[0-1]	[0-1]	[0-1]	[0-1]	[1-5]	[1-5]	[1-5]	[1-5]	[0-1]	[0-1]	[0-1]	[0-1]	[0-1]	[0-1]	[0-1]	[0-1]	[0-1]	[0-1]	[0-1]	[0-1]	[0-1]	[0-1]	[0-1]	[0-1]	[0-1]	[0-1]	[0-1]	[0-1]	[0-1]	[0-1]	[0-1]
025540000	[1-5]	[1-5]	[0-1]	[10-15]	[10-15]	[10-15]	[10-15]	[10-15]	[10-15]	[10-15]	[0-1]	[0-1]	[0-1]	[0-1]	[0-1]	[1-5]	[1-5]	[1-5]	[1-5]	[1-5]	[1-5]	[1-5]	[5-10]	[5-10]	[10-15]	[5-10]	[5-10]	[5-10]	[5-10]	[1-5]	[5-10]	[1-5]	[5-10]	[10-15]	[10-15]	[10-15]	[10-15]	[5-10]	[10-15]	[5-10]	[5-10]	[5-10]	[5-10]	[5-10]	[5-10]	[5-10]	[5-10]	[5-10]	[5-10]
025550000	[1-5]	[0-1]	[0-1]	[5-10]	[5-10]	[5-10]	[5-10]	[5-10]	[5-10]	[5-10]	[0-1]	[1-5]	[5-10]	[5-10]	[5-10]	[1-5]	[5-10]	[5-10]	[5-10]	[1-5]	[1-5]	[1-5]	[15-20]	[20-25]	[20-25]	[20-25]	[20-25]	[20-25]	[20-25]	[10-15]	[5-10]	[5-10]	[5-10]	[5-10]	[5-10]	[5-10]	[1-5]	[5-10]	[5-10]	[5-10]	[5-10]	[5-10]	[5-10]	[5-10]	[5-10]	[5-10]	[1-5]	[0-1]	[0-1]
025560000	[1-5]	[1-5]	[1-5]	[1-5]	[10-15]	[10-15]	[1-5]	[1-5]	[0-1]	[1-5]	[0-1]	[0-1]	[0-1]	[1-5]	[1-5]	[1-5]	[1-5]	[0-1]	[1-5]	[1-5]	[30-Max]	[30-Max]	[30-Max]	[30-Max]	[30-Max]	[30-Max]	[30-Max]	[5-10]	[5-10]	[5-10]	[5-10]	[5-10]	[5-10]	[0-1]	[0-1]	[0-1]	[0-1]	[0-1]	[5-10]	[5-10]	[5-10]	[5-10]	[5-10]	[10-15]	[5-10]	[1-5]	[1-5]	[1-5]	[1-5]
025570000	[1-5]	[1-5]	[1-5]	[1-5]	[5-10]	[5-10]	[25-30]	[25-30]	[30-Max]	[30-Max]	[30-Max]	[25-30]	[20-25]	[10-15]	[10-15]	[1-5]	[1-5]	[1-5]	[1-5]	[1-5]	[1-5]	[1-5]	[1-5]	[1-5]	[1-5]	[1-5]	[1-5]	[1-5]	[1-5]	[5-10]	[5-10]	[5-10]	[5-10]	[5-10]	[5-10]	[5-10]	[5-10]	[1-5]	[1-5]	[1-5]	[1-5]	[1-5]	[1-5]	[1-5]	[1-5]	[1-5]	[1-5]	[1-5]	[1-5]
025580000	[1-5]	[1-5]	[1-5]	[1-5]	[1-5]	[1-5]	[10-15]	[10-15]	[10-15]	[10-15]	[15-20]	[15-20]	[10-15]	[5-10]	[5-10]	[10-15]	[10-15]	[5-10]	[5-10]	[5-10]	[5-10]	[5-10]	[1-5]	[1-5]	[1-5]	[1-5]	[1-5]	[1-5]	[1-5]	[1-5]	[5-10]	[5-10]	[5-10]	[5-10]	[5-10]	[5-10]	[10-15]	[5-10]	[5-10]	[5-10]	[10-15]	[10-15]	[10-15]	[5-10]	[5-10]	[5-10]	[5-10]	[1-5]	[1-5]
025590000	[15-20]	[15-20]	[5-10]	[0-1]	[0-1]	[0-1]	[0-1]	[0-1]	[0-1]	[0-1]	[0-1]	[0-1]	[0-1]	[0-1]	[0-1]	[5-10]	[5-10]	[5-10]	[5-10]	[5-10]	[5-10]	[10-15]	[0-1]	[0-1]	[0-1]	[0-1]	[0-1]	[0-1]	[0-1]	[0-1]	[0-1]	[0-1]	[0-1]	[0-1]	[5-10]	[5-10]	[5-10]	[5-10]	[5-10]	[5-10]	[10-15]	[5-10]	[5-10]	[10-15]	[10-15]	[10-15]	[5-10]	[10-15]	[10-15]
025600000	[1-5]	[1-5]	[1-5]	[0-1]	[0-1]	[0-1]	[0-1]	[0-1]	[0-1]	[0-1]	[0-1]	[1-5]	[1-5]	[1-5]	[1-5]	[1-5]	[1-5]	[1-5]	[1-5]	[1-5]	[1-5]	[1-5]	[10-15]	[10-15]	[10-15]	[15-20]	[25-30]	[25-30]	[25-30]	[5-10]	[1-5]	[1-5]	[1-5]	[10-15]	[5-10]	[5-10]	[10-15]	[15-20]	[15-20]	[20-25]	[20-25]	[20-25]	[20-25]	[15-20]	[10-15]	[5-10]	[15-20]	[15-20]	[20-25]
025610000	[1-5]	[1-5]	[1-5]	[0-1]	[0-1]	[0-1]	[0-1]	[0-1]	[1-5]	[1-5]	[1-5]	[1-5]	[1-5]	[1-5]	[1-5]	[1-5]	[1-5]	[1-5]	[1-5]	[1-5]	[1-5]	[1-5]	[1-5]	[1-5]	[0-1]	[0-1]	[0-1]	[0-1]	[0-1]	[0-1]	[1-5]	[1-5]	[1-5]	[1-5]	[0-1]	[0-1]	[0-1]	[0-1]	[0-1]	[0-1]	[0-1]	[0-1]	[0-1]	[1-5]	[20-25]	[20-25]	[20-25]	[25-30]	[20-25]
025620000	[1-5]	[1-5]	[20-25]	[15-20]	[15-20]	[15-20]	[20-25]	[20-25]	[20-25]	[0-1]	[0-1]	[1-5]	[1-5]	[1-5]	[1-5]	[1-5]	[1-5]	[1-5]	[5-10]	[30-Max]	[30-Max]	[30-Max]	[30-Max]	[25-30]	[25-30]	[25-30]	[10-15]	[10-15]	[10-15]	[15-20]	[1-5]	[1-5]	[1-5]	[1-5]	[1-5]	[1-5]	[1-5]	[1-5]	[1-5]	[1-5]	[1-5]	[1-5]	[1-5]	[1-5]	[1-5]	[1-5]	[1-5]	[5-10]	[5-10]
025630000	[1-5]	[1-5]	[1-5]	[5-10]	[30-Max]	[30-Max]	[30-Max]	[30-Max]	[30-Max]	[30-Max]	[30-Max]	[5-10]	[1-5]	[5-10]	[5-10]	[5-10]	[5-10]	[5-10]	[10-15]	[10-15]	[10-15]	[10-15]	[1-5]	[1-5]	[1-5]	[1-5]	[1-5]	[0-1]	[0-1]	[0-1]	[0-1]	[0-1]	[0-1]	[0-1]	[0-1]	[0-1]	[0-1]	[0-1]	[0-1]	[0-1]	[0-1]	[0-1]	[0-1]	[0-1]	[0-1]	[0-1]	[0-1]	[0-1]	[0-1]
025640000	[1-5]	[1-5]	[1-5]	[1-5]	[10-15]	[10-15]	[10-15]	[10-15]	[15-20]	[15-20]	[15-20]	[1-5]	[1-5]	[1-5]	[1-5]	[1-5]	[1-5]	[1-5]	[1-5]	[1-5]	[1-5]	[5-10]	[1-5]	[5-10]	[5-10]	[5-10]	[1-5]	[1-5]	[1-5]	[1-5]	[1-5]	[1-5]	[1-5]	[1-5]	[1-5]	[1-5]	[1-5]	[5-10]	[5-10]	[5-10]	[30-Max]	[25-30]	[25-30]	[20-25]	[20-25]	[20-25]	[15-20]	[1-5]	[1-5]
025650000	[1-5]	[0-1]	[0-1]	[0-1]	[0-1]	[0-1]	[0-1]	[1-5]	[10-15]	[10-15]	[10-15]	[10-15]	[20-25]	[30-Max]	[30-Max]	[20-25]	[15-20]	[20-25]	[20-25]	[0-1]	[0-1]	[0-1]	[1-5]	[1-5]	[1-5]	[20-25]	[25-30]	[30-Max]	[30-Max]	[30-Max]	[30-Max]	[30-Max]	[0-1]	[0-1]	[0-1]	[0-1]	[0-1]	[0-1]	[1-5]	[1-5]	[1-5]	[0-1]	[0-1]	[0-1]	[1-5]	[1-5]	[1-5]	[1-5]	[1-5]
025660000	[10-15]	[10-15]	[1-5]	[1-5]	[1-5]	[1-5]	[1-5]	[1-5]	[1-5]	[15-20]	[15-20]	[10-15]	[15-20]	[15-20]	[15-20]	[15-20]	[5-10]	[5-10]	[10-15]	[5-10]	[10-15]	[10-15]	[5-10]	[5-10]	[5-10]	[5-10]	[15-20]	[10-15]	[10-15]	[15-20]	[20-25]	[20-25]	[20-25]	[15-20]	[15-20]	[15-20]	[15-20]	[10-15]	[15-20]	[15-20]	[10-15]	[10-15]	[10-15]	[5-10]	[5-10]	[1-5]	[1-5]	[0-1]	[0-1]
025670000	[5-10]	[1-5]	[5-10]	[5-10]	[5-10]	[5-10]	[5-10]	[5-10]	[1-5]	[1-5]	[5-10]	[5-10]	[5-10]	[5-10]	[5-10]	[5-10]	[5-10]	[15-20]	[20-25]	[25-30]	[25-30]	[25-30]	[20-25]	[20-25]	[25-30]	[15-20]	[15-20]	[15-20]	[15-20]	[15-20]	[20-25]	[5-10]	[5-10]	[5-10]	[5-10]	[1-5]	[5-10]	[5-10]	[1-5]	[5-10]	[5-10]	[1-5]	[1-5]	[1-5]	[5-10]	[5-10]	[1-5]	[1-5]	[1-5]
025680000	[1-5]	[1-5]	[1-5]	[1-5]	[1-5]	[1-5]	[1-5]	[1-5]	[1-5]	[1-5]	[1-5]	[1-5]	[1-5]	[1-5]	[1-5]	[5-10]	[5-10]	[5-10]	[1-5]	[1-5]	[1-5]	[1-5]	[0-1]	[1-5]	[1-5]	[1-5]	[1-5]	[1-5]	[1-5]	[1-5]	[1-5]	[1-5]	[1-5]	[5-10]	[5-10]	[5-10]	[5-10]	[5-10]	[10-15]	[5-10]	[5-10]	[1-5]	[1-5]	[30-Max]	[30-Max]	[20-25]	[25-30]	[25-30]	[30-Max]
025690000	[0-1]	[1-5]	[1-5]	[1-5]	[1-5]	[1-5]	[1-5]	[1-5]	[0-1]	[0-1]	[0-1]	[0-1]	[0-1]	[1-5]	[1-5]	[1-5]	[20-25]	[15-20]	[10-15]	[15-20]	[10-15]	[10-15]	[10-15]	[1-5]	[1-5]	[1-5]	[0-1]	[0-1]	[0-1]	[1-5]	[1-5]	[1-5]	[1-5]	[5-10]	[1-5]	[1-5]	[1-5]	[1-5]	[1-5]	[1-5]	[1-5]	[1-5]	[1-5]	[1-5]	[1-5]	[5-10]	[10-15]	[5-10]	[5-10]
025700000	[1-5]	[0-1]	[1-5]	[10-15]	[15-20]	[15-20]	[10-15]	[10-15]	[10-15]	[20-25]	[25-30]	[25-30]	[25-30]	[30-Max]	[30-Max]	[20-25]	[1-5]	[0-1]	[0-1]	[1-5]	[1-5]	[1-5]	[5-10]	[5-10]	[10-15]	[20-25]	[20-25]	[20-25]	[20-25]	[15-20]	[15-20]	[1-5]	[1-5]	[5-10]	[5-10]	[5-10]	[1-5]	[1-5]	[1-5]	[1-5]	[1-5]	[1-5]	[1-5]	[1-5]	[5-10]	[1-5]	[0-1]	[0-1]	[1-5]
025710000	[1-5]	[0-1]	[5-10]	[5-10]	[5-10]	[5-10]	[10-15]	[10-15]	[10-15]	[10-15]	[15-20]	[15-20]	[20-25]	[20-25]	[20-25]	[20-25]	[10-15]	[10-15]	[5-10]	[5-10]	[5-10]	[5-10]	[1-5]	[0-1]	[0-1]	[1-5]	[1-5]	[1-5]	[1-5]	[0-1]	[0-1]	[1-5]	[0-1]	[0-1]	[0-1]	[0-1]	[0-1]	[0-1]	[0-1]	[5-10]	[5-10]	[1-5]	[1-5]	[1-5]	[1-5]	[5-10]	[0-1]	[0-1]	[0-1]
025720000	[0-1]	[1-5]	[1-5]	[5-10]	[5-10]	[5-10]	[5-10]	[5-10]	[0-1]	[0-1]	[0-1]	[0-1]	[0-1]	[0-1]	[0-1]	[0-1]	[5-10]	[5-10]	[20-25]	[30-Max]	[30-Max]	[30-Max]	[30-Max]	[25-30]	[30-Max]	[10-15]	[0-1]	[10-15]	[10-15]	[5-10]	[20-25]	[20-25]	[20-25]	[15-20]	[15-20]	[15-20]	[20-25]	[15-20]	[15-20]	[15-20]	[15-20]	[10-15]	[10-15]	[0-1]	[0-1]	[0-1]	[0-1]	[0-1]	[0-1]
025730000	[1-5]	[1-5]	[1-5]	[5-10]	[0-1]	[0-1]	[0-1]	[0-1]	[0-1]	[0-1]	[0-1]	[1-5]	[1-5]	[1-5]	[1-5]	[1-5]	[1-5]	[1-5]	[5-10]	[10-15]	[10-15]	[15-20]	[15-20]	[15-20]	[0-1]	[0-1]	[0-1]	[0-1]	[0-1]	[0-1]	[0-1]	[1-5]	[0-1]	[0-1]	[0-1]	[0-1]	[0-1]	[0-1]	[0-1]	[10-15]	[15-20]	[15-20]	[15-20]	[15-20]	[15-20]	[10-15]	[5-10]	[0-1]	[0-1]
025740000	[15-20]	[15-20]	[20-25]	[20-25]	[15-20]	[15-20]	[15-20]	[15-20]	[15-20]	[10-15]	[20-25]	[15-20]	[15-20]	[15-20]	[15-20]	[15-20]	[15-20]	[1-5]	[1-5]	[1-5]	[1-5]	[1-5]	[1-5]	[1-5]	[1-5]	[5-10]	[5-10]	[5-10]	[5-10]	[1-5]	[1-5]	[1-5]	[0-1]	[0-1]	[0-1]	[0-1]	[5-10]	[5-10]	[10-15]	[10-15]	[15-20]	[20-25]	[20-25]	[20-25]	[30-Max]	[25-30]	[25-30]	[25-30]	[20-25]
025750000	[5-10]	[0-1]	[0-1]	[0-1]	[0-1]	[1-5]	[5-10]	[15-20]	[15-20]	[15-20]	[20-25]	[20-25]	[15-20]	[10-15]	[5-10]	[5-10]	[5-10]	[1-5]	[1-5]	[5-10]	[5-10]	[5-10]	[5-10]	[5-10]	[5-10]	[5-10]	[0-1]	[0-1]	[0-1]	[0-1]	[0-1]	[0-1]	[0-1]	[0-1]	[0-1]	[0-1]	[0-1]	[0-1]	[0-1]	[0-1]	[0-1]	[0-1]	[0-1]	[0-1]	[0-1]	[1-5]	[1-5]	[1-5]	[5-10]
025760000	[1-5]	[5-10]	[5-10]	[1-5]	[5-10]	[5-10]	[5-10]	[5-10]	[25-30]	[25-30]	[30-Max]	[25-30]	[25-30]	[20-25]	[20-25]	[15-20]	[15-20]	[10-15]	[15-20]	[15-20]	[20-25]	[20-25]	[1-5]	[5-10]	[10-15]	[10-15]	[5-10]	[5-10]	[5-10]	[5-10]	[1-5]	[5-10]	[1-5]	[1-5]	[1-5]	[1-5]	[1-5]	[1-5]	[1-5]	[1-5]	[1-5]	[1-5]	[1-5]	[1-5]	[5-10]	[5-10]	[5-10]	[10-15]	[10-15]
025770000	[1-5]	[5-10]	[5-10]	[5-10]	[5-10]	[5-10]	[15-20]	[15-20]	[15-20]	[20-25]	[15-20]	[10-15]	[10-15]	[15-20]	[15-20]	[10-15]	[10-15]	[10-15]	[10-15]	[5-10]	[5-10]	[5-10]	[10-15]	[10-15]	[10-15]	[10-15]	[10-15]	[10-15]	[10-15]	[5-10]	[5-10]	[5-10]	[5-10]	[5-10]	[5-10]	[5-10]	[5-10]	[1-5]	[30-Max]	[30-Max]	[30-Max]	[30-Max]	[30-Max]	[30-Max]	[30-Max]	[1-5]	[1-5]	[1-5]	[1-5]
025780000	[1-5]	[1-5]	[5-10]	[1-5]	[0-1]	[0-1]	[0-1]	[0-1]	[0-1]	[0-1]	[1-5]	[1-5]	[1-5]	[1-5]	[1-5]	[0-1]	[0-1]	[0-1]	[0-1]	[0-1]	[0-1]	[0-1]	[1-5]	[5-10]	[5-10]	[10-15]	[10-15]	[10-15]	[10-15]	[5-10]	[5-10]	[0-1]	[0-1]	[0-1]	[0-1]	[0-1]	[0-1]	[0-1]	[0-1]	[0-1]	[0-1]	[0-1]	[0-1]	[0-1]	[0-1]	[0-1]	[0-1]	[0-1]	[0-1]
025790000	[0-1]	[1-5]	[1-5]	[1-5]	[1-5]	[1-5]	[5-10]	[5-10]	[1-5]	[1-5]	[1-5]	[1-5]	[1-5]	[0-1]	[0-1]	[1-5]	[1-5]	[10-15]	[10-15]	[15-20]	[20-25]	[15-20]	[15-20]	[5-10]	[5-10]	[5-10]	[5-10]	[5-10]	[5-10]	[5-10]	[15-20]	[10-15]	[10-15]	[1-5]	[1-5]	[1-5]	[1-5]	[1-5]	[1-5]	[1-5]	[5-10]	[5-10]	[5-10]	[5-10]	[5-10]	[5-10]	[1-5]	[1-5]	[1-5]
025800000	[0-1]	[0-1]	[0-1]	[1-5]	[1-5]	[1-5]	[1-5]	[1-5]	[0-1]	[0-1]	[0-1]	[5-10]	[5-10]	[1-5]	[1-5]	[1-5]	[5-10]	[1-5]	[1-5]	[1-5]	[1-5]	[1-5]	[1-5]	[1-5]	[5-10]	[1-5]	[1-5]	[5-10]	[5-10]	[5-10]	[5-10]	[5-10]	[5-10]	[5-10]	[1-5]	[1-5]	[5-10]	[5-10]	[5-10]	[5-10]	[5-10]	[5-10]	[5-10]	[1-5]	[1-5]	[1-5]	[0-1]	[0-1]	[0-1]
025810000	[0-1]	[0-1]	[1-5]	[1-5]	[1-5]	[1-5]	[1-5]	[1-5]	[5-10]	[1-5]	[1-5]	[1-5]	[1-5]	[1-5]	[1-5]	[1-5]	[5-10]	[15-20]	[30-Max]	[30-Max]	[25-30]	[25-30]	[25-30]	[30-Max]	[30-Max]	[20-25]	[20-25]	[15-20]	[15-20]	[15-20]	[15-20]	[5-10]	[5-10]	[5-10]	[5-10]	[5-10]	[1-5]	[1-5]	[1-5]	[1-5]	[0-1]	[0-1]	[0-1]	[1-5]	[1-5]	[5-10]	[5-10]	[5-10]	[5-10]
025820000	[10-15]	[0-1]	[0-1]	[0-1]	[0-1]	[0-1]	[0-1]	[0-1]	[0-1]	[0-1]	[0-1]	[0-1]	[0-1]	[0-1]	[1-5]	[0-1]	[0-1]	[0-1]	[0-1]	[0-1]	[0-1]	[0-1]	[10-15]	[10-15]	[10-15]	[15-20]	[15-20]	[15-20]	[10-15]	[5-10]	[5-10]	[0-1]	[0-1]	[0-1]	[0-1]	[0-1]	[0-1]	[0-1]	[10-15]	[5-10]	[1-5]	[1-5]	[1-5]	[0-1]	[1-5]	[1-5]	[1-5]	[1-5]	[1-5]
025830000	[0-1]	[0-1]	[0-1]	[0-1]	[0-1]	[0-1]	[5-10]	[5-10]	[10-15]	[1-5]	[1-5]	[1-5]	[1-5]	[1-5]	[1-5]	[1-5]	[5-10]	[10-15]	[5-10]	[5-10]	[10-15]	[10-15]	[10-15]	[10-15]	[5-10]	[5-10]	[0-1]	[0-1]	[0-1]	[0-1]	[0-1]	[0-1]	[0-1]	[10-15]	[0-1]	[0-1]	[0-1]	[0-1]	[0-1]	[30-Max]	[30-Max]	[30-Max]	[30-Max]	[30-Max]	[30-Max]	[30-Max]	[0-1]	[0-1]	[0-1]
025840000	[1-5]	[0-1]	[0-1]	[1-5]	[1-5]	[1-5]	[1-5]	[1-5]	[1-5]	[1-5]	[1-5]	[1-5]	[1-5]	[1-5]	[1-5]	[0-1]	[1-5]	[1-5]	[1-5]	[5-10]	[1-5]	[1-5]	[1-5]	[5-10]	[1-5]	[1-5]	[1-5]	[1-5]	[1-5]	[5-10]	[5-10]	[5-10]	[5-10]	[15-20]	[15-20]	[15-20]	[10-15]	[10-15]	[10-15]	[5-10]	[1-5]	[1-5]	[1-5]	[1-5]	[1-5]	[1-5]	[1-5]	[1-5]	[1-5]
025850000	[20-25]	[15-20]	[20-25]	[25-30]	[1-5]	[1-5]	[10-15]	[10-15]	[1-5]	[1-5]	[1-5]	[1-5]	[1-5]	[0-1]	[0-1]	[1-5]	[1-5]	[1-5]	[1-5]	[1-5]	[20-25]	[20-25]	[20-25]	[15-20]	[10-15]	[10-15]	[10-15]	[5-10]	[5-10]	[5-10]	[5-10]	[5-10]	[1-5]	[1-5]	[1-5]	[1-5]	[1-5]	[0-1]	[1-5]	[1-5]	[1-5]	[1-5]	[1-5]	[5-10]	[5-10]	[5-10]	[1-5]	[5-10]	[1-5]
025860000	[5-10]	[10-15]	[5-10]	[10-15]	[10-15]	[10-15]	[10-15]	[10-15]	[5-10]	[5-10]	[5-10]	[5-10]	[5-10]	[5-10]	[5-10]	[5-10]	[1-5]	[1-5]	[1-5]	[1-5]	[1-5]	[1-5]	[1-5]	[1-5]	[1-5]	[1-5]	[1-5]	[1-5]	[1-5]	[1-5]	[1-5]	[1-5]	[1-5]	[0-1]	[0-1]	[0-1]	[0-1]	[0-1]	[0-1]	[0-1]	[0-1]	[0-1]	[0-1]	[1-5]	[1-5]	[5-10]	[5-10]	[5-10]	[5-10]
025870000	[25-30]	[30-Max]	[20-25]	[10-15]	[5-10]	[5-10]	[1-5]	[1-5]	[0-1]	[0-1]	[0-1]	[0-1]	[0-1]	[0-1]	[0-1]	[0-1]	[0-1]	[0-1]	[0-1]	[1-5]	[1-5]	[1-5]	[15-20]	[10-15]	[15-20]	[10-15]	[15-20]	[10-15]	[10-15]	[5-10]	[5-10]	[0-1]	[0-1]	[0-1]	[0-1]	[0-1]	[0-1]	[0-1]	[0-1]	[0-1]	[0-1]	[0-1]	[0-1]	[0-1]	[0-1]	[0-1]	[15-20]	[10-15]	[10-15]
025880000	[1-5]	[0-1]	[0-1]	[0-1]	[0-1]	[0-1]	[0-1]	[0-1]	[0-1]	[0-1]	[0-1]	[0-1]	[0-1]	[0-1]	[0-1]	[0-1]	[0-1]	[0-1]	[0-1]	[0-1]	[0-1]	[0-1]	[1-5]	[0-1]	[0-1]	[0-1]	[0-1]	[0-1]	[0-1]	[0-1]	[5-10]	[0-1]	[0-1]	[0-1]	[0-1]	[0-1]	[0-1]	[0-1]	[15-20]	[15-20]	[15-20]	[20-25]	[20-25]	[30-Max]	[30-Max]	[10-15]	[10-15]	[1-5]	[1-5]
025890000	[0-1]	[0-1]	[1-5]	[1-5]	[1-5]	[1-5]	[1-5]	[1-5]	[1-5]	[1-5]	[1-5]	[5-10]	[5-10]	[1-5]	[1-5]	[1-5]	[1-5]	[1-5]	[1-5]	[1-5]	[1-5]	[1-5]	[1-5]	[1-5]	[0-1]	[0-1]	[0-1]	[0-1]	[0-1]	[1-5]	[5-10]	[5-10]	[5-10]	[5-10]	[1-5]	[1-5]	[1-5]	[0-1]	[0-1]	[0-1]	[0-1]	[0-1]	[0-1]	[0-1]	[0-1]	[0-1]	[0-1]	[0-1]	[0-1]
025900000	[1-5]	[1-5]	[0-1]	[0-1]	[1-5]	[1-5]	[1-5]	[1-5]	[1-5]	[1-5]	[0-1]	[0-1]	[0-1]	[0-1]	[0-1]	[0-1]	[0-1]	[0-1]	[0-1]	[1-5]	[1-5]	[1-5]	[1-5]	[1-5]	[0-1]	[1-5]	[1-5]	[1-5]	[1-5]	[1-5]	[1-5]	[1-5]	[0-1]	[0-1]	[0-1]	[0-1]	[0-1]	[0-1]	[0-1]	[0-1]	[0-1]	[1-5]	[1-5]	[1-5]	[1-5]	[1-5]	[1-5]	[5-10]	[0-1]
025910000	[0-1]	[0-1]	[0-1]	[0-1]	[0-1]	[0-1]	[0-1]	[0-1]	[0-1]	[1-5]	[0-1]	[0-1]	[1-5]	[0-1]	[0-1]	[0-1]	[0-1]	[0-1]	[0-1]	[0-1]	[5-10]	[5-10]	[1-5]	[0-1]	[0-1]	[0-1]	[0-1]	[0-1]	[0-1]	[0-1]	[0-1]	[0-1]	[0-1]	[0-1]	[0-1]	[0-1]	[0-1]	[0-1]	[0-1]	[0-1]	[0-1]	[0-1]	[0-1]	[0-1]	[0-1]	[0-1]	[0-1]	[0-1]	[0-1]
025920000	[0-1]	[0-1]	[0-1]	[0-1]	[0-1]	[0-1]	[0-1]	[0-1]	[0-1]	[0-1]	[0-1]	[0-1]	[0-1]	[1-5]	[1-5]	[1-5]	[5-10]	[1-5]	[1-5]	[1-5]	[1-5]	[1-5]	[1-5]	[1-5]	[5-10]	[5-10]	[1-5]	[1-5]	[1-5]	[1-5]	[0-1]	[0-1]	[0-1]	[20-25]	[20-25]	[20-25]	[20-25]	[30-Max]	[30-Max]	[30-Max]	[30-Max]	[30-Max]	[30-Max]	[30-Max]	[20-25]	[10-15]	[10-15]	[20-25]	[20-25]
025930000	[1-5]	[1-5]	[1-5]	[10-15]	[15-20]	[15-20]	[15-20]	[15-20]	[15-20]	[15-20]	[10-15]	[5-10]	[5-10]	[5-10]	[5-10]	[5-10]	[5-10]	[10-15]	[15-20]	[15-20]	[15-20]	[15-20]	[10-15]	[15-20]	[1-5]	[5-10]	[5-10]	[10-15]	[10-15]	[10-15]	[10-15]	[10-15]	[10-15]	[10-15]	[5-10]	[5-10]	[1-5]	[1-5]	[1-5]	[1-5]	[1-5]	[1-5]	[1-5]	[1-5]	[1-5]	[1-5]	[1-5]	[1-5]	[1-5]
025940000	[0-1]	[0-1]	[0-1]	[5-10]	[1-5]	[1-5]	[1-5]	[1-5]	[0-1]	[0-1]	[5-10]	[5-10]	[5-10]	[5-10]	[5-10]	[5-10]	[5-10]	[0-1]	[0-1]	[0-1]	[0-1]	[0-1]	[0-1]	[0-1]	[0-1]	[0-1]	[1-5]	[0-1]	[0-1]	[0-1]	[0-1]	[0-1]	[0-1]	[0-1]	[0-1]	[0-1]	[0-1]	[0-1]	[0-1]	[0-1]	[0-1]	[0-1]	[0-1]	[5-10]	[5-10]	[5-10]	[5-10]	[1-5]	[1-5]
025950000	[0-1]	[0-1]	[0-1]	[1-5]	[1-5]	[1-5]	[1-5]	[1-5]	[1-5]	[0-1]	[0-1]	[5-10]	[20-25]	[20-25]	[20-25]	[30-Max]	[30-Max]	[20-25]	[15-20]	[0-1]	[0-1]	[0-1]	[0-1]	[0-1]	[0-1]	[0-1]	[0-1]	[0-1]	[0-1]	[0-1]	[0-1]	[0-1]	[1-5]	[1-5]	[1-5]	[1-5]	[1-5]	[1-5]	[1-5]	[0-1]	[0-1]	[0-1]	[0-1]	[0-1]	[0-1]	[0-1]	[0-1]	[0-1]	[30-Max]
025960000	[1-5]	[0-1]	[0-1]	[1-5]	[1-5]	[1-5]	[1-5]	[1-5]	[1-5]	[0-1]	[1-5]	[0-1]	[1-5]	[1-5]	[1-5]	[0-1]	[1-5]	[1-5]	[1-5]	[5-10]	[5-10]	[5-10]	[5-10]	[5-10]	[5-10]	[10-15]	[1-5]	[1-5]	[1-5]	[0-1]	[5-10]	[15-20]	[20-25]	[15-20]	[20-25]	[20-25]	[25-30]	[20-25]	[15-20]	[10-15]	[15-20]	[5-10]	[10-15]	[5-10]	[1-5]	[1-5]	[1-5]	[1-5]	[1-5]
025980000	[5-10]	[10-15]	[10-15]	[5-10]	[5-10]	[5-10]	[10-15]	[10-15]	[1-5]	[1-5]	[1-5]	[1-5]	[1-5]	[1-5]	[1-5]	[1-5]	[1-5]	[1-5]	[1-5]	[1-5]	[1-5]	[1-5]	[1-5]	[1-5]	[1-5]	[1-5]	[1-5]	[1-5]	[1-5]	[1-5]	[1-5]	[25-30]	[25-30]	[20-25]	[15-20]	[15-20]	[15-20]	[15-20]	[10-15]	[10-15]	[10-15]	[15-20]	[15-20]	[20-25]	[25-30]	[15-20]	[10-15]	[10-15]	[10-15]
025990000	[1-5]	[1-5]	[5-10]	[10-15]	[10-15]	[10-15]	[10-15]	[10-15]	[5-10]	[5-10]	[1-5]	[1-5]	[1-5]	[1-5]	[1-5]	[1-5]	[1-5]	[1-5]	[1-5]	[1-5]	[1-5]	[1-5]	[1-5]	[1-5]	[1-5]	[25-30]	[30-Max]	[30-Max]	[30-Max]	[30-Max]	[25-30]	[30-Max]	[5-10]	[0-1]	[0-1]	[0-1]	[0-1]	[1-5]	[1-5]	[5-10]	[5-10]	[5-10]	[5-10]	[1-5]	[1-5]	[1-5]	[0-1]	[1-5]	[1-5]
026000000	[1-5]	[0-1]	[0-1]	[0-1]	[1-5]	[1-5]	[1-5]	[1-5]	[1-5]	[1-5]	[25-30]	[25-30]	[15-20]	[15-20]	[15-20]	[25-30]	[15-20]	[1-5]	[1-5]	[1-5]	[1-5]	[1-5]	[1-5]	[5-10]	[5-10]	[1-5]	[1-5]	[1-5]	[1-5]	[1-5]	[0-1]	[0-1]	[0-1]	[0-1]	[0-1]	[0-1]	[0-1]	[1-5]	[1-5]	[1-5]	[1-5]	[0-1]	[0-1]	[1-5]	[0-1]	[1-5]	[1-5]	[1-5]	[1-5]
026010000	[20-25]	[30-Max]	[15-20]	[0-1]	[0-1]	[0-1]	[0-1]	[0-1]	[0-1]	[0-1]	[0-1]	[0-1]	[0-1]	[0-1]	[0-1]	[0-1]	[0-1]	[0-1]	[0-1]	[0-1]	[0-1]	[0-1]	[0-1]	[0-1]	[0-1]	[0-1]	[0-1]	[20-25]	[20-25]	[30-Max]	[30-Max]	[30-Max]	[30-Max]	[30-Max]	[20-25]	[20-25]	[20-25]	[0-1]	[0-1]	[0-1]	[0-1]	[0-1]	[0-1]	[0-1]	[0-1]	[0-1]	[0-1]	[0-1]	[0-1]
026020000	[1-5]	[0-1]	[0-1]	[1-5]	[1-5]	[1-5]	[1-5]	[1-5]	[5-10]	[5-10]	[5-10]	[15-20]	[15-20]	[15-20]	[15-20]	[15-20]	[15-20]	[15-20]	[10-15]	[5-10]	[5-10]	[5-10]	[10-15]	[10-15]	[10-15]	[5-10]	[10-15]	[10-15]	[10-15]	[10-15]	[5-10]	[5-10]	[10-15]	[5-10]	[5-10]	[5-10]	[5-10]	[5-10]	[5-10]	[1-5]	[1-5]	[1-5]	[1-5]	[5-10]	[5-10]	[5-10]	[5-10]	[5-10]	[5-10]
026040000	[1-5]	[0-1]	[0-1]	[0-1]	[0-1]	[0-1]	[0-1]	[0-1]	[0-1]	[0-1]	[5-10]	[1-5]	[1-5]	[1-5]	[1-5]	[0-1]	[0-1]	[0-1]	[0-1]	[0-1]	[0-1]	[0-1]	[10-15]	[10-15]	[1-5]	[1-5]	[1-5]	[1-5]	[1-5]	[1-5]	[1-5]	[10-15]	[10-15]	[15-20]	[15-20]	[15-20]	[10-15]	[30-Max]	[30-Max]	[30-Max]	[30-Max]	[30-Max]	[30-Max]	[30-Max]	[1-5]	[1-5]	[0-1]	[0-1]	[0-1]
026050000	[25-30]	[0-1]	[0-1]	[0-1]	[0-1]	[0-1]	[0-1]	[0-1]	[0-1]	[0-1]	[0-1]	[0-1]	[0-1]	[0-1]	[0-1]	[0-1]	[0-1]	[1-5]	[1-5]	[1-5]	[1-5]	[10-15]	[10-15]	[10-15]	[5-10]	[5-10]	[1-5]	[1-5]	[1-5]	[0-1]	[0-1]	[0-1]	[0-1]	[0-1]	[0-1]	[0-1]	[0-1]	[0-1]	[0-1]	[0-1]	[0-1]	[0-1]	[0-1]	[0-1]	[0-1]	[0-1]	[0-1]	[0-1]	[0-1]
026060000	[0-1]	[1-5]	[1-5]	[1-5]	[1-5]	[1-5]	[1-5]	[1-5]	[1-5]	[1-5]	[1-5]	[1-5]	[1-5]	[1-5]	[1-5]	[0-1]	[0-1]	[1-5]	[1-5]	[1-5]	[1-5]	[1-5]	[5-10]	[1-5]	[5-10]	[5-10]	[5-10]	[15-20]	[15-20]	[15-20]	[20-25]	[10-15]	[10-15]	[10-15]	[10-15]	[10-15]	[1-5]	[1-5]	[1-5]	[1-5]	[1-5]	[1-5]	[1-5]	[5-10]	[5-10]	[5-10]	[1-5]	[5-10]	[5-10]
026070000	[5-10]	[1-5]	[1-5]	[1-5]	[1-5]	[1-5]	[1-5]	[1-5]	[1-5]	[1-5]	[5-10]	[5-10]	[1-5]	[5-10]	[5-10]	[5-10]	[1-5]	[5-10]	[1-5]	[5-10]	[5-10]	[5-10]	[1-5]	[5-10]	[5-10]	[5-10]	[5-10]	[5-10]	[5-10]	[5-10]	[1-5]	[1-5]	[1-5]	[1-5]	[1-5]	[1-5]	[1-5]	[1-5]	[1-5]	[1-5]	[1-5]	[1-5]	[1-5]	[1-5]	[1-5]	[1-5]	[5-10]	[5-10]	[5-10]
026080000	[1-5]	[1-5]	[1-5]	[1-5]	[1-5]	[1-5]	[1-5]	[1-5]	[1-5]	[1-5]	[1-5]	[1-5]	[1-5]	[5-10]	[5-10]	[5-10]	[1-5]	[1-5]	[5-10]	[5-10]	[5-10]	[5-10]	[5-10]	[5-10]	[5-10]	[5-10]	[5-10]	[5-10]	[5-10]	[5-10]	[5-10]	[1-5]	[5-10]	[1-5]	[1-5]	[1-5]	[1-5]	[1-5]	[1-5]	[1-5]	[0-1]	[0-1]	[0-1]	[0-1]	[0-1]	[1-5]	[1-5]	[1-5]	[1-5]
026090000	[1-5]	[5-10]	[15-20]	[0-1]	[0-1]	[0-1]	[0-1]	[0-1]	[20-25]	[20-25]	[25-30]	[20-25]	[10-15]	[0-1]	[0-1]	[0-1]	[0-1]	[0-1]	[0-1]	[0-1]	[0-1]	[0-1]	[15-20]	[15-20]	[0-1]	[0-1]	[0-1]	[0-1]	[0-1]	[0-1]	[0-1]	[0-1]	[0-1]	[0-1]	[0-1]	[0-1]	[0-1]	[0-1]	[0-1]	[0-1]	[0-1]	[0-1]	[0-1]	[0-1]	[0-1]	[0-1]	[0-1]	[0-1]	[0-1]
026100000	[1-5]	[1-5]	[1-5]	[15-20]	[20-25]	[20-25]	[25-30]	[25-30]	[25-30]	[30-Max]	[15-20]	[1-5]	[1-5]	[1-5]	[1-5]	[10-15]	[10-15]	[10-15]	[5-10]	[10-15]	[10-15]	[10-15]	[5-10]	[5-10]	[5-10]	[5-10]	[5-10]	[5-10]	[5-10]	[1-5]	[1-5]	[1-5]	[1-5]	[1-5]	[5-10]	[5-10]	[5-10]	[5-10]	[5-10]	[5-10]	[1-5]	[1-5]	[1-5]	[1-5]	[1-5]	[1-5]	[1-5]	[1-5]	[1-5]
026120000	[1-5]	[0-1]	[0-1]	[0-1]	[1-5]	[1-5]	[0-1]	[0-1]	[1-5]	[0-1]	[0-1]	[0-1]	[0-1]	[1-5]	[1-5]	[1-5]	[1-5]	[1-5]	[1-5]	[1-5]	[1-5]	[1-5]	[1-5]	[1-5]	[5-10]	[1-5]	[1-5]	[1-5]	[1-5]	[0-1]	[0-1]	[0-1]	[0-1]	[0-1]	[0-1]	[0-1]	[0-1]	[0-1]	[0-1]	[0-1]	[0-1]	[0-1]	[0-1]	[0-1]	[1-5]	[1-5]	[1-5]	[1-5]	[1-5]
026130000	[1-5]	[0-1]	[0-1]	[0-1]	[1-5]	[1-5]	[1-5]	[1-5]	[1-5]	[0-1]	[0-1]	[0-1]	[0-1]	[0-1]	[0-1]	[0-1]	[0-1]	[0-1]	[0-1]	[0-1]	[0-1]	[0-1]	[1-5]	[1-5]	[1-5]	[1-5]	[1-5]	[1-5]	[1-5]	[10-15]	[10-15]	[30-Max]	[25-30]	[20-25]	[20-25]	[20-25]	[15-20]	[10-15]	[0-1]	[0-1]	[0-1]	[0-1]	[0-1]	[5-10]	[10-15]	[10-15]	[10-15]	[10-15]	[15-20]
026140000	[5-10]	[5-10]	[5-10]	[5-10]	[0-1]	[0-1]	[1-5]	[1-5]	[1-5]	[0-1]	[1-5]	[0-1]	[0-1]	[0-1]	[0-1]	[0-1]	[0-1]	[0-1]	[0-1]	[0-1]	[0-1]	[0-1]	[0-1]	[0-1]	[0-1]	[0-1]	[0-1]	[0-1]	[0-1]	[0-1]	[0-1]	[0-1]	[0-1]	[0-1]	[0-1]	[0-1]	[0-1]	[0-1]	[0-1]	[0-1]	[0-1]	[0-1]	[0-1]	[0-1]	[0-1]	[0-1]	[0-1]	[0-1]	[0-1]
026150000	[5-10]	[10-15]	[5-10]	[5-10]	[0-1]	[0-1]	[0-1]	[0-1]	[0-1]	[0-1]	[0-1]	[0-1]	[0-1]	[0-1]	[0-1]	[0-1]	[0-1]	[0-1]	[0-1]	[0-1]	[0-1]	[0-1]	[0-1]	[1-5]	[0-1]	[0-1]	[0-1]	[0-1]	[0-1]	[0-1]	[0-1]	[0-1]	[0-1]	[0-1]	[15-20]	[15-20]	[25-30]	[20-25]	[25-30]	[15-20]	[15-20]	[15-20]	[15-20]	[0-1]	[0-1]	[0-1]	[0-1]	[0-1]	[0-1]
026160000	[1-5]	[1-5]	[1-5]	[5-10]	[5-10]	[5-10]	[5-10]	[5-10]	[5-10]	[1-5]	[1-5]	[5-10]	[5-10]	[5-10]	[5-10]	[1-5]	[5-10]	[5-10]	[1-5]	[1-5]	[1-5]	[1-5]	[5-10]	[1-5]	[1-5]	[5-10]	[5-10]	[5-10]	[5-10]	[1-5]	[1-5]	[1-5]	[5-10]	[1-5]	[1-5]	[1-5]	[1-5]	[1-5]	[1-5]	[0-1]	[1-5]	[1-5]	[1-5]	[1-5]	[1-5]	[1-5]	[1-5]	[1-5]	[1-5]
026170000	[1-5]	[0-1]	[0-1]	[0-1]	[1-5]	[1-5]	[1-5]	[1-5]	[1-5]	[1-5]	[15-20]	[10-15]	[10-15]	[10-15]	[10-15]	[10-15]	[10-15]	[1-5]	[1-5]	[0-1]	[0-1]	[1-5]	[1-5]	[1-5]	[1-5]	[1-5]	[0-1]	[0-1]	[0-1]	[0-1]	[0-1]	[5-10]	[5-10]	[5-10]	[5-10]	[5-10]	[10-15]	[15-20]	[15-20]	[15-20]	[20-25]	[25-30]	[25-30]	[15-20]	[10-15]	[10-15]	[10-15]	[10-15]	[10-15]
026180000	[15-20]	[15-20]	[15-20]	[15-20]	[10-15]	[10-15]	[5-10]	[5-10]	[5-10]	[5-10]	[1-5]	[1-5]	[1-5]	[10-15]	[10-15]	[10-15]	[5-10]	[5-10]	[5-10]	[10-15]	[5-10]	[5-10]	[5-10]	[5-10]	[5-10]	[5-10]	[1-5]	[1-5]	[1-5]	[1-5]	[1-5]	[5-10]	[5-10]	[5-10]	[1-5]	[1-5]	[1-5]	[1-5]	[0-1]	[0-1]	[1-5]	[5-10]	[5-10]	[5-10]	[5-10]	[5-10]	[5-10]	[5-10]	[5-10]
026190000	[5-10]	[5-10]	[1-5]	[1-5]	[1-5]	[1-5]	[1-5]	[5-10]	[5-10]	[0-1]	[0-1]	[0-1]	[1-5]	[1-5]	[1-5]	[1-5]	[1-5]	[1-5]	[1-5]	[1-5]	[1-5]	[1-5]	[1-5]	[1-5]	[1-5]	[5-10]	[5-10]	[5-10]	[5-10]	[1-5]	[1-5]	[1-5]	[1-5]	[1-5]	[1-5]	[5-10]	[1-5]	[1-5]	[5-10]	[1-5]	[1-5]	[1-5]	[0-1]	[0-1]	[0-1]	[1-5]	[1-5]	[1-5]	[1-5]
026200000	[5-10]	[10-15]	[5-10]	[15-20]	[15-20]	[15-20]	[15-20]	[15-20]	[10-15]	[10-15]	[1-5]	[1-5]	[1-5]	[1-5]	[1-5]	[5-10]	[5-10]	[5-10]	[5-10]	[1-5]	[1-5]	[1-5]	[1-5]	[1-5]	[1-5]	[5-10]	[5-10]	[5-10]	[5-10]	[1-5]	[1-5]	[1-5]	[1-5]	[1-5]	[1-5]	[1-5]	[1-5]	[1-5]	[1-5]	[5-10]	[5-10]	[5-10]	[5-10]	[1-5]	[5-10]	[5-10]	[1-5]	[1-5]	[20-25]
026210000	[1-5]	[1-5]	[0-1]	[0-1]	[5-10]	[5-10]	[5-10]	[5-10]	[5-10]	[5-10]	[5-10]	[1-5]	[1-5]	[1-5]	[1-5]	[1-5]	[1-5]	[1-5]	[0-1]	[0-1]	[0-1]	[0-1]	[1-5]	[1-5]	[0-1]	[0-1]	[15-20]	[20-25]	[25-30]	[30-Max]	[25-30]	[25-30]	[25-30]	[5-10]	[0-1]	[0-1]	[5-10]	[10-15]	[10-15]	[10-15]	[10-15]	[10-15]	[10-15]	[5-10]	[0-1]	[0-1]	[0-1]	[0-1]	[20-25]
026220000	[1-5]	[0-1]	[0-1]	[0-1]	[0-1]	[0-1]	[0-1]	[0-1]	[0-1]	[0-1]	[1-5]	[15-20]	[15-20]	[15-20]	[15-20]	[10-15]	[10-15]	[5-10]	[5-10]	[5-10]	[5-10]	[5-10]	[5-10]	[5-10]	[5-10]	[5-10]	[5-10]	[5-10]	[5-10]	[0-1]	[0-1]	[0-1]	[0-1]	[0-1]	[0-1]	[0-1]	[0-1]	[0-1]	[0-1]	[0-1]	[0-1]	[0-1]	[0-1]	[30-Max]	[15-20]	[15-20]	[15-20]	[20-25]	[20-25]
026230000	[1-5]	[0-1]	[1-5]	[1-5]	[1-5]	[1-5]	[1-5]	[1-5]	[1-5]	[1-5]	[1-5]	[1-5]	[1-5]	[1-5]	[1-5]	[1-5]	[1-5]	[1-5]	[1-5]	[1-5]	[1-5]	[1-5]	[1-5]	[1-5]	[5-10]	[1-5]	[1-5]	[1-5]	[1-5]	[1-5]	[1-5]	[0-1]	[5-10]	[1-5]	[1-5]	[1-5]	[1-5]	[1-5]	[1-5]	[1-5]	[1-5]	[0-1]	[0-1]	[0-1]	[0-1]	[0-1]	[0-1]	[10-15]	[25-30]
026240000	[5-10]	[1-5]	[5-10]	[5-10]	[5-10]	[5-10]	[5-10]	[5-10]	[5-10]	[1-5]	[1-5]	[1-5]	[1-5]	[1-5]	[1-5]	[1-5]	[1-5]	[1-5]	[1-5]	[1-5]	[1-5]	[1-5]	[1-5]	[1-5]	[15-20]	[15-20]	[15-20]	[30-Max]	[30-Max]	[30-Max]	[30-Max]	[1-5]	[0-1]	[0-1]	[0-1]	[0-1]	[0-1]	[0-1]	[0-1]	[0-1]	[0-1]	[0-1]	[0-1]	[0-1]	[0-1]	[0-1]	[0-1]	[0-1]	[0-1]
026250000	[1-5]	[1-5]	[1-5]	[1-5]	[1-5]	[1-5]	[1-5]	[1-5]	[0-1]	[1-5]	[0-1]	[1-5]	[1-5]	[1-5]	[1-5]	[1-5]	[1-5]	[0-1]	[1-5]	[1-5]	[1-5]	[1-5]	[1-5]	[1-5]	[1-5]	[0-1]	[0-1]	[0-1]	[0-1]	[0-1]	[0-1]	[0-1]	[30-Max]	[30-Max]	[30-Max]	[30-Max]	[30-Max]	[30-Max]	[30-Max]	[0-1]	[0-1]	[0-1]	[0-1]	[0-1]	[0-1]	[0-1]	[0-1]	[0-1]	[0-1]
026260000	[0-1]	[0-1]	[0-1]	[0-1]	[0-1]	[0-1]	[0-1]	[0-1]	[0-1]	[0-1]	[0-1]	[0-1]	[0-1]	[0-1]	[0-1]	[1-5]	[20-25]	[15-20]	[10-15]	[15-20]	[15-20]	[15-20]	[10-15]	[5-10]	[5-10]	[5-10]	[0-1]	[0-1]	[0-1]	[0-1]	[0-1]	[0-1]	[0-1]	[0-1]	[0-1]	[0-1]	[0-1]	[0-1]	[0-1]	[0-1]	[0-1]	[0-1]	[0-1]	[0-1]	[0-1]	[0-1]	[0-1]	[0-1]	[0-1]
026270000	[0-1]	[0-1]	[0-1]	[1-5]	[0-1]	[0-1]	[0-1]	[0-1]	[0-1]	[0-1]	[0-1]	[0-1]	[15-20]	[20-25]	[20-25]	[20-25]	[25-30]	[30-Max]	[30-Max]	[30-Max]	[5-10]	[5-10]	[5-10]	[0-1]	[0-1]	[0-1]	[0-1]	[0-1]	[0-1]	[0-1]	[0-1]	[0-1]	[0-1]	[0-1]	[0-1]	[0-1]	[0-1]	[0-1]	[0-1]	[0-1]	[0-1]	[0-1]	[0-1]	[0-1]	[0-1]	[0-1]	[0-1]	[0-1]	[0-1]
026280000	[20-25]	[25-30]	[25-30]	[5-10]	[1-5]	[1-5]	[1-5]	[1-5]	[1-5]	[1-5]	[1-5]	[1-5]	[1-5]	[1-5]	[1-5]	[1-5]	[1-5]	[1-5]	[1-5]	[1-5]	[1-5]	[1-5]	[1-5]	[1-5]	[1-5]	[1-5]	[1-5]	[1-5]	[1-5]	[5-10]	[5-10]	[5-10]	[5-10]	[5-10]	[5-10]	[1-5]	[1-5]	[1-5]	[1-5]	[1-5]	[1-5]	[1-5]	[1-5]	[1-5]	[1-5]	[1-5]	[1-5]	[1-5]	[5-10]
026290000	[0-1]	[0-1]	[0-1]	[1-5]	[1-5]	[1-5]	[1-5]	[1-5]	[5-10]	[1-5]	[1-5]	[1-5]	[1-5]	[1-5]	[1-5]	[1-5]	[1-5]	[1-5]	[1-5]	[1-5]	[1-5]	[1-5]	[1-5]	[1-5]	[1-5]	[0-1]	[0-1]	[0-1]	[0-1]	[0-1]	[0-1]	[0-1]	[0-1]	[0-1]	[0-1]	[0-1]	[0-1]	[20-25]	[30-Max]	[30-Max]	[30-Max]	[30-Max]	[30-Max]	[30-Max]	[30-Max]	[30-Max]	[20-25]	[15-20]	[15-20]
026310000	[1-5]	[1-5]	[1-5]	[1-5]	[1-5]	[1-5]	[1-5]	[1-5]	[1-5]	[1-5]	[1-5]	[1-5]	[0-1]	[1-5]	[1-5]	[1-5]	[1-5]	[1-5]	[10-15]	[10-15]	[10-15]	[10-15]	[10-15]	[10-15]	[10-15]	[1-5]	[1-5]	[1-5]	[1-5]	[10-15]	[10-15]	[10-15]	[10-15]	[10-15]	[10-15]	[10-15]	[1-5]	[15-20]	[15-20]	[10-15]	[10-15]	[10-15]	[10-15]	[25-30]	[20-25]	[25-30]	[30-Max]	[30-Max]	[25-30]
026320000	[1-5]	[1-5]	[10-15]	[10-15]	[1-5]	[1-5]	[1-5]	[1-5]	[5-10]	[1-5]	[1-5]	[1-5]	[1-5]	[1-5]	[1-5]	[1-5]	[1-5]	[1-5]	[1-5]	[1-5]	[1-5]	[1-5]	[1-5]	[1-5]	[10-15]	[10-15]	[15-20]	[10-15]	[10-15]	[1-5]	[1-5]	[0-1]	[1-5]	[1-5]	[1-5]	[1-5]	[1-5]	[1-5]	[1-5]	[0-1]	[0-1]	[0-1]	[0-1]	[0-1]	[0-1]	[0-1]	[0-1]	[1-5]	[1-5]
026330000	[0-1]	[0-1]	[0-1]	[1-5]	[1-5]	[1-5]	[1-5]	[1-5]	[5-10]	[1-5]	[5-10]	[5-10]	[5-10]	[5-10]	[5-10]	[10-15]	[15-20]	[10-15]	[10-15]	[30-Max]	[30-Max]	[30-Max]	[30-Max]	[30-Max]	[30-Max]	[30-Max]	[15-20]	[1-5]	[1-5]	[5-10]	[5-10]	[5-10]	[1-5]	[15-20]	[15-20]	[15-20]	[5-10]	[5-10]	[5-10]	[1-5]	[1-5]	[1-5]	[1-5]	[5-10]	[10-15]	[10-15]	[10-15]	[15-20]	[15-20]
026340000	[1-5]	[1-5]	[10-15]	[30-Max]	[30-Max]	[30-Max]	[30-Max]	[30-Max]	[30-Max]	[30-Max]	[25-30]	[1-5]	[1-5]	[1-5]	[1-5]	[5-10]	[5-10]	[1-5]	[1-5]	[1-5]	[1-5]	[1-5]	[1-5]	[1-5]	[1-5]	[1-5]	[1-5]	[1-5]	[1-5]	[1-5]	[1-5]	[1-5]	[1-5]	[0-1]	[0-1]	[0-1]	[0-1]	[0-1]	[0-1]	[0-1]	[0-1]	[0-1]	[0-1]	[1-5]	[1-5]	[5-10]	[5-10]	[5-10]	[5-10]
026350000	[1-5]	[0-1]	[1-5]	[1-5]	[1-5]	[1-5]	[1-5]	[1-5]	[1-5]	[1-5]	[1-5]	[5-10]	[5-10]	[5-10]	[1-5]	[1-5]	[1-5]	[1-5]	[1-5]	[1-5]	[1-5]	[1-5]	[1-5]	[1-5]	[1-5]	[1-5]	[1-5]	[1-5]	[1-5]	[1-5]	[1-5]	[1-5]	[20-25]	[5-10]	[5-10]	[5-10]	[5-10]	[5-10]	[0-1]	[0-1]	[1-5]	[1-5]	[1-5]	[1-5]	[1-5]	[5-10]	[5-10]	[5-10]	[5-10]
026360000	[0-1]	[0-1]	[0-1]	[0-1]	[0-1]	[0-1]	[0-1]	[0-1]	[0-1]	[0-1]	[0-1]	[0-1]	[1-5]	[0-1]	[0-1]	[0-1]	[0-1]	[0-1]	[0-1]	[0-1]	[0-1]	[0-1]	[1-5]	[1-5]	[1-5]	[1-5]	[0-1]	[1-5]	[1-5]	[0-1]	[0-1]	[0-1]	[0-1]	[0-1]	[0-1]	[0-1]	[0-1]	[0-1]	[0-1]	[0-1]	[0-1]	[0-1]	[15-20]	[15-20]	[10-15]	[10-15]	[10-15]	[15-20]	[20-25]
026370000	[10-15]	[10-15]	[0-1]	[1-5]	[0-1]	[0-1]	[0-1]	[0-1]	[0-1]	[0-1]	[0-1]	[0-1]	[0-1]	[5-10]	[5-10]	[10-15]	[10-15]	[15-20]	[10-15]	[5-10]	[0-1]	[0-1]	[0-1]	[0-1]	[0-1]	[0-1]	[1-5]	[1-5]	[1-5]	[25-30]	[25-30]	[20-25]	[30-Max]	[30-Max]	[30-Max]	[30-Max]	[30-Max]	[30-Max]	[25-30]	[20-25]	[15-20]	[25-30]	[25-30]	[15-20]	[10-15]	[10-15]	[30-Max]	[30-Max]	[30-Max]
026380000	[1-5]	[0-1]	[0-1]	[1-5]	[1-5]	[1-5]	[1-5]	[1-5]	[5-10]	[1-5]	[1-5]	[1-5]	[1-5]	[1-5]	[1-5]	[1-5]	[1-5]	[1-5]	[1-5]	[1-5]	[1-5]	[1-5]	[1-5]	[1-5]	[1-5]	[1-5]	[1-5]	[1-5]	[1-5]	[0-1]	[0-1]	[0-1]	[0-1]	[0-1]	[0-1]	[0-1]	[0-1]	[15-20]	[20-25]	[15-20]	[15-20]	[20-25]	[20-25]	[10-15]	[0-1]	[0-1]	[0-1]	[0-1]	[0-1]
026390000	[1-5]	[1-5]	[1-5]	[1-5]	[1-5]	[1-5]	[1-5]	[1-5]	[0-1]	[0-1]	[0-1]	[0-1]	[0-1]	[5-10]	[5-10]	[5-10]	[5-10]	[10-15]	[10-15]	[10-15]	[0-1]	[0-1]	[0-1]	[0-1]	[0-1]	[0-1]	[15-20]	[20-25]	[20-25]	[20-25]	[20-25]	[15-20]	[15-20]	[5-10]	[0-1]	[0-1]	[0-1]	[5-10]	[10-15]	[10-15]	[5-10]	[5-10]	[20-25]	[25-30]	[20-25]	[20-25]	[20-25]	[20-25]	[20-25]
026400000	[0-1]	[0-1]	[1-5]	[0-1]	[0-1]	[25-30]	[25-30]	[30-Max]	[30-Max]	[20-25]	[20-25]	[20-25]	[20-25]	[20-25]	[30-Max]	[25-30]	[30-Max]	[30-Max]	[30-Max]	[30-Max]	[30-Max]	[15-20]	[30-Max]	[30-Max]	[30-Max]	[30-Max]	[30-Max]	[30-Max]	[30-Max]	[30-Max]	[30-Max]	[30-Max]	[30-Max]	[30-Max]	[0-1]	[0-1]	[0-1]	[0-1]	[0-1]	[0-1]	[0-1]	[0-1]	[0-1]	[0-1]	[0-1]	[0-1]	[0-1]	[0-1]	[0-1]
026410000	[0-1]	[5-10]	[10-15]	[15-20]	[15-20]	[15-20]	[15-20]	[15-20]	[5-10]	[5-10]	[5-10]	[5-10]	[5-10]	[5-10]	[5-10]	[1-5]	[1-5]	[0-1]	[0-1]	[0-1]	[0-1]	[0-1]	[1-5]	[1-5]	[1-5]	[0-1]	[1-5]	[1-5]	[1-5]	[1-5]	[1-5]	[1-5]	[1-5]	[0-1]	[0-1]	[0-1]	[0-1]	[0-1]	[1-5]	[5-10]	[10-15]	[10-15]	[10-15]	[5-10]	[5-10]	[1-5]	[5-10]	[1-5]	[1-5]
026420000	[1-5]	[5-10]	[5-10]	[5-10]	[10-15]	[10-15]	[25-30]	[25-30]	[15-20]	[15-20]	[5-10]	[15-20]	[10-15]	[10-15]	[10-15]	[10-15]	[10-15]	[10-15]	[1-5]	[1-5]	[1-5]	[1-5]	[1-5]	[1-5]	[1-5]	[5-10]	[10-15]	[5-10]	[5-10]	[5-10]	[1-5]	[1-5]	[1-5]	[0-1]	[0-1]	[0-1]	[25-30]	[15-20]	[10-15]	[15-20]	[10-15]	[10-15]	[10-15]	[1-5]	[1-5]	[1-5]	[1-5]	[1-5]	[5-10]
026430000	[1-5]	[1-5]	[15-20]	[20-25]	[20-25]	[20-25]	[30-Max]	[30-Max]	[25-30]	[15-20]	[20-25]	[20-25]	[15-20]	[1-5]	[1-5]	[10-15]	[10-15]	[5-10]	[10-15]	[10-15]	[5-10]	[5-10]	[1-5]	[5-10]	[5-10]	[10-15]	[10-15]	[10-15]	[10-15]	[10-15]	[5-10]	[5-10]	[1-5]	[1-5]	[1-5]	[1-5]	[5-10]	[5-10]	[5-10]	[5-10]	[10-15]	[10-15]	[10-15]	[15-20]	[15-20]	[25-30]	[25-30]	[20-25]	[20-25]
026440000	[10-15]	[15-20]	[20-25]	[20-25]	[25-30]	[25-30]	[15-20]	[15-20]	[5-10]	[1-5]	[10-15]	[10-15]	[10-15]	[10-15]	[10-15]	[20-25]	[20-25]	[15-20]	[10-15]	[10-15]	[10-15]	[10-15]	[10-15]	[10-15]	[1-5]	[1-5]	[1-5]	[1-5]	[1-5]	[5-10]	[5-10]	[5-10]	[5-10]	[1-5]	[5-10]	[5-10]	[5-10]	[5-10]	[5-10]	[1-5]	[1-5]	[1-5]	[1-5]	[1-5]	[1-5]	[1-5]	[1-5]	[1-5]	[1-5]
026450000	[0-1]	[0-1]	[0-1]	[0-1]	[0-1]	[0-1]	[0-1]	[0-1]	[0-1]	[0-1]	[0-1]	[5-10]	[1-5]	[1-5]	[1-5]	[1-5]	[1-5]	[5-10]	[0-1]	[1-5]	[0-1]	[0-1]	[0-1]	[0-1]	[0-1]	[0-1]	[0-1]	[0-1]	[0-1]	[0-1]	[0-1]	[0-1]	[10-15]	[10-15]	[10-15]	[10-15]	[5-10]	[10-15]	[10-15]	[0-1]	[0-1]	[0-1]	[0-1]	[0-1]	[0-1]	[0-1]	[0-1]	[0-1]	[0-1]
026470000	[0-1]	[1-5]	[1-5]	[1-5]	[1-5]	[1-5]	[5-10]	[5-10]	[1-5]	[5-10]	[1-5]	[1-5]	[1-5]	[1-5]	[1-5]	[1-5]	[1-5]	[1-5]	[5-10]	[10-15]	[10-15]	[10-15]	[10-15]	[10-15]	[10-15]	[5-10]	[5-10]	[5-10]	[5-10]	[5-10]	[5-10]	[30-Max]	[30-Max]	[30-Max]	[30-Max]	[30-Max]	[30-Max]	[30-Max]	[0-1]	[0-1]	[0-1]	[1-5]	[1-5]	[1-5]	[1-5]	[1-5]	[1-5]	[1-5]	[1-5]
026480000	[10-15]	[10-15]	[10-15]	[10-15]	[10-15]	[15-20]	[10-15]	[10-15]	[10-15]	[10-15]	[5-10]	[5-10]	[5-10]	[1-5]	[10-15]	[15-20]	[15-20]	[15-20]	[15-20]	[15-20]	[15-20]	[10-15]	[10-15]	[10-15]	[5-10]	[5-10]	[5-10]	[10-15]	[10-15]	[5-10]	[5-10]	[10-15]	[10-15]	[10-15]	[5-10]	[5-10]	[5-10]	[5-10]	[5-10]	[5-10]	[5-10]	[5-10]	[5-10]	[5-10]	[5-10]	[1-5]	[1-5]	[5-10]	[5-10]
026490000	[0-1]	[1-5]	[1-5]	[1-5]	[1-5]	[1-5]	[5-10]	[5-10]	[1-5]	[0-1]	[10-15]	[10-15]	[10-15]	[5-10]	[5-10]	[25-30]	[30-Max]	[20-25]	[20-25]	[15-20]	[15-20]	[15-20]	[1-5]	[1-5]	[1-5]	[1-5]	[5-10]	[5-10]	[5-10]	[5-10]	[5-10]	[1-5]	[1-5]	[1-5]	[1-5]	[1-5]	[1-5]	[0-1]	[1-5]	[1-5]	[1-5]	[1-5]	[1-5]	[1-5]	[1-5]	[1-5]	[10-15]	[10-15]	[10-15]
026500000	[1-5]	[0-1]	[1-5]	[1-5]	[1-5]	[1-5]	[1-5]	[1-5]	[1-5]	[1-5]	[1-5]	[1-5]	[1-5]	[1-5]	[1-5]	[1-5]	[0-1]	[1-5]	[1-5]	[1-5]	[1-5]	[1-5]	[5-10]	[5-10]	[25-30]	[20-25]	[20-25]	[20-25]	[20-25]	[20-25]	[20-25]	[10-15]	[10-15]	[10-15]	[10-15]	[10-15]	[10-15]	[10-15]	[5-10]	[5-10]	[5-10]	[5-10]	[5-10]	[1-5]	[1-5]	[1-5]	[1-5]	[1-5]	[1-5]
026510000	[1-5]	[0-1]	[0-1]	[1-5]	[1-5]	[1-5]	[1-5]	[1-5]	[1-5]	[1-5]	[5-10]	[5-10]	[10-15]	[10-15]	[10-15]	[1-5]	[1-5]	[1-5]	[1-5]	[1-5]	[0-1]	[0-1]	[1-5]	[1-5]	[0-1]	[0-1]	[0-1]	[0-1]	[0-1]	[1-5]	[0-1]	[0-1]	[0-1]	[0-1]	[0-1]	[0-1]	[0-1]	[0-1]	[0-1]	[1-5]	[1-5]	[1-5]	[1-5]	[1-5]	[0-1]	[1-5]	[0-1]	[0-1]	[0-1]
026520000	[1-5]	[1-5]	[1-5]	[1-5]	[1-5]	[1-5]	[1-5]	[1-5]	[1-5]	[1-5]	[1-5]	[1-5]	[1-5]	[1-5]	[1-5]	[5-10]	[5-10]	[5-10]	[5-10]	[10-15]	[5-10]	[5-10]	[5-10]	[1-5]	[5-10]	[1-5]	[1-5]	[1-5]	[1-5]	[1-5]	[5-10]	[1-5]	[5-10]	[1-5]	[5-10]	[5-10]	[1-5]	[5-10]	[1-5]	[0-1]	[0-1]	[0-1]	[0-1]	[0-1]	[0-1]	[0-1]	[0-1]	[0-1]	[0-1]
026530000	[1-5]	[10-15]	[15-20]	[10-15]	[20-25]	[20-25]	[20-25]	[20-25]	[10-15]	[5-10]	[10-15]	[0-1]	[5-10]	[5-10]	[5-10]	[15-20]	[15-20]	[15-20]	[20-25]	[20-25]	[15-20]	[20-25]	[10-15]	[10-15]	[10-15]	[5-10]	[5-10]	[5-10]	[5-10]	[5-10]	[5-10]	[1-5]	[5-10]	[10-15]	[10-15]	[10-15]	[10-15]	[15-20]	[15-20]	[10-15]	[5-10]	[10-15]	[10-15]	[10-15]	[0-1]	[0-1]	[0-1]	[0-1]	[0-1]
026540000	[1-5]	[0-1]	[0-1]	[5-10]	[1-5]	[5-10]	[1-5]	[1-5]	[1-5]	[0-1]	[0-1]	[0-1]	[0-1]	[0-1]	[0-1]	[0-1]	[1-5]	[1-5]	[1-5]	[1-5]	[10-15]	[10-15]	[1-5]	[1-5]	[0-1]	[0-1]	[0-1]	[0-1]	[0-1]	[0-1]	[0-1]	[0-1]	[0-1]	[0-1]	[0-1]	[0-1]	[0-1]	[0-1]	[0-1]	[0-1]	[0-1]	[0-1]	[0-1]	[0-1]	[0-1]	[0-1]	[0-1]	[0-1]	[0-1]
026550000	[25-30]	[30-Max]	[20-25]	[0-1]	[0-1]	[0-1]	[0-1]	[0-1]	[0-1]	[0-1]	[0-1]	[0-1]	[1-5]	[1-5]	[1-5]	[0-1]	[0-1]	[0-1]	[30-Max]	[30-Max]	[30-Max]	[30-Max]	[30-Max]	[30-Max]	[30-Max]	[1-5]	[0-1]	[0-1]	[0-1]	[0-1]	[0-1]	[0-1]	[0-1]	[0-1]	[0-1]	[0-1]	[0-1]	[0-1]	[0-1]	[0-1]	[0-1]	[0-1]	[0-1]	[0-1]	[0-1]	[0-1]	[0-1]	[0-1]	[0-1]
026560000	[1-5]	[0-1]	[1-5]	[1-5]	[1-5]	[1-5]	[0-1]	[0-1]	[1-5]	[0-1]	[0-1]	[0-1]	[0-1]	[0-1]	[0-1]	[0-1]	[0-1]	[0-1]	[0-1]	[0-1]	[0-1]	[0-1]	[1-5]	[1-5]	[1-5]	[1-5]	[1-5]	[1-5]	[1-5]	[0-1]	[0-1]	[10-15]	[20-25]	[25-30]	[20-25]	[20-25]	[15-20]	[15-20]	[5-10]	[0-1]	[0-1]	[0-1]	[0-1]	[0-1]	[1-5]	[1-5]	[1-5]	[1-5]	[1-5]
026570000	[1-5]	[1-5]	[1-5]	[1-5]	[1-5]	[1-5]	[1-5]	[1-5]	[1-5]	[1-5]	[1-5]	[1-5]	[1-5]	[1-5]	[1-5]	[1-5]	[1-5]	[1-5]	[1-5]	[1-5]	[5-10]	[5-10]	[5-10]	[5-10]	[5-10]	[30-Max]	[30-Max]	[20-25]	[20-25]	[15-20]	[10-15]	[10-15]	[0-1]	[0-1]	[0-1]	[0-1]	[0-1]	[0-1]	[0-1]	[0-1]	[0-1]	[0-1]	[0-1]	[0-1]	[0-1]	[0-1]	[0-1]	[0-1]	[0-1]
026580000	[1-5]	[15-20]	[15-20]	[15-20]	[15-20]	[15-20]	[15-20]	[15-20]	[1-5]	[1-5]	[0-1]	[0-1]	[25-30]	[25-30]	[25-30]	[30-Max]	[30-Max]	[30-Max]	[30-Max]	[10-15]	[10-15]	[10-15]	[5-10]	[10-15]	[1-5]	[10-15]	[10-15]	[10-15]	[10-15]	[15-20]	[15-20]	[30-Max]	[30-Max]	[30-Max]	[30-Max]	[30-Max]	[30-Max]	[30-Max]	[0-1]	[0-1]	[0-1]	[0-1]	[0-1]	[5-10]	[5-10]	[5-10]	[5-10]	[5-10]	[1-5]
026590000	[1-5]	[0-1]	[0-1]	[1-5]	[1-5]	[1-5]	[1-5]	[1-5]	[1-5]	[1-5]	[1-5]	[1-5]	[1-5]	[1-5]	[1-5]	[10-15]	[20-25]	[20-25]	[15-20]	[15-20]	[20-25]	[20-25]	[20-25]	[10-15]	[10-15]	[25-30]	[25-30]	[20-25]	[20-25]	[20-25]	[20-25]	[20-25]	[5-10]	[1-5]	[1-5]	[1-5]	[1-5]	[1-5]	[1-5]	[1-5]	[5-10]	[5-10]	[5-10]	[5-10]	[0-1]	[5-10]	[15-20]	[15-20]	[20-25]
026600000	[5-10]	[10-15]	[10-15]	[15-20]	[15-20]	[15-20]	[15-20]	[15-20]	[10-15]	[5-10]	[5-10]	[5-10]	[5-10]	[5-10]	[5-10]	[5-10]	[5-10]	[5-10]	[1-5]	[1-5]	[1-5]	[1-5]	[1-5]	[5-10]	[5-10]	[5-10]	[10-15]	[5-10]	[10-15]	[10-15]	[1-5]	[1-5]	[1-5]	[0-1]	[0-1]	[0-1]	[0-1]	[0-1]	[0-1]	[0-1]	[0-1]	[0-1]	[0-1]	[1-5]	[1-5]	[1-5]	[1-5]	[1-5]	[5-10]
026610000	[0-1]	[0-1]	[1-5]	[1-5]	[1-5]	[1-5]	[1-5]	[1-5]	[5-10]	[1-5]	[1-5]	[1-5]	[1-5]	[1-5]	[1-5]	[1-5]	[1-5]	[1-5]	[0-1]	[0-1]	[0-1]	[0-1]	[0-1]	[0-1]	[1-5]	[1-5]	[1-5]	[1-5]	[1-5]	[1-5]	[1-5]	[1-5]	[1-5]	[1-5]	[1-5]	[1-5]	[1-5]	[0-1]	[0-1]	[0-1]	[0-1]	[0-1]	[0-1]	[25-30]	[20-25]	[25-30]	[20-25]	[20-25]	[20-25]
026620000	[0-1]	[1-5]	[1-5]	[1-5]	[1-5]	[1-5]	[10-15]	[10-15]	[20-25]	[20-25]	[15-20]	[15-20]	[25-30]	[20-25]	[20-25]	[10-15]	[10-15]	[10-15]	[20-25]	[1-5]	[5-10]	[5-10]	[10-15]	[10-15]	[15-20]	[10-15]	[20-25]	[20-25]	[20-25]	[30-Max]	[30-Max]	[30-Max]	[30-Max]	[30-Max]	[20-25]	[20-25]	[1-5]	[0-1]	[0-1]	[0-1]	[10-15]	[15-20]	[15-20]	[15-20]	[15-20]	[15-20]	[25-30]	[1-5]	[1-5]
026630000	[15-20]	[1-5]	[1-5]	[1-5]	[1-5]	[5-10]	[20-25]	[20-25]	[25-30]	[20-25]	[20-25]	[20-25]	[20-25]	[1-5]	[1-5]	[1-5]	[1-5]	[1-5]	[1-5]	[1-5]	[1-5]	[1-5]	[1-5]	[1-5]	[1-5]	[1-5]	[1-5]	[1-5]	[1-5]	[1-5]	[1-5]	[1-5]	[1-5]	[1-5]	[1-5]	[1-5]	[5-10]	[1-5]	[1-5]	[1-5]	[1-5]	[1-5]	[1-5]	[1-5]	[1-5]	[1-5]	[5-10]	[5-10]	[5-10]
026640000	[1-5]	[1-5]	[10-15]	[1-5]	[1-5]	[1-5]	[1-5]	[1-5]	[1-5]	[1-5]	[1-5]	[1-5]	[5-10]	[5-10]	[5-10]	[1-5]	[1-5]	[1-5]	[5-10]	[10-15]	[10-15]	[10-15]	[15-20]	[5-10]	[5-10]	[1-5]	[0-1]	[0-1]	[0-1]	[0-1]	[1-5]	[0-1]	[1-5]	[1-5]	[1-5]	[1-5]	[5-10]	[5-10]	[5-10]	[5-10]	[15-20]	[25-30]	[25-30]	[15-20]	[15-20]	[10-15]	[15-20]	[1-5]	[1-5]
026650000	[15-20]	[20-25]	[20-25]	[30-Max]	[1-5]	[1-5]	[5-10]	[5-10]	[1-5]	[1-5]	[1-5]	[1-5]	[1-5]	[0-1]	[0-1]	[1-5]	[5-10]	[5-10]	[5-10]	[5-10]	[10-15]	[10-15]	[10-15]	[5-10]	[5-10]	[5-10]	[5-10]	[5-10]	[5-10]	[1-5]	[5-10]	[1-5]	[1-5]	[1-5]	[1-5]	[1-5]	[1-5]	[1-5]	[1-5]	[1-5]	[1-5]	[1-5]	[1-5]	[1-5]	[5-10]	[1-5]	[1-5]	[1-5]	[1-5]
026660000	[1-5]	[1-5]	[5-10]	[10-15]	[15-20]	[15-20]	[15-20]	[15-20]	[10-15]	[5-10]	[1-5]	[1-5]	[1-5]	[1-5]	[1-5]	[1-5]	[1-5]	[1-5]	[1-5]	[1-5]	[1-5]	[1-5]	[1-5]	[1-5]	[1-5]	[1-5]	[5-10]	[5-10]	[5-10]	[5-10]	[1-5]	[1-5]	[1-5]	[0-1]	[0-1]	[0-1]	[5-10]	[1-5]	[1-5]	[1-5]	[1-5]	[1-5]	[1-5]	[1-5]	[1-5]	[1-5]	[1-5]	[1-5]	[1-5]
026670000	[1-5]	[5-10]	[5-10]	[5-10]	[10-15]	[10-15]	[5-10]	[5-10]	[1-5]	[1-5]	[1-5]	[1-5]	[1-5]	[1-5]	[1-5]	[1-5]	[1-5]	[1-5]	[1-5]	[1-5]	[1-5]	[1-5]	[1-5]	[30-Max]	[20-25]	[20-25]	[15-20]	[15-20]	[15-20]	[20-25]	[1-5]	[1-5]	[1-5]	[15-20]	[15-20]	[15-20]	[20-25]	[20-25]	[20-25]	[15-20]	[1-5]	[1-5]	[1-5]	[1-5]	[5-10]	[15-20]	[20-25]	[20-25]	[20-25]
026680000	[5-10]	[5-10]	[10-15]	[10-15]	[10-15]	[10-15]	[15-20]	[10-15]	[20-25]	[10-15]	[5-10]	[10-15]	[10-15]	[5-10]	[5-10]	[1-5]	[1-5]	[1-5]	[1-5]	[1-5]	[1-5]	[1-5]	[1-5]	[1-5]	[1-5]	[20-25]	[25-30]	[25-30]	[25-30]	[25-30]	[25-30]	[25-30]	[15-20]	[15-20]	[10-15]	[10-15]	[5-10]	[1-5]	[1-5]	[0-1]	[0-1]	[0-1]	[0-1]	[0-1]	[0-1]	[0-1]	[0-1]	[0-1]	[0-1]
026700000	[1-5]	[1-5]	[1-5]	[1-5]	[1-5]	[1-5]	[1-5]	[1-5]	[1-5]	[1-5]	[1-5]	[1-5]	[1-5]	[1-5]	[1-5]	[1-5]	[1-5]	[1-5]	[1-5]	[1-5]	[1-5]	[1-5]	[1-5]	[5-10]	[5-10]	[5-10]	[1-5]	[1-5]	[1-5]	[5-10]	[10-15]	[10-15]	[5-10]	[10-15]	[10-15]	[10-15]	[5-10]	[20-25]	[20-25]	[25-30]	[25-30]	[25-30]	[25-30]	[30-Max]	[1-5]	[1-5]	[5-10]	[5-10]	[5-10]
026710000	[1-5]	[1-5]	[1-5]	[1-5]	[1-5]	[1-5]	[1-5]	[1-5]	[0-1]	[0-1]	[1-5]	[0-1]	[0-1]	[1-5]	[1-5]	[1-5]	[1-5]	[1-5]	[1-5]	[1-5]	[1-5]	[1-5]	[1-5]	[5-10]	[5-10]	[5-10]	[5-10]	[1-5]	[1-5]	[1-5]	[1-5]	[1-5]	[1-5]	[0-1]	[0-1]	[0-1]	[0-1]	[1-5]	[1-5]	[1-5]	[1-5]	[1-5]	[1-5]	[1-5]	[1-5]	[1-5]	[0-1]	[1-5]	[1-5]
026720000	[1-5]	[5-10]	[1-5]	[1-5]	[20-25]	[20-25]	[20-25]	[20-25]	[10-15]	[15-20]	[20-25]	[1-5]	[1-5]	[1-5]	[1-5]	[1-5]	[1-5]	[1-5]	[1-5]	[1-5]	[1-5]	[1-5]	[1-5]	[5-10]	[5-10]	[1-5]	[1-5]	[1-5]	[1-5]	[1-5]	[1-5]	[1-5]	[1-5]	[1-5]	[1-5]	[1-5]	[5-10]	[1-5]	[1-5]	[1-5]	[1-5]	[1-5]	[1-5]	[1-5]	[1-5]	[5-10]	[5-10]	[5-10]	[5-10]
026730000	[15-20]	[20-25]	[20-25]	[15-20]	[10-15]	[10-15]	[1-5]	[1-5]	[0-1]	[0-1]	[0-1]	[1-5]	[1-5]	[1-5]	[1-5]	[1-5]	[1-5]	[1-5]	[1-5]	[1-5]	[1-5]	[1-5]	[1-5]	[1-5]	[1-5]	[1-5]	[15-20]	[15-20]	[15-20]	[15-20]	[15-20]	[20-25]	[25-30]	[1-5]	[1-5]	[1-5]	[1-5]	[1-5]	[1-5]	[10-15]	[10-15]	[10-15]	[10-15]	[10-15]	[10-15]	[10-15]	[1-5]	[5-10]	[5-10]
026740000	[5-10]	[10-15]	[15-20]	[15-20]	[15-20]	[15-20]	[15-20]	[15-20]	[5-10]	[1-5]	[1-5]	[1-5]	[1-5]	[1-5]	[1-5]	[5-10]	[1-5]	[1-5]	[1-5]	[1-5]	[1-5]	[1-5]	[1-5]	[1-5]	[1-5]	[1-5]	[5-10]	[5-10]	[5-10]	[5-10]	[1-5]	[1-5]	[1-5]	[0-1]	[0-1]	[0-1]	[0-1]	[0-1]	[0-1]	[0-1]	[0-1]	[0-1]	[0-1]	[1-5]	[5-10]	[5-10]	[5-10]	[5-10]	[5-10]
026750000	[0-1]	[0-1]	[0-1]	[1-5]	[0-1]	[0-1]	[0-1]	[0-1]	[0-1]	[0-1]	[0-1]	[0-1]	[0-1]	[0-1]	[0-1]	[0-1]	[1-5]	[0-1]	[0-1]	[0-1]	[0-1]	[0-1]	[0-1]	[0-1]	[1-5]	[1-5]	[1-5]	[1-5]	[1-5]	[1-5]	[1-5]	[1-5]	[1-5]	[0-1]	[0-1]	[0-1]	[0-1]	[0-1]	[30-Max]	[30-Max]	[15-20]	[15-20]	[15-20]	[10-15]	[10-15]	[0-1]	[0-1]	[0-1]	[0-1]
026760000	[0-1]	[0-1]	[0-1]	[5-10]	[1-5]	[1-5]	[1-5]	[1-5]	[5-10]	[5-10]	[5-10]	[5-10]	[5-10]	[5-10]	[5-10]	[1-5]	[0-1]	[0-1]	[0-1]	[5-10]	[5-10]	[5-10]	[10-15]	[10-15]	[10-15]	[10-15]	[15-20]	[15-20]	[15-20]	[10-15]	[10-15]	[10-15]	[10-15]	[1-5]	[1-5]	[1-5]	[5-10]	[5-10]	[5-10]	[5-10]	[5-10]	[5-10]	[5-10]	[5-10]	[5-10]	[5-10]	[10-15]	[10-15]	[15-20]
026770000	[1-5]	[1-5]	[0-1]	[0-1]	[0-1]	[5-10]	[5-10]	[5-10]	[10-15]	[15-20]	[20-25]	[20-25]	[10-15]	[10-15]	[10-15]	[15-20]	[1-5]	[0-1]	[0-1]	[0-1]	[0-1]	[0-1]	[0-1]	[0-1]	[0-1]	[1-5]	[1-5]	[1-5]	[1-5]	[1-5]	[0-1]	[0-1]	[0-1]	[0-1]	[0-1]	[0-1]	[0-1]	[0-1]	[0-1]	[0-1]	[0-1]	[1-5]	[1-5]	[1-5]	[5-10]	[5-10]	[5-10]	[5-10]	[0-1]
026780000	[1-5]	[10-15]	[1-5]	[1-5]	[1-5]	[1-5]	[1-5]	[1-5]	[0-1]	[1-5]	[1-5]	[5-10]	[5-10]	[1-5]	[1-5]	[1-5]	[1-5]	[0-1]	[0-1]	[0-1]	[0-1]	[0-1]	[0-1]	[0-1]	[0-1]	[1-5]	[5-10]	[5-10]	[5-10]	[5-10]	[5-10]	[5-10]	[5-10]	[0-1]	[0-1]	[0-1]	[0-1]	[0-1]	[5-10]	[10-15]	[10-15]	[10-15]	[10-15]	[10-15]	[10-15]	[10-15]	[10-15]	[10-15]	[10-15]
026790000	[0-1]	[0-1]	[0-1]	[0-1]	[0-1]	[0-1]	[0-1]	[0-1]	[0-1]	[0-1]	[0-1]	[0-1]	[0-1]	[0-1]	[0-1]	[0-1]	[0-1]	[1-5]	[0-1]	[1-5]	[30-Max]	[30-Max]	[30-Max]	[30-Max]	[30-Max]	[30-Max]	[30-Max]	[20-25]	[20-25]	[25-30]	[20-25]	[30-Max]	[30-Max]	[20-25]	[20-25]	[20-25]	[15-20]	[20-25]	[15-20]	[15-20]	[20-25]	[20-25]	[20-25]	[20-25]	[10-15]	[15-20]	[15-20]	[15-20]	[15-20]
026800000	[1-5]	[5-10]	[5-10]	[1-5]	[1-5]	[1-5]	[5-10]	[5-10]	[5-10]	[5-10]	[5-10]	[1-5]	[1-5]	[0-1]	[0-1]	[1-5]	[1-5]	[1-5]	[1-5]	[1-5]	[1-5]	[1-5]	[1-5]	[5-10]	[10-15]	[5-10]	[5-10]	[10-15]	[5-10]	[10-15]	[10-15]	[10-15]	[10-15]	[10-15]	[10-15]	[10-15]	[5-10]	[10-15]	[10-15]	[10-15]	[5-10]	[10-15]	[10-15]	[10-15]	[5-10]	[5-10]	[5-10]	[5-10]	[5-10]
026810000	[1-5]	[1-5]	[1-5]	[1-5]	[1-5]	[1-5]	[1-5]	[1-5]	[1-5]	[1-5]	[1-5]	[1-5]	[0-1]	[1-5]	[1-5]	[1-5]	[1-5]	[1-5]	[1-5]	[5-10]	[1-5]	[1-5]	[1-5]	[1-5]	[1-5]	[1-5]	[1-5]	[1-5]	[1-5]	[1-5]	[1-5]	[1-5]	[1-5]	[0-1]	[0-1]	[0-1]	[0-1]	[0-1]	[0-1]	[0-1]	[0-1]	[0-1]	[0-1]	[0-1]	[0-1]	[0-1]	[0-1]	[0-1]	[0-1]
026820000	[0-1]	[0-1]	[0-1]	[1-5]	[1-5]	[1-5]	[1-5]	[1-5]	[5-10]	[5-10]	[5-10]	[5-10]	[5-10]	[5-10]	[5-10]	[15-20]	[15-20]	[5-10]	[5-10]	[5-10]	[5-10]	[5-10]	[1-5]	[1-5]	[5-10]	[5-10]	[10-15]	[10-15]	[10-15]	[15-20]	[15-20]	[15-20]	[10-15]	[15-20]	[15-20]	[15-20]	[5-10]	[5-10]	[5-10]	[5-10]	[1-5]	[1-5]	[1-5]	[5-10]	[1-5]	[1-5]	[1-5]	[5-10]	[5-10]
026830000	[1-5]	[1-5]	[1-5]	[1-5]	[1-5]	[1-5]	[1-5]	[1-5]	[1-5]	[10-15]	[10-15]	[1-5]	[1-5]	[1-5]	[1-5]	[1-5]	[1-5]	[1-5]	[5-10]	[10-15]	[10-15]	[10-15]	[10-15]	[10-15]	[10-15]	[5-10]	[5-10]	[5-10]	[5-10]	[5-10]	[5-10]	[25-30]	[25-30]	[25-30]	[5-10]	[5-10]	[5-10]	[5-10]	[0-1]	[1-5]	[1-5]	[10-15]	[10-15]	[10-15]	[15-20]	[15-20]	[15-20]	[1-5]	[1-5]
026840000	[1-5]	[1-5]	[5-10]	[5-10]	[10-15]	[10-15]	[5-10]	[5-10]	[5-10]	[5-10]	[5-10]	[1-5]	[1-5]	[5-10]	[5-10]	[5-10]	[10-15]	[5-10]	[5-10]	[10-15]	[10-15]	[5-10]	[10-15]	[10-15]	[10-15]	[10-15]	[5-10]	[5-10]	[5-10]	[5-10]	[5-10]	[5-10]	[5-10]	[5-10]	[5-10]	[10-15]	[5-10]	[1-5]	[1-5]	[5-10]	[5-10]	[10-15]	[5-10]	[5-10]	[5-10]	[5-10]	[1-5]	[5-10]	[5-10]
026850000	[25-30]	[30-Max]	[30-Max]	[1-5]	[1-5]	[1-5]	[1-5]	[1-5]	[0-1]	[0-1]	[1-5]	[1-5]	[5-10]	[5-10]	[5-10]	[5-10]	[5-10]	[30-Max]	[30-Max]	[30-Max]	[30-Max]	[30-Max]	[30-Max]	[15-20]	[0-1]	[0-1]	[0-1]	[0-1]	[0-1]	[1-5]	[5-10]	[5-10]	[30-Max]	[30-Max]	[30-Max]	[30-Max]	[25-30]	[20-25]	[15-20]	[0-1]	[0-1]	[0-1]	[0-1]	[0-1]	[0-1]	[0-1]	[0-1]	[0-1]	[0-1]
026860000	[1-5]	[1-5]	[1-5]	[1-5]	[1-5]	[1-5]	[1-5]	[1-5]	[1-5]	[1-5]	[0-1]	[1-5]	[0-1]	[0-1]	[1-5]	[1-5]	[1-5]	[1-5]	[1-5]	[1-5]	[1-5]	[1-5]	[1-5]	[1-5]	[1-5]	[1-5]	[10-15]	[10-15]	[10-15]	[10-15]	[10-15]	[10-15]	[10-15]	[0-1]	[0-1]	[0-1]	[1-5]	[1-5]	[5-10]	[10-15]	[10-15]	[10-15]	[10-15]	[5-10]	[10-15]	[1-5]	[0-1]	[1-5]	[1-5]
026870000	[1-5]	[1-5]	[1-5]	[1-5]	[1-5]	[1-5]	[1-5]	[1-5]	[1-5]	[1-5]	[1-5]	[1-5]	[1-5]	[1-5]	[1-5]	[1-5]	[1-5]	[1-5]	[1-5]	[1-5]	[1-5]	[1-5]	[1-5]	[1-5]	[1-5]	[1-5]	[1-5]	[1-5]	[1-5]	[1-5]	[1-5]	[5-10]	[5-10]	[25-30]	[25-30]	[25-30]	[30-Max]	[25-30]	[25-30]	[25-30]	[1-5]	[1-5]	[1-5]	[5-10]	[5-10]	[5-10]	[5-10]	[5-10]	[5-10]
026880000	[0-1]	[0-1]	[1-5]	[1-5]	[0-1]	[1-5]	[0-1]	[0-1]	[0-1]	[0-1]	[1-5]	[1-5]	[1-5]	[10-15]	[10-15]	[10-15]	[10-15]	[5-10]	[10-15]	[1-5]	[1-5]	[1-5]	[1-5]	[1-5]	[1-5]	[1-5]	[5-10]	[5-10]	[5-10]	[5-10]	[5-10]	[1-5]	[1-5]	[1-5]	[5-10]	[5-10]	[5-10]	[5-10]	[5-10]	[0-1]	[0-1]	[0-1]	[0-1]	[0-1]	[0-1]	[0-1]	[0-1]	[0-1]	[0-1]
026890000	[1-5]	[5-10]	[5-10]	[10-15]	[10-15]	[10-15]	[10-15]	[10-15]	[10-15]	[10-15]	[10-15]	[5-10]	[5-10]	[5-10]	[5-10]	[5-10]	[5-10]	[10-15]	[10-15]	[10-15]	[10-15]	[10-15]	[1-5]	[1-5]	[0-1]	[0-1]	[0-1]	[0-1]	[0-1]	[0-1]	[0-1]	[0-1]	[0-1]	[0-1]	[0-1]	[0-1]	[0-1]	[0-1]	[0-1]	[0-1]	[10-15]	[10-15]	[10-15]	[0-1]	[0-1]	[0-1]	[0-1]	[0-1]	[0-1]
026900000	[0-1]	[0-1]	[0-1]	[1-5]	[0-1]	[0-1]	[0-1]	[0-1]	[0-1]	[0-1]	[0-1]	[10-15]	[5-10]	[10-15]	[10-15]	[5-10]	[1-5]	[1-5]	[0-1]	[0-1]	[0-1]	[1-5]	[1-5]	[1-5]	[0-1]	[5-10]	[5-10]	[5-10]	[5-10]	[5-10]	[0-1]	[0-1]	[0-1]	[0-1]	[0-1]	[0-1]	[0-1]	[1-5]	[1-5]	[30-Max]	[30-Max]	[30-Max]	[30-Max]	[30-Max]	[25-30]	[5-10]	[5-10]	[1-5]	[1-5]
026910101	[1-5]	[1-5]	[5-10]	[5-10]	[5-10]	[5-10]	[5-10]	[5-10]	[5-10]	[1-5]	[1-5]	[1-5]	[1-5]	[1-5]	[1-5]	[1-5]	[5-10]	[5-10]	[5-10]	[5-10]	[5-10]	[5-10]	[1-5]	[5-10]	[5-10]	[5-10]	[10-15]	[10-15]	[10-15]	[10-15]	[10-15]	[5-10]	[5-10]	[5-10]	[5-10]	[5-10]	[5-10]	[5-10]	[5-10]	[5-10]	[5-10]	[5-10]	[5-10]	[5-10]	[5-10]	[5-10]	[1-5]	[1-5]	[1-5]
026910102	[5-10]	[5-10]	[1-5]	[5-10]	[5-10]	[5-10]	[5-10]	[5-10]	[5-10]	[5-10]	[5-10]	[5-10]	[5-10]	[5-10]	[5-10]	[5-10]	[1-5]	[1-5]	[5-10]	[5-10]	[5-10]	[5-10]	[5-10]	[5-10]	[5-10]	[5-10]	[5-10]	[5-10]	[5-10]	[1-5]	[1-5]	[1-5]	[1-5]	[1-5]	[1-5]	[1-5]	[1-5]	[1-5]	[1-5]	[1-5]	[5-10]	[5-10]	[5-10]	[5-10]	[5-10]	[5-10]	[5-10]	[10-15]	[10-15]
026910103	[1-5]	[1-5]	[1-5]	[1-5]	[1-5]	[1-5]	[1-5]	[1-5]	[1-5]	[1-5]	[1-5]	[5-10]	[5-10]	[5-10]	[5-10]	[10-15]	[5-10]	[10-15]	[5-10]	[5-10]	[10-15]	[10-15]	[10-15]	[15-20]	[15-20]	[15-20]	[10-15]	[10-15]	[10-15]	[5-10]	[5-10]	[10-15]	[10-15]	[10-15]	[5-10]	[5-10]	[5-10]	[10-15]	[5-10]	[5-10]	[10-15]	[10-15]	[10-15]	[5-10]	[5-10]	[5-10]	[5-10]	[1-5]	[5-10]
026910104	[1-5]	[1-5]	[1-5]	[1-5]	[1-5]	[1-5]	[1-5]	[1-5]	[1-5]	[0-1]	[0-1]	[1-5]	[1-5]	[1-5]	[1-5]	[5-10]	[5-10]	[5-10]	[5-10]	[1-5]	[1-5]	[1-5]	[1-5]	[1-5]	[1-5]	[1-5]	[1-5]	[1-5]	[1-5]	[1-5]	[5-10]	[5-10]	[5-10]	[5-10]	[5-10]	[5-10]	[5-10]	[5-10]	[5-10]	[10-15]	[10-15]	[10-15]	[10-15]	[10-15]	[5-10]	[5-10]	[5-10]	[1-5]	[1-5]
026910201	[1-5]	[1-5]	[0-1]	[0-1]	[0-1]	[0-1]	[0-1]	[0-1]	[1-5]	[5-10]	[5-10]	[5-10]	[10-15]	[10-15]	[10-15]	[10-15]	[5-10]	[5-10]	[10-15]	[5-10]	[5-10]	[5-10]	[5-10]	[5-10]	[5-10]	[5-10]	[5-10]	[5-10]	[5-10]	[5-10]	[5-10]	[5-10]	[5-10]	[5-10]	[5-10]	[5-10]	[5-10]	[5-10]	[5-10]	[5-10]	[5-10]	[1-5]	[1-5]	[1-5]	[5-10]	[5-10]	[5-10]	[5-10]	[5-10]
026910202	[5-10]	[5-10]	[5-10]	[5-10]	[1-5]	[1-5]	[5-10]	[1-5]	[1-5]	[1-5]	[1-5]	[1-5]	[1-5]	[1-5]	[1-5]	[1-5]	[1-5]	[1-5]	[1-5]	[5-10]	[5-10]	[5-10]	[5-10]	[5-10]	[5-10]	[10-15]	[5-10]	[5-10]	[5-10]	[5-10]	[1-5]	[1-5]	[0-1]	[0-1]	[1-5]	[1-5]	[1-5]	[1-5]	[1-5]	[1-5]	[5-10]	[5-10]	[5-10]	[5-10]	[5-10]	[5-10]	[5-10]	[5-10]	[5-10]
026910203	[1-5]	[0-1]	[0-1]	[0-1]	[0-1]	[0-1]	[0-1]	[0-1]	[1-5]	[10-15]	[15-20]	[15-20]	[15-20]	[15-20]	[10-15]	[10-15]	[1-5]	[0-1]	[1-5]	[5-10]	[5-10]	[10-15]	[10-15]	[20-25]	[20-25]	[15-20]	[10-15]	[10-15]	[5-10]	[5-10]	[5-10]	[1-5]	[1-5]	[5-10]	[5-10]	[5-10]	[5-10]	[5-10]	[5-10]	[10-15]	[5-10]	[5-10]	[5-10]	[5-10]	[5-10]	[5-10]	[5-10]	[5-10]	[5-10]
026910204	[5-10]	[10-15]	[10-15]	[10-15]	[15-20]	[15-20]	[20-25]	[15-20]	[10-15]	[10-15]	[5-10]	[5-10]	[5-10]	[1-5]	[1-5]	[1-5]	[0-1]	[0-1]	[1-5]	[1-5]	[1-5]	[1-5]	[5-10]	[10-15]	[10-15]	[10-15]	[15-20]	[15-20]	[15-20]	[10-15]	[10-15]	[15-20]	[10-15]	[15-20]	[15-20]	[15-20]	[10-15]	[10-15]	[10-15]	[10-15]	[1-5]	[1-5]	[1-5]	[1-5]	[1-5]	[1-5]	[1-5]	[1-5]	[1-5]
026910205	[1-5]	[1-5]	[1-5]	[1-5]	[5-10]	[5-10]	[5-10]	[5-10]	[5-10]	[5-10]	[5-10]	[5-10]	[5-10]	[5-10]	[5-10]	[5-10]	[5-10]	[5-10]	[5-10]	[10-15]	[10-15]	[10-15]	[10-15]	[5-10]	[5-10]	[1-5]	[1-5]	[1-5]	[1-5]	[10-15]	[10-15]	[15-20]	[15-20]	[10-15]	[10-15]	[10-15]	[5-10]	[15-20]	[10-15]	[10-15]	[10-15]	[15-20]	[15-20]	[15-20]	[5-10]	[5-10]	[5-10]	[5-10]	[5-10]
026910206	[1-5]	[5-10]	[5-10]	[15-20]	[15-20]	[20-25]	[20-25]	[20-25]	[10-15]	[10-15]	[5-10]	[10-15]	[10-15]	[5-10]	[5-10]	[10-15]	[10-15]	[10-15]	[5-10]	[5-10]	[10-15]	[10-15]	[5-10]	[15-20]	[15-20]	[15-20]	[20-25]	[15-20]	[15-20]	[15-20]	[15-20]	[10-15]	[10-15]	[5-10]	[5-10]	[5-10]	[5-10]	[0-1]	[1-5]	[1-5]	[1-5]	[1-5]	[1-5]	[1-5]	[1-5]	[1-5]	[10-15]	[10-15]	[10-15]
026910207	[1-5]	[0-1]	[1-5]	[1-5]	[1-5]	[1-5]	[1-5]	[1-5]	[1-5]	[1-5]	[1-5]	[5-10]	[5-10]	[5-10]	[5-10]	[5-10]	[1-5]	[1-5]	[1-5]	[1-5]	[5-10]	[5-10]	[5-10]	[5-10]	[5-10]	[5-10]	[10-15]	[10-15]	[10-15]	[15-20]	[15-20]	[15-20]	[25-30]	[20-25]	[15-20]	[15-20]	[10-15]	[10-15]	[10-15]	[5-10]	[1-5]	[1-5]	[1-5]	[1-5]	[1-5]	[0-1]	[0-1]	[1-5]	[1-5]
026910208	[5-10]	[5-10]	[5-10]	[1-5]	[1-5]	[1-5]	[1-5]	[1-5]	[0-1]	[0-1]	[0-1]	[5-10]	[5-10]	[5-10]	[5-10]	[5-10]	[5-10]	[5-10]	[5-10]	[5-10]	[5-10]	[5-10]	[5-10]	[5-10]	[5-10]	[10-15]	[10-15]	[10-15]	[10-15]	[5-10]	[10-15]	[10-15]	[5-10]	[5-10]	[10-15]	[5-10]	[5-10]	[1-5]	[1-5]	[1-5]	[1-5]	[1-5]	[1-5]	[1-5]	[1-5]	[1-5]	[1-5]	[1-5]	[1-5]
026910209	[5-10]	[1-5]	[1-5]	[1-5]	[1-5]	[1-5]	[0-1]	[0-1]	[0-1]	[0-1]	[0-1]	[0-1]	[1-5]	[1-5]	[1-5]	[1-5]	[5-10]	[10-15]	[10-15]	[5-10]	[5-10]	[5-10]	[5-10]	[5-10]	[1-5]	[5-10]	[5-10]	[10-15]	[10-15]	[15-20]	[10-15]	[10-15]	[10-15]	[5-10]	[5-10]	[5-10]	[5-10]	[5-10]	[5-10]	[10-15]	[5-10]	[10-15]	[10-15]	[10-15]	[5-10]	[5-10]	[1-5]	[1-5]	[1-5]
026910210	[20-25]	[25-30]	[1-5]	[5-10]	[5-10]	[5-10]	[5-10]	[5-10]	[1-5]	[1-5]	[1-5]	[0-1]	[0-1]	[0-1]	[0-1]	[10-15]	[10-15]	[10-15]	[15-20]	[30-Max]	[15-20]	[15-20]	[5-10]	[5-10]	[5-10]	[5-10]	[0-1]	[1-5]	[1-5]	[1-5]	[1-5]	[1-5]	[1-5]	[0-1]	[0-1]	[0-1]	[0-1]	[0-1]	[0-1]	[1-5]	[1-5]	[1-5]	[1-5]	[1-5]	[1-5]	[0-1]	[0-1]	[10-15]	[15-20]
026910301	[5-10]	[5-10]	[5-10]	[5-10]	[5-10]	[5-10]	[5-10]	[5-10]	[5-10]	[1-5]	[1-5]	[5-10]	[5-10]	[5-10]	[5-10]	[5-10]	[15-20]	[15-20]	[15-20]	[15-20]	[15-20]	[15-20]	[15-20]	[10-15]	[5-10]	[5-10]	[5-10]	[5-10]	[5-10]	[5-10]	[5-10]	[5-10]	[5-10]	[5-10]	[5-10]	[5-10]	[5-10]	[1-5]	[1-5]	[1-5]	[1-5]	[1-5]	[1-5]	[5-10]	[5-10]	[5-10]	[5-10]	[1-5]	[5-10]
026910302	[1-5]	[1-5]	[1-5]	[1-5]	[5-10]	[5-10]	[5-10]	[5-10]	[1-5]	[1-5]	[1-5]	[0-1]	[0-1]	[0-1]	[0-1]	[1-5]	[1-5]	[1-5]	[1-5]	[1-5]	[1-5]	[1-5]	[1-5]	[5-10]	[10-15]	[5-10]	[5-10]	[5-10]	[5-10]	[5-10]	[5-10]	[5-10]	[1-5]	[5-10]	[5-10]	[5-10]	[5-10]	[1-5]	[5-10]	[5-10]	[5-10]	[5-10]	[5-10]	[5-10]	[5-10]	[5-10]	[1-5]	[1-5]	[1-5]
026910303	[1-5]	[1-5]	[1-5]	[5-10]	[5-10]	[5-10]	[5-10]	[5-10]	[5-10]	[5-10]	[5-10]	[5-10]	[1-5]	[5-10]	[5-10]	[5-10]	[5-10]	[5-10]	[5-10]	[5-10]	[5-10]	[5-10]	[15-20]	[15-20]	[15-20]	[20-25]	[15-20]	[10-15]	[10-15]	[10-15]	[5-10]	[5-10]	[5-10]	[5-10]	[5-10]	[5-10]	[5-10]	[5-10]	[5-10]	[1-5]	[1-5]	[5-10]	[5-10]	[5-10]	[10-15]	[10-15]	[10-15]	[10-15]	[10-15]
026910304	[1-5]	[1-5]	[5-10]	[5-10]	[5-10]	[5-10]	[5-10]	[5-10]	[10-15]	[5-10]	[5-10]	[5-10]	[5-10]	[5-10]	[5-10]	[5-10]	[1-5]	[5-10]	[5-10]	[5-10]	[5-10]	[5-10]	[5-10]	[5-10]	[5-10]	[5-10]	[5-10]	[5-10]	[5-10]	[5-10]	[5-10]	[5-10]	[5-10]	[5-10]	[1-5]	[1-5]	[1-5]	[1-5]	[5-10]	[1-5]	[1-5]	[1-5]	[1-5]	[1-5]	[1-5]	[1-5]	[5-10]	[5-10]	[5-10]
026910401	[5-10]	[5-10]	[5-10]	[5-10]	[5-10]	[5-10]	[1-5]	[1-5]	[1-5]	[1-5]	[1-5]	[5-10]	[5-10]	[1-5]	[1-5]	[5-10]	[5-10]	[5-10]	[5-10]	[10-15]	[10-15]	[10-15]	[10-15]	[10-15]	[10-15]	[5-10]	[5-10]	[5-10]	[5-10]	[5-10]	[10-15]	[10-15]	[10-15]	[10-15]	[10-15]	[10-15]	[10-15]	[5-10]	[5-10]	[5-10]	[5-10]	[5-10]	[5-10]	[5-10]	[1-5]	[1-5]	[1-5]	[1-5]	[5-10]
[truncated: 48,252 more rows]
[truncated: 134 more columns]
