# Supplementary material for: Predicting COVID-19 positivity and hospitalization with multi-scale graph neural networks
Source: Sci Rep. 2023 Mar 31;13:5235. doi: 10.1038/s41598-023-31222-6 (PMC10066232; doi:10.1038/s41598-023-31222-6)
Supplement: Supplementary file 2 — Supplementary Information 2. [file 41598_2023_31222_MOESM2_ESM.csv]

name	2020-12-27	2020-12-28	2020-12-29	2020-12-30	2020-12-31	2021-01-01	2021-01-02	2021-01-03	2021-01-04	2021-01-05	2021-01-06	2021-01-07	2021-01-08	2021-01-09	2021-01-10	2021-01-11	2021-01-12	2021-01-13	2021-01-14	2021-01-15	2021-01-16	2021-01-17	2021-01-18	2021-01-19	2021-01-20	2021-01-21	2021-01-22	2021-01-23	2021-01-24	2021-01-25	2021-01-26	2021-01-27	2021-01-28	2021-01-29	2021-01-30	2021-01-31	2021-02-01	2021-02-02	2021-02-03	2021-02-04	2021-02-05	2021-02-06	2021-02-07	2021-02-08	2021-02-09	2021-02-10	2021-02-11	2021-02-12	2021-02-13
ain	22	258	217	222	180	4	111	29	332	261	197	224	246	91	47	278	212	227	217	229	105	14	331	245	225	244	231	136	25	373	290	230	237	269	137	20	389	260	275	256	241	102	14	259	257	216	196	191	95
aisne	15	231	217	156	143	14	124	10	195	148	148	148	188	115	13	260	185	160	184	177	112	14	287	208	199	227	205	120	19	317	234	200	204	200	129	13	302	218	223	235	196	135	16	314	225	194	189	174	90
allier	11	194	117	152	133	9	121	9	232	125	115	155	117	71	12	157	124	124	112	106	58	7	142	114	127	101	128	77	6	153	91	84	96	106	50	8	116	107	83	93	96	44	7	131	71	64	50	44	39
alpes_de_haute_provence	7	59	99	73	55	4	34	19	70	58	49	58	48	26	11	55	53	44	61	55	27	13	77	60	46	62	82	38	13	109	56	55	61	73	27	9	50	58	67	77	68	23	8	84	60	51	73	60	22
hautes_alpes	10	103	92	84	75	4	30	17	102	60	75	60	54	29	8	78	60	60	51	80	29	3	91	50	64	62	53	13	10	55	42	64	57	37	21	8	67	65	48	53	46	24	9	73	61	34	47	57	25
alpes_maritimes	103	879	769	815	527	35	423	137	1039	852	761	736	819	374	86	1088	732	696	693	748	349	69	1009	840	696	703	753	407	114	1074	742	702	709	792	448	88	1019	734	726	761	815	443	114	1011	868	858	795	736	442
ardeche	6	113	119	95	91	7	70	11	158	107	122	102	109	52	7	146	148	146	97	119	57	22	184	138	111	137	161	99	14	164	140	163	122	126	86	19	167	137	150	146	132	68	7	164	86	100	118	75	63
ardennes	16	221	139	181	100	7	84	12	210	118	103	98	111	67	34	132	92	116	84	86	57	16	132	93	84	101	104	57	6	122	65	79	68	64	32	14	103	89	74	54	91	45	3	89	57	29	34	37	27
ariege	4	35	69	50	29	3	12	3	102	42	67	42	48	13	4	58	40	54	24	39	12	5	69	51	43	46	48	30	8	91	50	35	38	45	16	5	45	47	33	44	39	13	2	53	25	37	41	39	8
aube	12	99	87	105	100	9	95	19	121	94	96	84	94	60	11	107	65	71	98	76	35	7	118	65	76	101	86	46	10	102	102	92	112	80	60	12	103	95	110	90	137	45	13	120	82	62	59	103	58
aude	11	92	121	155	53	6	60	4	172	124	95	88	102	50	6	143	86	159	82	87	42	7	168	131	124	95	96	55	10	178	150	134	119	104	73	10	174	119	118	118	92	66	10	114	99	112	86	89	62
aveyron	7	61	28	62	56	1	24	6	59	52	65	46	33	43	12	94	56	52	67	81	35	1	114	73	61	62	61	38	10	90	51	64	48	68	45	2	103	69	79	52	71	29	2	84	57	58	37	42	36
bouches_du_rhone	89	962	804	810	679	79	537	132	1181	929	768	773	844	371	106	1344	977	928	936	950	524	209	1561	1098	1111	1230	1298	616	218	1604	1125	1081	1243	1185	558	213	1700	1278	1130	1229	1059	555	182	1425	1093	924	887	902	416
calvados	37	161	169	167	124	13	108	48	203	232	181	153	141	100	36	189	160	112	119	156	75	34	168	168	119	130	161	74	35	165	129	147	107	134	104	32	142	112	115	120	119	75	19	106	121	102	110	103	93
cantal	3	38	35	43	11	2	19	0	42	29	49	46	21	9	4	56	28	33	28	20	17	9	49	34	60	38	27	22	8	79	41	71	34	33	33	4	58	46	34	26	49	9	2	52	32	19	25	35	21
charente	5	43	70	72	45	2	20	3	73	66	52	46	46	30	5	87	94	71	54	77	40	7	83	84	91	80	79	35	6	75	84	85	76	84	61	4	103	70	82	51	68	42	4	97	49	49	57	48	23
charente_maritime	2	79	65	81	85	3	67	8	134	111	65	138	86	31	16	107	114	131	122	121	65	36	133	149	122	137	170	75	24	172	145	108	161	144	129	33	200	194	124	144	135	77	18	121	85	106	101	115	34
cher	10	102	126	184	103	13	76	18	193	172	134	132	117	42	10	119	106	129	104	111	43	10	140	105	128	97	77	45	16	107	76	67	118	101	35	3	86	75	82	94	88	20	6	63	49	71	49	65	36
correze	4	39	37	45	44	3	35	2	79	57	43	45	48	23	3	61	76	46	52	55	28	5	115	93	59	69	47	44	6	100	66	72	75	48	53	20	83	117	70	58	77	38	12	69	62	70	40	43	43
cote_d'or	35	237	264	189	192	30	185	57	292	262	206	176	223	138	29	251	196	155	169	177	107	26	207	217	165	164	188	106	24	249	160	143	153	185	104	40	204	176	136	140	151	79	19	239	134	171	108	122	50
cotes_d'armor	4	79	44	61	55	5	35	10	68	59	67	62	58	38	5	74	45	55	60	62	34	5	68	58	65	53	58	27	8	71	71	55	62	59	33	2	98	77	69	61	68	40	9	78	54	49	45	52	44
creuse	0	14	16	16	11	0	17	6	33	27	22	22	24	14	3	38	20	26	29	26	19	5	48	26	32	55	50	23	5	47	31	36	56	43	26	4	63	45	38	32	31	20	3	25	25	20	18	11	13
dordogne	4	65	47	43	51	1	35	4	98	70	74	53	66	35	1	150	71	98	96	98	50	5	140	138	142	104	110	82	9	218	154	204	222	203	81	6	262	174	159	159	137	53	4	174	137	144	79	101	53
doubs	9	365	313	367	266	9	250	15	471	307	255	285	278	151	15	321	189	217	212	222	190	11	308	251	207	252	241	156	8	265	190	156	187	215	158	16	220	150	135	134	182	106	4	171	102	131	122	152	107
drome	14	195	189	202	173	15	135	17	316	244	217	171	234	98	19	271	181	227	213	261	110	10	358	227	238	269	281	124	13	382	257	244	193	224	103	20	292	204	178	191	168	138	14	232	222	146	133	177	95
eure	4	145	97	93	72	4	43	14	186	133	106	96	90	35	20	135	141	85	105	105	51	11	128	105	111	111	139	61	14	153	153	136	168	192	86	25	204	170	142	171	212	69	20	231	171	124	160	140	50
eure_et_loir	5	115	95	86	67	7	44	12	138	89	96	105	119	41	3	104	127	70	84	89	43	2	140	96	103	88	113	62	1	151	87	97	124	131	76	16	199	152	142	98	104	70	15	117	109	70	113	124	56
finistere	10	89	69	73	83	1	59	6	127	106	103	81	117	62	14	105	83	76	74	99	54	13	140	112	75	98	116	73	16	163	82	82	108	96	42	13	99	94	65	63	65	41	4	66	59	31	45	58	49
gard	13	222	240	240	182	16	107	18	332	235	274	191	229	102	24	292	263	229	221	237	139	31	318	282	282	281	329	155	43	358	317	285	282	308	149	60	405	279	255	242	271	142	30	279	244	227	229	203	142
haute_garonne	49	266	262	289	236	29	164	63	458	410	389	333	341	186	77	554	428	372	430	415	303	76	624	500	477	465	530	238	84	763	561	506	610	603	298	211	780	549	497	525	514	226	110	627	421	377	428	435	222
gers	2	40	54	42	32	3	20	9	81	62	47	42	38	17	2	58	23	34	55	49	19	4	103	57	56	46	54	5	5	93	53	67	56	42	17	13	78	44	66	41	44	11	2	57	36	41	29	14	3
gironde	41	309	299	334	241	18	250	68	502	404	370	412	405	201	64	535	404	433	432	420	255	58	593	444	422	473	464	232	62	597	462	421	430	499	245	76	572	392	345	339	326	166	29	343	277	333	269	248	167
herault	23	269	259	221	186	18	174	46	417	352	300	308	379	177	37	423	304	332	297	331	153	45	395	308	308	351	327	172	24	432	307	273	332	320	167	37	366	298	298	246	307	181	19	402	277	265	267	303	120
ille_et_vilaine	18	184	163	136	142	12	103	29	236	270	217	199	180	169	40	349	283	267	242	276	122	40	315	272	276	275	236	140	27	314	238	255	327	323	182	42	418	331	319	300	336	167	29	341	321	214	225	239	154
indre	4	50	43	63	46	2	51	3	94	98	68	81	52	30	3	89	81	94	71	79	88	6	107	88	111	96	68	68	3	118	87	64	69	84	42	5	113	88	68	73	88	25	5	114	81	62	71	54	26
indre_et_loire	15	150	108	111	109	8	72	13	176	200	146	160	156	91	17	242	173	135	177	203	96	9	251	186	169	167	180	104	9	292	209	192	187	191	100	12	238	171	169	178	187	101	19	209	152	141	121	148	91
isere	52	514	430	485	400	30	256	44	655	544	439	433	430	211	43	558	366	373	361	444	243	41	578	452	478	449	470	241	47	597	441	404	443	490	214	62	603	408	346	392	389	204	49	472	372	372	346	300	121
jura	11	193	162	182	158	17	126	15	220	183	128	137	136	89	11	173	143	112	143	116	88	5	160	125	122	143	134	71	8	180	123	100	135	121	83	7	188	124	91	98	102	64	10	109	112	85	100	86	56
landes	7	138	142	131	92	6	71	7	168	120	119	109	112	36	9	153	124	126	109	104	65	8	146	170	110	139	179	75	9	232	172	165	167	176	58	11	152	98	97	120	89	39	7	110	74	62	63	53	19
loir_et_cher	2	109	86	79	58	2	58	4	97	72	83	55	78	37	2	67	74	74	84	69	39	20	107	83	89	48	87	49	10	85	96	125	59	86	37	3	94	83	80	58	80	38	10	88	85	59	59	68	27
loire	32	285	281	274	202	8	206	32	362	296	288	228	260	146	20	339	296	312	271	274	192	46	409	304	324	314	295	231	21	397	277	273	277	306	175	16	390	247	265	251	265	167	22	332	217	214	224	220	124
haute_loire	5	58	53	59	91	2	59	7	100	93	81	95	94	52	6	115	105	82	78	94	53	4	130	113	92	111	88	51	9	109	70	59	66	83	47	2	101	61	66	58	80	55	7	75	52	47	34	46	28
loire_atlantique	27	252	225	246	249	35	195	70	332	256	272	286	307	179	67	303	292	316	279	336	177	93	454	365	314	299	371	217	73	441	284	338	437	393	214	89	405	251	283	262	275	162	61	258	209	234	200	211	136
loiret	42	199	154	170	188	21	101	23	265	168	176	197	184	130	22	233	211	176	183	247	130	37	336	295	249	254	243	133	31	354	243	254	232	208	120	56	300	220	164	187	198	116	24	187	206	129	121	123	84
lot	1	16	34	33	17	1	16	4	50	37	27	26	35	9	4	37	31	31	34	32	31	3	58	34	17	21	34	17	2	52	30	26	39	40	28	3	55	39	29	38	44	11	6	52	31	32	30	28	8
lot_et_garonne	2	94	72	58	46	5	33	9	96	70	93	92	63	42	3	120	113	98	94	99	47	4	122	99	78	84	90	45	5	94	77	55	85	59	40	9	99	109	68	76	80	42	5	76	66	42	41	48	27
lozere	3	14	21	21	26	1	13	6	28	23	42	28	21	17	5	31	30	22	27	48	10	5	46	43	35	54	46	13	2	49	36	33	22	27	8	1	41	26	28	28	32	11	3	33	26	22	14	27	8
maine_et_loire	7	215	221	198	118	7	131	13	277	180	126	138	159	63	9	189	212	176	182	185	92	11	274	231	216	218	214	120	19	317	231	292	241	227	112	14	319	230	192	196	216	141	12	256	183	177	191	219	127
manche	11	101	110	99	71	16	89	6	156	127	133	115	138	79	15	165	162	169	155	175	81	26	282	238	188	158	186	128	7	211	157	155	144	147	106	7	167	158	136	144	116	69	4	132	101	90	114	85	58
marne	18	263	254	244	237	9	119	19	314	239	222	198	197	102	7	232	232	176	173	223	93	15	301	159	187	177	235	127	7	281	208	200	185	170	65	17	247	180	147	149	170	75	7	165	123	150	111	122	76
haute_marne	1	99	120	85	66	5	82	7	127	143	69	69	81	54	5	91	66	46	71	63	44	7	113	77	59	66	66	43	1	70	91	50	52	55	28	5	72	38	38	35	44	34	3	51	30	42	28	51	35
mayenne	3	40	44	76	46	10	33	38	90	68	69	76	74	47	16	87	62	121	106	73	47	16	67	83	65	57	68	48	9	102	101	76	74	90	68	12	77	71	59	65	77	46	22	50	56	35	29	51	31
meurthe_et_moselle	44	461	368	373	251	31	303	30	414	352	347	271	299	171	13	379	255	239	249	266	178	23	397	283	253	282	285	199	37	433	307	279	287	224	151	28	348	259	199	182	223	158	29	286	217	184	161	185	99
meuse	8	99	100	92	52	11	81	6	130	122	79	54	71	48	8	104	97	57	65	57	35	4	108	92	90	67	61	29	4	97	41	38	51	54	30	5	55	34	34	42	40	53	0	60	31	38	29	45	19
morbihan	7	95	75	93	97	17	79	10	113	88	81	69	92	54	17	146	88	125	109	137	71	13	140	140	113	106	112	82	17	160	100	134	172	131	95	19	176	150	134	122	115	93	14	127	76	98	109	88	84
moselle	44	627	474	466	326	23	400	42	601	468	370	343	333	253	38	497	319	276	324	297	206	30	491	335	363	372	377	246	45	628	470	421	420	488	246	44	618	470	444	418	464	325	54	657	456	450	382	368	281
nievre	9	112	85	74	68	4	38	10	163	81	95	89	50	32	14	142	66	80	72	91	29	10	101	103	58	61	108	45	8	102	80	56	55	46	33	0	72	45	36	37	58	18	3	66	63	42	47	65	19
nord	104	677	631	687	473	59	520	183	882	788	712	671	669	441	138	879	712	686	756	685	459	134	965	757	706	725	793	510	151	961	820	791	796	894	536	157	1076	833	760	790	879	640	176	1002	872	845	933	929	655
oise	20	237	214	155	142	18	184	16	283	275	257	243	224	177	33	338	304	313	296	351	167	34	434	338	306	294	323	160	20	460	328	302	315	350	187	21	416	383	246	260	307	183	15	360	260	279	240	266	197
orne	9	121	109	111	99	4	59	17	111	130	94	72	74	36	18	107	108	97	109	73	54	15	122	89	80	60	90	38	16	98	93	90	85	61	42	10	123	89	61	61	55	33	6	84	48	45	31	55	26
pas_de_calais	24	540	422	376	267	19	248	19	536	396	350	399	379	263	30	490	394	380	412	462	231	28	631	417	397	411	499	280	22	563	409	347	409	460	252	48	649	444	419	469	474	346	38	672	517	506	547	605	392
puy_de_dome	30	229	294	211	161	17	150	44	321	214	220	266	185	114	30	229	210	196	209	229	134	29	270	264	224	250	264	141	41	261	205	196	242	213	146	27	249	191	187	179	197	110	23	169	141	148	148	148	119
pyrenees_atlantiques	22	176	166	131	106	11	87	16	226	195	163	123	144	71	5	205	142	127	138	168	64	16	254	172	159	145	144	67	14	190	146	154	140	174	69	16	161	112	79	76	79	39	2	97	67	75	48	66	35
hautes_pyrenees	5	95	107	88	66	2	49	3	139	103	55	37	70	26	0	89	81	65	42	68	25	7	110	98	66	41	60	26	2	67	55	40	52	42	28	6	56	48	34	38	27	23	1	39	22	26	28	47	9
pyrenees_orientales	4	94	101	97	108	8	71	10	170	153	131	109	138	73	14	184	191	150	169	194	111	8	261	236	201	185	220	138	9	278	247	194	187	190	110	14	197	159	135	153	125	68	9	88	68	73	64	74	35
bas_rhin	42	603	432	444	299	22	347	39	530	401	259	306	368	212	52	556	354	322	348	331	250	43	493	412	409	390	434	263	36	552	397	389	428	404	235	36	572	338	297	289	326	190	27	431	297	260	238	262	171
haut_rhin	35	433	342	338	250	23	258	25	477	324	247	239	289	155	21	312	215	218	187	191	131	34	428	261	270	276	221	149	21	354	251	201	231	229	136	13	339	226	217	161	217	126	11	268	184	145	127	148	88
rhone	70	759	734	588	513	38	327	65	1087	756	639	630	633	313	65	841	659	627	607	690	351	77	967	710	667	661	745	350	75	1039	668	668	661	692	305	74	1012	714	725	650	703	399	59	892	603	552	589	587	296
haute_saone	4	168	117	126	125	5	107	10	156	135	129	97	81	99	5	128	81	86	99	109	70	9	128	88	82	91	96	73	4	141	80	76	84	86	52	6	128	81	64	77	86	58	7	100	52	67	62	50	45
saone_et_loire	30	250	236	183	200	20	152	30	332	254	213	206	243	117	19	333	190	193	198	238	101	28	318	266	242	220	231	122	20	259	219	187	192	229	93	13	276	189	160	191	164	90	16	205	133	130	119	128	62
sarthe	22	133	101	103	99	24	103	35	162	144	77	106	52	36	23	67	159	230	180	195	131	65	240	194	205	194	207	134	47	255	144	156	163	206	122	50	230	139	152	120	153	88	48	209	113	100	116	115	83
savoie	29	152	124	151	109	10	100	21	211	168	130	124	121	75	17	143	130	98	105	110	64	28	143	102	83	91	109	80	25	125	105	87	77	115	48	24	146	97	95	97	79	57	24	127	106	72	83	76	39
haute_savoie	34	427	350	339	242	32	188	34	478	303	272	279	285	174	25	330	258	212	226	260	119	16	335	272	238	229	273	135	30	353	278	249	236	233	144	31	377	284	260	239	276	156	31	297	230	210	211	260	112
paris	102	733	578	513	483	76	382	176	801	664	549	581	628	444	171	820	632	674	628	615	467	166	819	603	673	680	750	417	156	788	654	731	740	740	498	229	951	759	715	662	785	411	169	954	749	821	654	773	450
seine_maritime	28	342	348	309	276	34	223	63	470	471	359	403	419	213	73	527	457	487	502	442	220	72	616	465	541	468	477	209	45	469	356	418	423	409	255	68	569	387	454	334	340	184	20	368	267	255	223	261	155
seine_et_marne	44	404	395	323	291	41	260	51	478	422	391	390	375	221	61	464	401	382	433	469	282	80	527	445	416	474	481	329	67	605	504	464	516	607	386	79	715	552	506	543	530	330	79	633	529	475	505	492	320
yvelines	33	408	357	384	307	24	317	38	504	391	345	327	341	209	42	427	360	300	321	370	244	62	476	415	440	407	385	253	61	550	425	436	464	397	277	66	524	534	421	495	476	293	74	559	476	450	398	452	284
deux_sevres	9	116	113	142	122	14	104	15	175	176	163	128	148	75	21	165	161	222	149	178	99	11	246	185	140	163	128	91	5	165	151	119	140	148	76	8	215	143	111	86	129	80	5	152	98	66	61	66	67
somme	12	159	226	175	161	11	178	28	251	209	209	168	213	141	24	320	204	211	266	246	117	36	282	236	242	229	257	141	41	290	179	165	179	285	167	44	361	262	225	207	236	158	19	254	217	220	170	220	125
tarn	8	156	118	140	118	12	52	14	186	154	102	104	93	45	16	206	177	135	249	131	64	18	241	237	161	225	164	59	11	234	207	227	217	174	75	22	252	211	202	166	146	45	8	208	143	94	92	111	44
tarn_et_garonne	2	39	38	43	28	1	28	2	65	57	63	35	61	20	17	60	58	40	41	50	39	2	65	81	46	75	70	57	15	86	84	69	131	68	38	7	90	78	84	62	59	32	6	85	58	61	47	58	53
var	34	483	388	395	306	30	284	63	691	558	462	447	468	202	55	651	513	450	515	491	282	57	773	623	543	639	499	325	79	806	596	455	511	529	283	52	760	558	469	483	519	269	34	635	493	392	432	428	225
vaucluse	14	218	209	203	175	15	143	18	355	240	269	252	207	103	11	311	228	216	273	228	115	32	373	289	255	232	240	115	23	292	227	237	224	238	107	15	248	218	205	217	224	83	18	295	221	157	180	196	95
vendee	21	153	118	128	86	1	125	14	228	161	137	133	125	64	19	193	163	216	148	158	90	14	241	173	194	159	169	108	29	262	160	148	122	171	108	15	220	146	144	150	126	73	29	198	122	123	138	96	60
vienne	3	44	54	54	55	3	44	6	69	62	82	67	98	49	8	74	81	81	103	121	64	11	119	82	106	150	121	72	14	206	149	117	156	112	62	9	141	151	120	179	124	69	14	141	110	57	92	92	46
haute_vienne	8	68	63	74	81	4	56	5	106	108	68	69	65	47	0	75	86	73	81	83	61	8	90	68	84	48	75	57	8	108	119	66	107	102	64	5	129	120	116	87	101	59	8	86	60	68	58	64	46
vosges	13	209	185	160	125	8	121	15	199	150	131	114	133	87	6	184	119	88	111	96	87	4	157	128	106	111	109	69	4	140	107	95	82	103	70	6	143	80	83	88	97	76	15	128	72	55	58	53	43
yonne	21	145	147	120	125	5	78	20	139	149	79	87	86	75	14	123	83	90	78	91	52	15	99	109	70	90	80	62	8	146	137	78	84	78	56	7	132	100	81	102	78	47	7	98	63	71	67	46	23
territoire_de_belfort	5	104	94	92	41	8	50	4	115	72	97	65	65	51	2	116	70	51	54	75	44	2	86	80	47	50	69	40	3	74	50	66	58	59	33	4	68	56	36	32	28	18	1	41	27	27	25	17	11
essonne	40	376	378	351	260	25	221	33	558	425	337	376	322	206	54	451	343	357	392	373	216	36	555	392	385	411	417	247	30	561	423	380	444	415	243	30	538	410	399	431	377	218	49	514	438	355	389	403	242
hauts_de_seine	45	498	355	358	329	66	314	82	622	489	417	443	439	273	66	645	485	514	476	528	277	73	694	480	488	496	531	308	79	707	575	533	605	627	329	81	787	567	517	548	594	358	92	707	559	486	503	560	318
seine_saint_denis	79	532	449	402	329	62	364	107	615	451	453	435	466	301	77	599	484	478	501	539	325	99	672	561	527	508	525	299	77	689	508	498	500	614	363	111	805	637	573	622	623	351	84	730	612	547	520	554	333
val_de_marne	65	492	364	366	305	41	257	69	616	504	463	409	463	231	87	574	456	470	426	473	248	94	633	512	511	522	560	307	70	673	475	520	550	563	351	72	743	633	565	507	552	316	80	712	531	458	454	525	301
val_d'oise	31	392	303	337	325	27	274	62	482	376	447	386	393	233	63	529	372	435	381	399	246	45	648	404	410	456	459	250	42	602	439	423	462	460	266	41	634	539	502	450	477	306	43	590	521	445	408	451	298
[truncated: 134 more columns]
