# Supplementary material for: Predicting COVID-19 positivity and hospitalization with multi-scale graph neural networks
Source: Sci Rep. 2023 Mar 31;13:5235. doi: 10.1038/s41598-023-31222-6 (PMC10066232; doi:10.1038/s41598-023-31222-6)
Supplement: Supplementary file 3 — Supplementary Information 3. [file 41598_2023_31222_MOESM3_ESM.csv]

name	2020-12-27	2020-12-28	2020-12-29	2020-12-30	2020-12-31	2021-01-01	2021-01-02	2021-01-03	2021-01-04	2021-01-05	2021-01-06	2021-01-07	2021-01-08	2021-01-09	2021-01-10	2021-01-11	2021-01-12	2021-01-13	2021-01-14	2021-01-15	2021-01-16	2021-01-17	2021-01-18	2021-01-19	2021-01-20	2021-01-21	2021-01-22	2021-01-23	2021-01-24	2021-01-25	2021-01-26	2021-01-27	2021-01-28	2021-01-29	2021-01-30	2021-01-31	2021-02-01	2021-02-02	2021-02-03	2021-02-04	2021-02-05	2021-02-06	2021-02-07	2021-02-08	2021-02-09	2021-02-10	2021-02-11	2021-02-12	2021-02-13
ain	1.0	10.0	4.0	4.0	12.0	1.0	2.0	3.0	10.0	5.0	8.0	24.0	10.0	5.0	0.0	12.0	22.0	17.0	19.0	17.0	19.0	1.0	36.0	21.0	15.0	3.0	28.0	7.0	2.0	16.0	16.0	38.0	9.0	11.0	11.0	0.0	22.0	12.0	12.0	12.0	9.0	9.0	0.0	19.0	19.0	13.0	26.0	12.0	2.0
aisne	15.0	8.0	26.0	6.0	16.0	11.0	0.0	5.0	15.0	41.0	3.0	15.0	17.0	8.0	7.0	32.0	25.0	25.0	21.0	26.0	11.0	0.0	24.0	30.0	37.0	33.0	24.0	11.0	6.0	16.0	43.0	19.0	35.0	8.0	30.0	1.0	26.0	39.0	45.0	16.0	12.0	6.0	12.0	29.0	23.0	13.0	23.0	18.0	17.0
allier	10.0	5.0	14.0	16.0	16.0	13.0	4.0	20.0	11.0	16.0	10.0	6.0	17.0	11.0	10.0	15.0	19.0	7.0	20.0	27.0	10.0	9.0	14.0	16.0	16.0	13.0	9.0	15.0	20.0	6.0	5.0	24.0	16.0	12.0	12.0	7.0	11.0	14.0	13.0	12.0	13.0	14.0	5.0	5.0	18.0	5.0	5.0	7.0	3.0
alpes_de_haute_provence	2.0	6.0	11.0	2.0	17.0	4.0	2.0	3.0	3.0	15.0	15.0	6.0	11.0	8.0	2.0	4.0	9.0	5.0	8.0	6.0	8.0	9.0	10.0	10.0	9.0	6.0	7.0	5.0	0.0	5.0	10.0	9.0	9.0	5.0	4.0	2.0	11.0	9.0	4.0	7.0	21.0	15.0	4.0	14.0	9.0	6.0	8.0	10.0	1.0
hautes_alpes	0.0	10.0	6.0	6.0	4.0	8.0	0.0	7.0	8.0	6.0	15.0	12.0	3.0	3.0	6.0	3.0	3.0	5.0	5.0	6.0	6.0	2.0	5.0	0.0	7.0	5.0	7.0	9.0	4.0	10.0	9.0	2.0	10.0	4.0	3.0	2.0	4.0	3.0	9.0	5.0	2.0	3.0	6.0	10.0	7.0	7.0	5.0	7.0	0.0
alpes_maritimes	16.0	39.0	37.0	37.0	46.0	19.0	20.0	10.0	23.0	33.0	53.0	25.0	54.0	22.0	31.0	34.0	44.0	53.0	29.0	33.0	35.0	19.0	42.0	57.0	68.0	42.0	43.0	23.0	34.0	30.0	55.0	53.0	47.0	39.0	37.0	28.0	40.0	52.0	54.0	37.0	45.0	32.0	22.0	55.0	63.0	37.0	34.0	36.0	22.0
ardeche	5.0	15.0	13.0	9.0	11.0	4.0	9.0	4.0	6.0	10.0	23.0	8.0	5.0	6.0	3.0	6.0	10.0	11.0	11.0	9.0	7.0	6.0	10.0	17.0	18.0	11.0	12.0	2.0	1.0	8.0	17.0	14.0	13.0	8.0	6.0	11.0	17.0	14.0	13.0	22.0	14.0	7.0	5.0	15.0	15.0	2.0	7.0	9.0	2.0
ardennes	16.0	11.0	2.0	1.0	19.0	1.0	5.0	6.0	6.0	0.0	17.0	1.0	6.0	1.0	0.0	19.0	7.0	1.0	1.0	19.0	2.0	0.0	4.0	6.0	1.0	0.0	14.0	0.0	12.0	0.0	0.0	0.0	17.0	0.0	0.0	11.0	0.0	8.0	6.0	1.0	4.0	1.0	3.0	0.0	5.0	1.0	4.0	1.0	4.0
ariege	0.0	3.0	0.0	7.0	2.0	3.0	2.0	0.0	3.0	1.0	2.0	0.0	1.0	0.0	8.0	4.0	0.0	5.0	2.0	1.0	2.0	1.0	1.0	4.0	0.0	1.0	1.0	8.0	2.0	4.0	1.0	6.0	4.0	10.0	0.0	0.0	4.0	1.0	3.0	7.0	2.0	3.0	0.0	3.0	6.0	4.0	1.0	1.0	1.0
aube	1.0	8.0	8.0	5.0	6.0	2.0	4.0	2.0	0.0	21.0	2.0	7.0	6.0	4.0	3.0	0.0	5.0	6.0	3.0	3.0	0.0	6.0	1.0	5.0	2.0	1.0	5.0	6.0	9.0	6.0	3.0	5.0	6.0	5.0	6.0	7.0	0.0	11.0	2.0	3.0	10.0	8.0	4.0	5.0	9.0	8.0	4.0	3.0	3.0
aude	2.0	4.0	1.0	4.0	1.0	3.0	6.0	0.0	4.0	4.0	1.0	10.0	6.0	8.0	4.0	3.0	6.0	8.0	7.0	18.0	3.0	10.0	5.0	4.0	9.0	13.0	15.0	7.0	9.0	7.0	12.0	25.0	16.0	14.0	7.0	11.0	6.0	14.0	8.0	7.0	15.0	7.0	6.0	7.0	8.0	4.0	12.0	1.0	5.0
aveyron	0.0	1.0	11.0	4.0	16.0	0.0	0.0	7.0	8.0	4.0	3.0	6.0	0.0	0.0	4.0	10.0	1.0	3.0	5.0	2.0	1.0	1.0	19.0	6.0	4.0	2.0	7.0	4.0	1.0	5.0	6.0	5.0	4.0	7.0	3.0	2.0	3.0	8.0	3.0	2.0	8.0	4.0	0.0	7.0	7.0	8.0	9.0	2.0	2.0
bouches_du_rhone	34.0	47.0	81.0	61.0	59.0	28.0	43.0	40.0	49.0	63.0	51.0	44.0	79.0	59.0	27.0	58.0	83.0	115.0	92.0	104.0	40.0	52.0	79.0	134.0	118.0	87.0	142.0	90.0	58.0	103.0	127.0	127.0	123.0	112.0	96.0	44.0	99.0	166.0	147.0	105.0	119.0	101.0	60.0	111.0	128.0	129.0	104.0	105.0	83.0
calvados	3.0	9.0	10.0	10.0	10.0	8.0	4.0	10.0	5.0	6.0	14.0	8.0	13.0	10.0	1.0	6.0	8.0	15.0	13.0	8.0	4.0	5.0	9.0	17.0	10.0	18.0	8.0	7.0	3.0	10.0	12.0	16.0	12.0	10.0	6.0	17.0	13.0	20.0	15.0	5.0	21.0	7.0	6.0	19.0	12.0	7.0	6.0	11.0	15.0
cantal	3.0	10.0	4.0	6.0	5.0	0.0	4.0	0.0	1.0	4.0	3.0	4.0	1.0	0.0	0.0	0.0	2.0	1.0	4.0	4.0	0.0	0.0	3.0	12.0	2.0	6.0	1.0	3.0	3.0	8.0	5.0	6.0	3.0	5.0	2.0	0.0	3.0	6.0	9.0	6.0	3.0	1.0	1.0	1.0	5.0	6.0	1.0	1.0	2.0
charente	0.0	2.0	3.0	3.0	0.0	2.0	0.0	1.0	1.0	1.0	6.0	4.0	3.0	4.0	0.0	5.0	0.0	1.0	3.0	0.0	1.0	3.0	2.0	2.0	8.0	5.0	8.0	2.0	5.0	2.0	2.0	2.0	4.0	2.0	5.0	1.0	1.0	2.0	6.0	3.0	1.0	6.0	0.0	8.0	8.0	2.0	7.0	1.0	17.0
charente_maritime	2.0	3.0	5.0	3.0	0.0	1.0	1.0	1.0	1.0	7.0	4.0	5.0	1.0	0.0	0.0	3.0	6.0	5.0	19.0	4.0	1.0	3.0	27.0	31.0	3.0	33.0	13.0	8.0	4.0	3.0	20.0	12.0	5.0	8.0	12.0	3.0	0.0	30.0	8.0	17.0	7.0	9.0	3.0	3.0	26.0	3.0	18.0	1.0	1.0
cher	4.0	4.0	19.0	26.0	9.0	11.0	3.0	6.0	6.0	29.0	11.0	33.0	10.0	14.0	9.0	14.0	15.0	14.0	18.0	11.0	5.0	1.0	12.0	1.0	12.0	13.0	7.0	4.0	4.0	10.0	5.0	11.0	7.0	6.0	4.0	3.0	7.0	5.0	6.0	6.0	8.0	7.0	2.0	12.0	4.0	5.0	0.0	21.0	2.0
correze	2.0	4.0	2.0	3.0	4.0	0.0	1.0	2.0	1.0	2.0	5.0	3.0	3.0	1.0	1.0	6.0	3.0	6.0	1.0	2.0	1.0	2.0	3.0	12.0	3.0	7.0	2.0	0.0	5.0	8.0	6.0	5.0	10.0	9.0	2.0	3.0	17.0	7.0	14.0	10.0	4.0	0.0	3.0	11.0	4.0	2.0	4.0	10.0	3.0
cote_d'or	9.0	10.0	10.0	35.0	21.0	5.0	19.0	16.0	31.0	34.0	17.0	34.0	16.0	6.0	14.0	18.0	21.0	16.0	21.0	22.0	17.0	1.0	20.0	24.0	18.0	19.0	14.0	15.0	9.0	20.0	14.0	29.0	20.0	16.0	11.0	9.0	20.0	27.0	20.0	15.0	24.0	8.0	13.0	17.0	18.0	11.0	28.0	17.0	12.0
cotes_d'armor	0.0	3.0	3.0	0.0	1.0	0.0	0.0	7.0	4.0	2.0	0.0	6.0	1.0	1.0	2.0	0.0	2.0	2.0	6.0	2.0	1.0	0.0	2.0	0.0	3.0	3.0	0.0	1.0	0.0	3.0	3.0	2.0	2.0	5.0	3.0	0.0	2.0	8.0	4.0	1.0	1.0	1.0	2.0	6.0	4.0	4.0	6.0	5.0	1.0
creuse	0.0	2.0	0.0	1.0	1.0	0.0	0.0	1.0	0.0	1.0	4.0	2.0	1.0	2.0	3.0	1.0	1.0	5.0	1.0	1.0	5.0	0.0	0.0	3.0	19.0	0.0	6.0	18.0	1.0	1.0	1.0	7.0	3.0	0.0	14.0	1.0	3.0	2.0	6.0	4.0	2.0	11.0	0.0	3.0	2.0	3.0	4.0	3.0	1.0
dordogne	0.0	1.0	3.0	3.0	3.0	0.0	2.0	6.0	2.0	1.0	4.0	4.0	2.0	1.0	5.0	1.0	5.0	2.0	4.0	3.0	2.0	4.0	3.0	5.0	8.0	7.0	14.0	1.0	2.0	11.0	18.0	5.0	10.0	5.0	2.0	1.0	16.0	12.0	13.0	10.0	10.0	6.0	3.0	14.0	14.0	9.0	17.0	5.0	6.0
doubs	1.0	11.0	16.0	13.0	11.0	8.0	1.0	4.0	4.0	28.0	9.0	25.0	19.0	7.0	14.0	10.0	23.0	7.0	21.0	15.0	11.0	12.0	12.0	13.0	11.0	10.0	16.0	0.0	12.0	12.0	6.0	12.0	10.0	8.0	1.0	14.0	17.0	8.0	8.0	2.0	1.0	13.0	26.0	7.0	14.0	4.0	4.0	6.0	1.0
drome	7.0	9.0	18.0	12.0	9.0	6.0	11.0	6.0	25.0	23.0	14.0	20.0	11.0	2.0	7.0	25.0	9.0	9.0	13.0	24.0	13.0	6.0	30.0	25.0	33.0	18.0	27.0	5.0	16.0	12.0	21.0	22.0	8.0	21.0	5.0	20.0	15.0	19.0	24.0	9.0	29.0	15.0	3.0	26.0	22.0	10.0	24.0	17.0	9.0
eure	6.0	3.0	6.0	8.0	8.0	3.0	4.0	1.0	8.0	6.0	8.0	8.0	8.0	4.0	5.0	13.0	5.0	12.0	5.0	7.0	5.0	0.0	3.0	4.0	12.0	4.0	8.0	4.0	3.0	6.0	11.0	6.0	12.0	9.0	10.0	0.0	5.0	9.0	11.0	2.0	12.0	2.0	6.0	7.0	2.0	15.0	3.0	3.0	3.0
eure_et_loir	4.0	5.0	5.0	16.0	18.0	12.0	4.0	5.0	6.0	3.0	7.0	6.0	9.0	22.0	2.0	4.0	6.0	21.0	2.0	8.0	16.0	4.0	7.0	16.0	7.0	8.0	10.0	5.0	6.0	8.0	24.0	8.0	6.0	16.0	6.0	5.0	8.0	15.0	8.0	12.0	11.0	10.0	1.0	7.0	16.0	8.0	16.0	5.0	8.0
finistere	2.0	3.0	3.0	6.0	4.0	7.0	0.0	5.0	2.0	6.0	2.0	3.0	3.0	2.0	7.0	5.0	6.0	6.0	5.0	8.0	10.0	9.0	2.0	4.0	12.0	1.0	18.0	5.0	4.0	8.0	14.0	9.0	10.0	9.0	4.0	7.0	5.0	16.0	7.0	4.0	3.0	5.0	3.0	5.0	3.0	2.0	3.0	4.0	5.0
gard	2.0	3.0	12.0	9.0	5.0	4.0	4.0	10.0	3.0	12.0	7.0	11.0	10.0	9.0	15.0	8.0	9.0	12.0	11.0	16.0	9.0	5.0	15.0	23.0	11.0	7.0	16.0	6.0	5.0	7.0	6.0	13.0	8.0	14.0	8.0	6.0	13.0	24.0	26.0	16.0	6.0	10.0	13.0	18.0	5.0	15.0	17.0	10.0	13.0
haute_garonne	0.0	18.0	6.0	21.0	25.0	13.0	7.0	2.0	15.0	17.0	15.0	26.0	35.0	3.0	3.0	38.0	32.0	22.0	10.0	30.0	12.0	5.0	47.0	24.0	17.0	19.0	23.0	6.0	11.0	21.0	82.0	39.0	23.0	56.0	15.0	3.0	28.0	56.0	56.0	24.0	45.0	8.0	4.0	34.0	61.0	45.0	34.0	31.0	29.0
gers	0.0	1.0	2.0	3.0	0.0	7.0	0.0	0.0	3.0	0.0	0.0	0.0	8.0	1.0	0.0	3.0	1.0	2.0	1.0	2.0	0.0	3.0	2.0	2.0	3.0	4.0	38.0	1.0	1.0	0.0	3.0	1.0	8.0	14.0	1.0	0.0	1.0	0.0	1.0	5.0	2.0	0.0	0.0	4.0	4.0	3.0	0.0	5.0	4.0
gironde	6.0	31.0	10.0	26.0	18.0	12.0	3.0	13.0	20.0	28.0	20.0	18.0	28.0	18.0	14.0	27.0	31.0	25.0	30.0	27.0	21.0	14.0	31.0	40.0	38.0	52.0	30.0	21.0	13.0	27.0	31.0	39.0	50.0	35.0	20.0	9.0	28.0	29.0	31.0	34.0	21.0	13.0	9.0	22.0	24.0	24.0	25.0	22.0	19.0
herault	1.0	16.0	13.0	7.0	10.0	2.0	12.0	6.0	10.0	8.0	6.0	11.0	20.0	6.0	6.0	21.0	11.0	7.0	15.0	15.0	12.0	5.0	24.0	11.0	16.0	15.0	8.0	16.0	7.0	10.0	29.0	9.0	15.0	29.0	19.0	7.0	25.0	35.0	27.0	26.0	16.0	11.0	13.0	16.0	29.0	20.0	22.0	16.0	18.0
ille_et_vilaine	3.0	9.0	12.0	12.0	6.0	6.0	8.0	6.0	9.0	16.0	15.0	14.0	14.0	4.0	6.0	27.0	14.0	22.0	24.0	35.0	10.0	2.0	19.0	17.0	25.0	18.0	29.0	25.0	6.0	34.0	14.0	18.0	42.0	18.0	20.0	10.0	26.0	38.0	32.0	34.0	28.0	14.0	26.0	21.0	38.0	25.0	18.0	19.0	8.0
indre	8.0	5.0	6.0	1.0	2.0	3.0	1.0	4.0	4.0	3.0	14.0	3.0	1.0	5.0	1.0	7.0	1.0	7.0	8.0	7.0	11.0	9.0	4.0	4.0	7.0	7.0	6.0	10.0	5.0	2.0	8.0	9.0	5.0	10.0	9.0	11.0	2.0	20.0	2.0	2.0	9.0	5.0	3.0	6.0	4.0	13.0	4.0	14.0	10.0
indre_et_loire	0.0	18.0	7.0	2.0	3.0	1.0	3.0	0.0	6.0	2.0	7.0	1.0	8.0	1.0	8.0	10.0	7.0	6.0	10.0	3.0	17.0	2.0	5.0	22.0	9.0	7.0	14.0	0.0	2.0	25.0	17.0	13.0	8.0	13.0	3.0	3.0	14.0	10.0	14.0	8.0	11.0	4.0	6.0	10.0	24.0	13.0	6.0	3.0	15.0
isere	5.0	41.0	48.0	45.0	39.0	17.0	1.0	7.0	43.0	98.0	39.0	31.0	60.0	9.0	9.0	23.0	32.0	79.0	49.0	27.0	39.0	12.0	31.0	49.0	45.0	20.0	55.0	10.0	7.0	50.0	42.0	46.0	34.0	44.0	4.0	7.0	81.0	42.0	34.0	46.0	39.0	26.0	3.0	36.0	34.0	52.0	28.0	47.0	5.0
jura	8.0	24.0	31.0	12.0	19.0	0.0	8.0	10.0	21.0	19.0	18.0	15.0	8.0	10.0	3.0	22.0	16.0	26.0	12.0	23.0	2.0	2.0	31.0	7.0	13.0	16.0	19.0	7.0	1.0	22.0	21.0	12.0	17.0	13.0	0.0	0.0	17.0	9.0	12.0	16.0	6.0	6.0	1.0	16.0	12.0	10.0	8.0	16.0	2.0
landes	4.0	8.0	1.0	6.0	6.0	3.0	2.0	7.0	9.0	9.0	20.0	10.0	3.0	4.0	0.0	10.0	7.0	11.0	10.0	7.0	2.0	1.0	3.0	14.0	17.0	11.0	8.0	5.0	4.0	13.0	4.0	13.0	11.0	8.0	1.0	2.0	20.0	9.0	4.0	7.0	7.0	0.0	5.0	12.0	3.0	8.0	8.0	4.0	0.0
loir_et_cher	3.0	2.0	4.0	2.0	7.0	4.0	1.0	1.0	0.0	1.0	2.0	4.0	14.0	3.0	2.0	1.0	2.0	7.0	5.0	3.0	3.0	4.0	4.0	10.0	6.0	7.0	7.0	1.0	2.0	8.0	18.0	12.0	6.0	10.0	3.0	3.0	11.0	8.0	11.0	10.0	6.0	7.0	7.0	11.0	4.0	9.0	11.0	5.0	7.0
loire	9.0	21.0	35.0	16.0	12.0	6.0	9.0	6.0	8.0	24.0	14.0	18.0	7.0	16.0	1.0	15.0	24.0	27.0	18.0	7.0	26.0	21.0	12.0	14.0	13.0	22.0	15.0	15.0	8.0	14.0	31.0	15.0	14.0	33.0	17.0	7.0	23.0	17.0	25.0	20.0	27.0	12.0	11.0	16.0	38.0	28.0	13.0	16.0	12.0
haute_loire	8.0	2.0	14.0	4.0	5.0	2.0	1.0	9.0	9.0	4.0	8.0	10.0	18.0	7.0	8.0	1.0	8.0	20.0	6.0	12.0	7.0	10.0	4.0	8.0	7.0	8.0	6.0	7.0	3.0	9.0	5.0	7.0	3.0	5.0	1.0	2.0	7.0	7.0	12.0	11.0	6.0	4.0	9.0	3.0	17.0	4.0	14.0	6.0	5.0
loire_atlantique	6.0	4.0	16.0	8.0	14.0	6.0	2.0	10.0	10.0	8.0	4.0	11.0	20.0	6.0	6.0	3.0	8.0	10.0	14.0	31.0	21.0	4.0	16.0	29.0	18.0	48.0	18.0	20.0	6.0	6.0	26.0	35.0	28.0	14.0	9.0	7.0	10.0	45.0	38.0	14.0	26.0	16.0	7.0	17.0	23.0	24.0	28.0	11.0	11.0
loiret	1.0	14.0	11.0	13.0	16.0	3.0	8.0	3.0	13.0	10.0	22.0	12.0	11.0	7.0	4.0	12.0	11.0	18.0	19.0	22.0	14.0	9.0	12.0	20.0	29.0	8.0	23.0	42.0	17.0	27.0	15.0	13.0	24.0	21.0	11.0	16.0	14.0	27.0	11.0	22.0	14.0	9.0	7.0	9.0	17.0	17.0	19.0	15.0	9.0
lot	0.0	0.0	0.0	0.0	2.0	0.0	0.0	0.0	2.0	4.0	2.0	2.0	1.0	0.0	0.0	0.0	1.0	1.0	1.0	1.0	0.0	1.0	1.0	5.0	4.0	1.0	2.0	0.0	0.0	1.0	5.0	1.0	0.0	3.0	1.0	0.0	2.0	4.0	8.0	0.0	7.0	4.0	0.0	5.0	2.0	7.0	2.0	5.0	2.0
lot_et_garonne	4.0	0.0	1.0	3.0	2.0	0.0	0.0	3.0	3.0	7.0	3.0	0.0	6.0	2.0	3.0	1.0	5.0	3.0	0.0	3.0	3.0	3.0	3.0	7.0	3.0	9.0	0.0	2.0	4.0	6.0	2.0	6.0	5.0	4.0	3.0	4.0	5.0	0.0	8.0	6.0	0.0	2.0	0.0	6.0	5.0	1.0	2.0	1.0	5.0
lozere	2.0	2.0	4.0	4.0	4.0	5.0	9.0	2.0	4.0	3.0	1.0	0.0	0.0	3.0	7.0	3.0	9.0	9.0	8.0	1.0	3.0	1.0	0.0	6.0	5.0	5.0	2.0	2.0	0.0	2.0	1.0	1.0	5.0	1.0	4.0	4.0	3.0	1.0	0.0	1.0	2.0	2.0	1.0	1.0	1.0	1.0	3.0	4.0	1.0
maine_et_loire	9.0	14.0	11.0	13.0	10.0	3.0	5.0	10.0	12.0	9.0	6.0	12.0	12.0	15.0	10.0	15.0	17.0	15.0	13.0	20.0	10.0	9.0	17.0	21.0	18.0	21.0	25.0	8.0	17.0	26.0	26.0	24.0	17.0	19.0	11.0	9.0	12.0	32.0	22.0	15.0	12.0	5.0	8.0	14.0	10.0	11.0	7.0	8.0	12.0
manche	1.0	4.0	7.0	3.0	4.0	0.0	3.0	3.0	7.0	4.0	5.0	8.0	9.0	5.0	5.0	10.0	4.0	4.0	8.0	1.0	11.0	8.0	15.0	23.0	14.0	15.0	7.0	6.0	7.0	21.0	14.0	18.0	17.0	11.0	8.0	4.0	32.0	20.0	12.0	20.0	12.0	14.0	5.0	10.0	7.0	12.0	8.0	15.0	18.0
marne	13.0	3.0	46.0	4.0	38.0	12.0	15.0	11.0	23.0	15.0	26.0	24.0	22.0	19.0	18.0	16.0	25.0	12.0	31.0	28.0	13.0	2.0	21.0	23.0	20.0	10.0	18.0	18.0	26.0	24.0	17.0	15.0	25.0	11.0	13.0	7.0	19.0	16.0	26.0	15.0	5.0	11.0	7.0	16.0	16.0	14.0	12.0	12.0	12.0
haute_marne	4.0	6.0	9.0	5.0	7.0	2.0	3.0	1.0	7.0	21.0	16.0	15.0	6.0	2.0	1.0	18.0	6.0	10.0	8.0	4.0	3.0	9.0	9.0	5.0	8.0	5.0	11.0	5.0	3.0	8.0	7.0	3.0	5.0	3.0	2.0	5.0	7.0	8.0	6.0	6.0	4.0	3.0	2.0	12.0	10.0	4.0	1.0	4.0	3.0
mayenne	0.0	8.0	2.0	6.0	6.0	2.0	7.0	4.0	15.0	9.0	9.0	6.0	17.0	11.0	0.0	6.0	11.0	9.0	5.0	6.0	3.0	0.0	13.0	7.0	14.0	5.0	6.0	4.0	1.0	16.0	9.0	6.0	5.0	8.0	15.0	6.0	4.0	4.0	7.0	3.0	7.0	8.0	1.0	3.0	5.0	4.0	6.0	2.0	8.0
meurthe_et_moselle	26.0	11.0	44.0	16.0	10.0	19.0	35.0	8.0	26.0	35.0	36.0	24.0	15.0	19.0	13.0	16.0	14.0	32.0	22.0	30.0	22.0	26.0	27.0	30.0	26.0	42.0	23.0	25.0	13.0	21.0	18.0	23.0	15.0	15.0	19.0	15.0	14.0	16.0	22.0	15.0	20.0	5.0	14.0	14.0	12.0	13.0	21.0	21.0	9.0
meuse	1.0	19.0	6.0	3.0	8.0	4.0	8.0	5.0	2.0	8.0	7.0	4.0	8.0	4.0	5.0	5.0	9.0	10.0	12.0	12.0	3.0	6.0	5.0	8.0	6.0	8.0	7.0	2.0	2.0	7.0	10.0	5.0	4.0	6.0	0.0	5.0	5.0	2.0	3.0	1.0	2.0	1.0	2.0	2.0	4.0	4.0	4.0	3.0	3.0
morbihan	2.0	0.0	2.0	1.0	8.0	4.0	8.0	13.0	7.0	12.0	11.0	7.0	3.0	4.0	4.0	5.0	7.0	10.0	14.0	4.0	11.0	2.0	12.0	9.0	8.0	8.0	14.0	10.0	8.0	2.0	16.0	6.0	12.0	18.0	3.0	2.0	8.0	11.0	10.0	10.0	7.0	8.0	3.0	6.0	11.0	2.0	12.0	3.0	5.0
moselle	9.0	33.0	31.0	50.0	20.0	38.0	2.0	9.0	19.0	67.0	24.0	57.0	27.0	19.0	18.0	22.0	44.0	27.0	55.0	26.0	18.0	5.0	35.0	43.0	39.0	23.0	31.0	10.0	22.0	48.0	27.0	43.0	52.0	37.0	31.0	20.0	44.0	65.0	30.0	25.0	42.0	11.0	14.0	43.0	48.0	40.0	45.0	22.0	28.0
nievre	5.0	7.0	5.0	2.0	4.0	4.0	1.0	3.0	5.0	5.0	5.0	3.0	13.0	4.0	4.0	7.0	3.0	12.0	9.0	17.0	6.0	17.0	2.0	4.0	4.0	21.0	4.0	5.0	3.0	7.0	11.0	15.0	6.0	5.0	8.0	1.0	5.0	6.0	6.0	4.0	6.0	2.0	1.0	2.0	6.0	8.0	2.0	5.0	3.0
nord	19.0	46.0	127.0	68.0	67.0	44.0	22.0	12.0	41.0	103.0	51.0	46.0	45.0	15.0	12.0	37.0	82.0	50.0	34.0	51.0	27.0	11.0	52.0	67.0	64.0	59.0	79.0	34.0	35.0	69.0	66.0	67.0	72.0	72.0	46.0	16.0	79.0	67.0	62.0	86.0	59.0	23.0	11.0	85.0	80.0	50.0	91.0	71.0	39.0
oise	6.0	25.0	11.0	18.0	16.0	1.0	8.0	7.0	11.0	13.0	15.0	28.0	36.0	12.0	18.0	16.0	41.0	30.0	18.0	27.0	21.0	21.0	36.0	30.0	55.0	37.0	53.0	13.0	16.0	22.0	49.0	21.0	28.0	24.0	11.0	17.0	11.0	24.0	40.0	28.0	25.0	8.0	14.0	21.0	17.0	18.0	16.0	20.0	8.0
orne	6.0	7.0	12.0	9.0	9.0	3.0	0.0	1.0	12.0	31.0	6.0	10.0	11.0	2.0	0.0	19.0	6.0	2.0	7.0	5.0	0.0	2.0	5.0	14.0	8.0	15.0	8.0	4.0	2.0	15.0	9.0	17.0	3.0	21.0	1.0	7.0	4.0	12.0	5.0	20.0	2.0	2.0	0.0	6.0	1.0	1.0	2.0	4.0	3.0
pas_de_calais	8.0	12.0	28.0	23.0	37.0	9.0	13.0	12.0	22.0	22.0	32.0	23.0	13.0	12.0	11.0	19.0	19.0	19.0	32.0	21.0	15.0	8.0	31.0	32.0	25.0	19.0	27.0	28.0	13.0	58.0	44.0	27.0	38.0	24.0	15.0	15.0	34.0	37.0	30.0	41.0	20.0	15.0	11.0	48.0	31.0	27.0	27.0	21.0	25.0
puy_de_dome	4.0	17.0	17.0	29.0	7.0	12.0	2.0	9.0	15.0	39.0	19.0	16.0	24.0	14.0	4.0	9.0	20.0	15.0	20.0	14.0	20.0	6.0	17.0	12.0	12.0	10.0	14.0	6.0	2.0	7.0	15.0	55.0	8.0	16.0	22.0	7.0	16.0	15.0	15.0	24.0	11.0	10.0	4.0	26.0	13.0	17.0	17.0	15.0	4.0
pyrenees_atlantiques	6.0	4.0	4.0	13.0	5.0	10.0	4.0	3.0	7.0	4.0	7.0	8.0	10.0	12.0	8.0	12.0	5.0	6.0	11.0	12.0	4.0	12.0	10.0	9.0	18.0	7.0	12.0	10.0	3.0	35.0	3.0	19.0	4.0	17.0	4.0	10.0	8.0	20.0	17.0	0.0	17.0	7.0	6.0	15.0	6.0	3.0	6.0	6.0	2.0
hautes_pyrenees	4.0	2.0	2.0	3.0	7.0	4.0	2.0	4.0	6.0	5.0	9.0	5.0	4.0	2.0	6.0	0.0	7.0	3.0	4.0	2.0	2.0	2.0	1.0	2.0	7.0	6.0	6.0	2.0	3.0	4.0	4.0	5.0	3.0	6.0	5.0	3.0	3.0	2.0	4.0	1.0	5.0	1.0	2.0	2.0	4.0	2.0	4.0	2.0	0.0
pyrenees_orientales	2.0	3.0	1.0	5.0	4.0	0.0	1.0	2.0	1.0	5.0	4.0	7.0	5.0	3.0	5.0	3.0	8.0	12.0	12.0	10.0	2.0	4.0	4.0	7.0	8.0	9.0	17.0	14.0	7.0	18.0	4.0	21.0	20.0	10.0	10.0	17.0	14.0	13.0	0.0	22.0	6.0	23.0	7.0	5.0	6.0	3.0	8.0	6.0	13.0
bas_rhin	7.0	14.0	61.0	22.0	28.0	19.0	14.0	14.0	27.0	32.0	19.0	37.0	16.0	26.0	19.0	22.0	41.0	54.0	32.0	52.0	53.0	7.0	49.0	41.0	59.0	47.0	37.0	12.0	35.0	29.0	45.0	33.0	28.0	55.0	17.0	10.0	41.0	38.0	20.0	21.0	50.0	15.0	11.0	36.0	39.0	24.0	23.0	26.0	11.0
haut_rhin	11.0	29.0	34.0	21.0	36.0	8.0	23.0	21.0	20.0	31.0	28.0	43.0	37.0	15.0	34.0	16.0	34.0	12.0	32.0	31.0	34.0	19.0	31.0	27.0	44.0	32.0	19.0	27.0	23.0	19.0	26.0	36.0	24.0	19.0	37.0	12.0	15.0	25.0	21.0	24.0	19.0	11.0	14.0	20.0	18.0	11.0	24.0	15.0	13.0
rhone	22.0	66.0	42.0	64.0	49.0	18.0	29.0	14.0	54.0	49.0	61.0	45.0	46.0	35.0	15.0	64.0	63.0	53.0	68.0	57.0	44.0	20.0	74.0	69.0	63.0	54.0	44.0	59.0	10.0	66.0	63.0	55.0	46.0	57.0	47.0	18.0	63.0	52.0	67.0	43.0	57.0	28.0	23.0	66.0	58.0	47.0	54.0	56.0	32.0
haute_saone	1.0	7.0	10.0	9.0	0.0	3.0	2.0	3.0	5.0	1.0	6.0	5.0	9.0	17.0	0.0	11.0	3.0	7.0	6.0	4.0	0.0	3.0	12.0	8.0	6.0	11.0	1.0	5.0	3.0	9.0	5.0	7.0	3.0	5.0	1.0	5.0	19.0	8.0	8.0	10.0	7.0	6.0	0.0	14.0	21.0	5.0	11.0	5.0	2.0
saone_et_loire	15.0	11.0	48.0	21.0	16.0	11.0	5.0	13.0	37.0	26.0	36.0	23.0	26.0	10.0	11.0	32.0	30.0	18.0	35.0	53.0	32.0	9.0	47.0	45.0	32.0	44.0	43.0	13.0	15.0	44.0	20.0	57.0	19.0	28.0	4.0	5.0	32.0	43.0	24.0	27.0	40.0	11.0	12.0	32.0	23.0	21.0	19.0	15.0	7.0
sarthe	6.0	29.0	20.0	13.0	17.0	4.0	12.0	7.0	13.0	13.0	17.0	14.0	10.0	12.0	15.0	14.0	25.0	15.0	21.0	29.0	13.0	5.0	32.0	25.0	15.0	22.0	20.0	12.0	3.0	15.0	21.0	15.0	12.0	24.0	14.0	11.0	24.0	14.0	9.0	11.0	3.0	3.0	3.0	10.0	11.0	11.0	12.0	10.0	8.0
savoie	2.0	7.0	8.0	22.0	4.0	4.0	3.0	4.0	6.0	10.0	10.0	14.0	8.0	7.0	6.0	7.0	5.0	6.0	5.0	3.0	26.0	5.0	9.0	15.0	8.0	35.0	28.0	18.0	6.0	16.0	12.0	6.0	11.0	10.0	8.0	8.0	2.0	10.0	4.0	12.0	6.0	3.0	3.0	4.0	15.0	13.0	6.0	6.0	3.0
haute_savoie	24.0	16.0	20.0	21.0	11.0	7.0	4.0	11.0	34.0	23.0	20.0	23.0	17.0	12.0	11.0	29.0	18.0	17.0	12.0	16.0	26.0	11.0	16.0	24.0	28.0	12.0	21.0	17.0	10.0	28.0	21.0	16.0	17.0	21.0	13.0	10.0	16.0	26.0	17.0	18.0	20.0	8.0	12.0	22.0	23.0	16.0	11.0	15.0	14.0
paris	14.0	28.0	59.0	44.0	30.0	23.0	27.0	20.0	28.0	61.0	33.0	42.0	50.0	21.0	23.0	39.0	43.0	56.0	52.0	44.0	27.0	16.0	38.0	76.0	49.0	28.0	52.0	48.0	38.0	42.0	70.0	60.0	61.0	73.0	35.0	30.0	42.0	50.0	64.0	90.0	52.0	38.0	45.0	56.0	54.0	60.0	60.0	58.0	56.0
seine_maritime	14.0	42.0	33.0	24.0	34.0	18.0	6.0	22.0	36.0	25.0	46.0	40.0	21.0	46.0	20.0	39.0	45.0	41.0	34.0	33.0	26.0	12.0	34.0	60.0	69.0	54.0	31.0	21.0	28.0	52.0	57.0	43.0	30.0	29.0	26.0	12.0	28.0	55.0	38.0	31.0	12.0	39.0	13.0	23.0	54.0	18.0	25.0	12.0	24.0
seine_et_marne	3.0	12.0	41.0	15.0	21.0	15.0	14.0	1.0	14.0	20.0	23.0	21.0	17.0	31.0	7.0	12.0	38.0	19.0	25.0	19.0	30.0	10.0	11.0	34.0	24.0	18.0	14.0	16.0	12.0	13.0	33.0	23.0	14.0	39.0	34.0	9.0	35.0	38.0	26.0	16.0	34.0	22.0	3.0	31.0	35.0	42.0	13.0	20.0	28.0
yvelines	6.0	20.0	24.0	19.0	19.0	7.0	14.0	2.0	21.0	38.0	38.0	29.0	16.0	28.0	4.0	12.0	33.0	23.0	23.0	15.0	16.0	3.0	16.0	27.0	28.0	16.0	23.0	10.0	7.0	31.0	36.0	31.0	42.0	30.0	20.0	15.0	27.0	59.0	41.0	28.0	60.0	19.0	7.0	37.0	27.0	15.0	33.0	28.0	24.0
deux_sevres	9.0	4.0	3.0	8.0	16.0	10.0	5.0	5.0	4.0	26.0	7.0	7.0	10.0	15.0	5.0	12.0	15.0	8.0	15.0	10.0	9.0	6.0	8.0	8.0	10.0	12.0	11.0	7.0	7.0	5.0	8.0	9.0	5.0	11.0	7.0	10.0	9.0	9.0	5.0	4.0	6.0	5.0	2.0	6.0	2.0	4.0	12.0	2.0	3.0
somme	13.0	11.0	10.0	19.0	12.0	0.0	0.0	0.0	23.0	5.0	27.0	13.0	12.0	2.0	11.0	9.0	14.0	19.0	17.0	24.0	7.0	1.0	34.0	23.0	14.0	47.0	22.0	9.0	4.0	16.0	16.0	5.0	14.0	8.0	1.0	1.0	30.0	26.0	16.0	16.0	15.0	14.0	0.0	49.0	18.0	19.0	27.0	19.0	0.0
tarn	7.0	5.0	4.0	4.0	24.0	5.0	5.0	4.0	12.0	9.0	4.0	24.0	5.0	8.0	3.0	8.0	9.0	11.0	8.0	8.0	4.0	3.0	4.0	12.0	24.0	5.0	8.0	10.0	8.0	14.0	6.0	10.0	13.0	14.0	7.0	3.0	16.0	9.0	8.0	9.0	14.0	7.0	3.0	10.0	8.0	5.0	2.0	12.0	7.0
tarn_et_garonne	1.0	2.0	4.0	4.0	0.0	1.0	1.0	3.0	1.0	2.0	3.0	2.0	2.0	2.0	1.0	5.0	8.0	1.0	8.0	1.0	4.0	2.0	1.0	3.0	1.0	7.0	7.0	11.0	2.0	3.0	3.0	4.0	8.0	2.0	8.0	2.0	4.0	10.0	9.0	2.0	11.0	12.0	2.0	7.0	5.0	4.0	1.0	1.0	5.0
var	11.0	24.0	18.0	22.0	11.0	15.0	12.0	17.0	35.0	52.0	33.0	24.0	34.0	19.0	18.0	14.0	41.0	30.0	52.0	45.0	20.0	9.0	56.0	41.0	65.0	55.0	46.0	22.0	17.0	85.0	62.0	38.0	26.0	38.0	27.0	22.0	45.0	83.0	52.0	50.0	34.0	25.0	14.0	70.0	57.0	45.0	32.0	22.0	23.0
vaucluse	5.0	22.0	24.0	13.0	20.0	7.0	7.0	10.0	24.0	24.0	12.0	41.0	11.0	9.0	18.0	4.0	20.0	20.0	22.0	24.0	11.0	25.0	16.0	45.0	32.0	16.0	14.0	14.0	44.0	22.0	32.0	23.0	21.0	31.0	8.0	22.0	16.0	25.0	24.0	18.0	19.0	29.0	8.0	24.0	23.0	16.0	22.0	18.0	8.0
vendee	1.0	1.0	13.0	5.0	7.0	6.0	3.0	5.0	3.0	7.0	4.0	8.0	3.0	11.0	4.0	4.0	15.0	9.0	8.0	11.0	11.0	2.0	7.0	18.0	6.0	5.0	16.0	5.0	4.0	12.0	7.0	9.0	6.0	11.0	3.0	4.0	9.0	12.0	4.0	7.0	2.0	7.0	1.0	5.0	6.0	3.0	5.0	5.0	2.0
vienne	2.0	0.0	1.0	12.0	2.0	5.0	0.0	1.0	5.0	3.0	0.0	5.0	3.0	7.0	4.0	4.0	0.0	2.0	12.0	0.0	11.0	3.0	10.0	0.0	6.0	2.0	6.0	5.0	10.0	12.0	2.0	6.0	1.0	10.0	11.0	5.0	10.0	1.0	6.0	3.0	2.0	20.0	3.0	20.0	6.0	10.0	7.0	4.0	1.0
haute_vienne	0.0	1.0	7.0	7.0	4.0	0.0	0.0	2.0	7.0	5.0	3.0	2.0	3.0	2.0	3.0	1.0	25.0	2.0	4.0	1.0	4.0	4.0	6.0	7.0	1.0	5.0	5.0	0.0	3.0	4.0	6.0	6.0	2.0	8.0	0.0	7.0	9.0	8.0	4.0	9.0	22.0	1.0	5.0	7.0	1.0	9.0	5.0	8.0	1.0
vosges	1.0	15.0	28.0	24.0	14.0	9.0	12.0	7.0	15.0	20.0	16.0	11.0	18.0	5.0	12.0	11.0	4.0	9.0	11.0	14.0	6.0	3.0	10.0	7.0	9.0	13.0	7.0	4.0	5.0	12.0	10.0	10.0	8.0	8.0	7.0	3.0	23.0	15.0	8.0	12.0	11.0	9.0	7.0	16.0	13.0	11.0	11.0	5.0	13.0
yonne	3.0	26.0	4.0	16.0	12.0	4.0	6.0	18.0	4.0	8.0	11.0	9.0	11.0	4.0	0.0	12.0	13.0	14.0	12.0	13.0	11.0	9.0	9.0	9.0	12.0	11.0	8.0	12.0	8.0	11.0	18.0	6.0	11.0	12.0	6.0	1.0	12.0	10.0	8.0	7.0	6.0	10.0	1.0	24.0	9.0	17.0	11.0	5.0	5.0
territoire_de_belfort	4.0	12.0	22.0	13.0	9.0	0.0	19.0	2.0	12.0	20.0	13.0	10.0	13.0	1.0	2.0	7.0	14.0	10.0	9.0	5.0	3.0	1.0	6.0	8.0	25.0	18.0	8.0	11.0	10.0	13.0	15.0	7.0	10.0	7.0	6.0	5.0	4.0	12.0	13.0	8.0	6.0	2.0	6.0	5.0	10.0	6.0	5.0	2.0	5.0
essonne	9.0	14.0	26.0	30.0	33.0	2.0	12.0	7.0	37.0	21.0	28.0	26.0	17.0	17.0	18.0	16.0	22.0	34.0	42.0	21.0	24.0	16.0	54.0	51.0	24.0	21.0	21.0	28.0	17.0	22.0	39.0	28.0	58.0	53.0	29.0	13.0	33.0	54.0	40.0	42.0	45.0	37.0	19.0	28.0	41.0	19.0	22.0	19.0	18.0
hauts_de_seine	19.0	49.0	29.0	37.0	21.0	15.0	11.0	7.0	44.0	54.0	15.0	17.0	59.0	36.0	15.0	35.0	46.0	36.0	56.0	46.0	37.0	25.0	34.0	42.0	44.0	51.0	54.0	30.0	10.0	43.0	46.0	44.0	38.0	60.0	40.0	21.0	65.0	70.0	60.0	66.0	55.0	28.0	25.0	66.0	65.0	47.0	79.0	74.0	38.0
seine_saint_denis	20.0	32.0	38.0	58.0	16.0	7.0	4.0	9.0	25.0	43.0	31.0	18.0	38.0	15.0	7.0	23.0	60.0	21.0	30.0	24.0	21.0	12.0	17.0	51.0	31.0	47.0	71.0	21.0	7.0	35.0	32.0	64.0	35.0	38.0	29.0	21.0	36.0	43.0	45.0	71.0	30.0	17.0	23.0	34.0	53.0	37.0	43.0	32.0	28.0
val_de_marne	6.0	19.0	30.0	30.0	28.0	18.0	13.0	14.0	27.0	29.0	42.0	28.0	25.0	9.0	11.0	31.0	27.0	29.0	45.0	37.0	14.0	10.0	43.0	28.0	39.0	59.0	33.0	41.0	14.0	34.0	49.0	58.0	46.0	42.0	19.0	16.0	24.0	42.0	59.0	69.0	54.0	37.0	31.0	44.0	48.0	50.0	34.0	27.0	13.0
val_d'oise	7.0	3.0	39.0	23.0	24.0	9.0	3.0	7.0	8.0	19.0	28.0	15.0	28.0	12.0	15.0	7.0	22.0	22.0	46.0	23.0	21.0	5.0	9.0	25.0	25.0	18.0	31.0	10.0	17.0	19.0	34.0	14.0	21.0	22.0	24.0	18.0	10.0	17.0	21.0	18.0	30.0	12.0	35.0	24.0	40.0	21.0	32.0	28.0	54.0
[truncated: 134 more columns]
